# Supplementary material for: Crystal structure of a palladium(II) complex containing the wide bite-angle bis­(selenium) ligand, cis-[(tBuNH)(Se)P(μ-NtBu)2P(Se)(NHtBu)]
Source: Acta Crystallogr E Crystallogr Commun. 2018 Jan 19;74(Pt 2):180–3. doi: 10.1107/S2056989018000841 (PMC5956332; doi:10.1107/S2056989018000841)
Supplement: Supplementary file 1 [file e-74-00180-sup1.cif]

##############################################################################
#                                                                            #
# This CIF contains the data in a paper accepted for publication in          #
# Acta Crystallographica Section E. It conforms to the requirements of       #
# Notes for Authors for Acta Crystallographica Section E, and has been       #
# peer reviewed under the auspices of the IUCr Commission on Journals.       #
#                                                                            #
# Full details of the Crystallographic Information File format               #
# are given in the paper "The Crystallographic Information File (CIF):       #
# a New Standard Archive File for Crystallography" by S. R. Hall, F. H.      #
# Allen and I. D. Brown [Acta Cryst. (1991), A47, 655-685].                  #
#                                                                            #
# The current version of the core CIF dictionary is obtainable from          #
# ftp://ftp.iucr.org/pub/cif_core.dic.                                       #
#                                                                            #
# Software is freely available for graphical display of the structure(s)     #
# in this CIF. For information consult the CIF software page                 #
# http://www.iucr.org/resources/cif/software.                                #
#                                                                            #
# This file may be used for bona fide research purposes within the           #
# scientific community so long as proper attribution is given to the journal # 
# article from which it was obtained.                                        #
#                                                                            #
##############################################################################
data_global
_audit_creation_method     'APEX2 v2014.3-0'
_journal_date_recd_electronic     2017-08-21
_journal_date_accepted     2018-01-12
_journal_name_full     'Acta Crystallographica, Section E'
_journal_year     2018
_journal_volume     74
_journal_issue      2
_journal_page_first     180
_journal_page_last     183
_journal_paper_category     GM
_journal_paper_doi     10.1107/S2056989018000841
_journal_coeditor_code     NK2239
_publ_contact_author_name     'Perumalreddy Chandrasekaran'
_publ_contact_author_address
;
Department of Chemistry and Biochemistry, Lamar University,
Beaumont, TX 77710, USA
;
_publ_contact_author_email     'chandru@lamar.edu'
_publ_contact_author_fax     '409-880-8270'
_publ_contact_author_phone     '409-880-7514'
_publ_section_title
;
Crystal structure of palladium(II) complex containing the wide bite-angle
bis(selenium) ligand,
<i>cis</i>-[(<i>^t^</i>BuNH)(Se)P(\m-N<i>^t^</i>Bu)2P(Se)(NH<i>^t^</i>Bu)]
;
loop_
    _publ_author_name
    _publ_author_footnote
    _publ_author_address
    'Bonnette, Austin' .
;
Department of Chemistry and Biochemistry, Lamar University, Beaumont, TX 77710,
USA
;
    'Mague, Joel T.' .
;
Department of Chemistry, Tulane University, 6400 Freret Street, New Orleans, LA
70118, USA
;
    'Chandrasekaran, Perumalreddy' .
;
Department of Chemistry and Biochemistry, Lamar University, Beaumont, TX 77710,
USA
;
_publ_section_synopsis
;
A palladium(II) complex containing a bis(selenium) ligand based on
cyclodiphosph(V)azane,
<i>cis</i>-[(<i>^t^</i>BuNH)(Se)P(\m-N<i>^t^</i>Bu)~2~P(Se)(NH<i>^t^</i>Bu)]
has been synthesized and structurally characterized. The crystal structure
revels chelation of ligand through selenium donors with a natural bite-angle
of 110.54(1)\%
;
data_I
_database_code_depnum_ccdc_archive 'CCDC 1549758'
_audit_creation_method     SHELXL-2014
_chemical_name_systematic
;\
Dichlorido[1,3-di-<i>tert</i>-butyl-2,4-bis(<i>tert</i>-butylamino)-\
1,3,2\l^5^,4\l^5^-diazadiphosphetidine-2,4-diselone-\
\k^2^<i>Se</i>,<i>Se</i>']palladium(II)
;
_chemical_name_common     ?
_chemical_formula_moiety     'C16 H38 Cl2 N4 P2 Pd Se2'
_chemical_formula_sum     'C16 H38 Cl2 N4 P2 Pd Se2'
_chemical_formula_iupac     '[Pd Cl2 (C16 H38 N4 P2 Se2)]'
_chemical_formula_weight     683.66
_chemical_melting_point     ?
_shelx_space_group_comment
;
The symmetry employed for this shelxl refinement is uniquely defined
by the following loop, which should always be used as a source of
symmetry information in preference to the above space-group names.
They are only intended as comments.
;
_space_group_crystal_system     orthorhombic
_space_group_name_H-M_alt     'P b c a'
_space_group_name_Hall     '-P 2ac 2ab'
loop_
    _space_group_symop_operation_xyz
    'x, y, z'
    '-x+1/2, -y, z+1/2'
    '-x, y+1/2, -z+1/2'
    'x+1/2, -y+1/2, -z'
    '-x, -y, -z'
    'x-1/2, y, -z-1/2'
    'x, -y-1/2, z-1/2'
    '-x-1/2, y-1/2, z'
_cell_length_a     17.3733(10)
_cell_length_b     15.7184(9)
_cell_length_c     19.5052(11)
_cell_angle_alpha     90
_cell_angle_beta     90
_cell_angle_gamma     90
_cell_volume     5326.5(5)
_cell_formula_units_Z     8
_cell_measurement_reflns_used     9629
_cell_measurement_theta_min     2.3446
_cell_measurement_theta_max     29.1386
_cell_measurement_temperature     150(2)
_exptl_crystal_description     block
_exptl_crystal_colour     orange
_exptl_crystal_size_max     0.184
_exptl_crystal_size_mid     0.130
_exptl_crystal_size_min     0.120
_exptl_crystal_density_diffrn     1.705
_exptl_crystal_density_meas     ?
_exptl_crystal_density_method     'not measured'
_exptl_crystal_F_000     2720
_exptl_absorpt_coefficient_mu     3.761
_exptl_absorpt_correction_type     numerical
_exptl_absorpt_process_details
;
(<i>SADABS</i>; Bruker, 2013)
;
_shelx_estimated_absorpt_T_min     0.544
_shelx_estimated_absorpt_T_max     0.661
_exptl_absorpt_correction_T_min     0.44
_exptl_absorpt_correction_T_max     0.66
_exptl_special_details
;
The diffraction data were obtained from 3 sets of 400 frames,
each of width 0.5\% in \w, collected at \f = 0.00,
90.00 and 180.00\% and 2 sets of 800 frames, each of
width 0.45\% in \f, collected at \w = --30.00 and 210.00\%.
The scan time was 10 sec/frame.
;
_diffrn_ambient_temperature     150(2)
_diffrn_radiation_type     MoK\a
_diffrn_radiation_wavelength     0.71073
_diffrn_radiation_monochromator     graphite
_diffrn_measurement_device_type     'Bruker SMART APEX CCD'
_diffrn_measurement_method     '\f and \w scans'
_diffrn_detector_area_resol_mean     8.3660
_diffrn_reflns_number     94164
_diffrn_reflns_av_R_equivalents     0.0529
_diffrn_reflns_theta_min     2.035
_diffrn_reflns_theta_max     29.190
_diffrn_reflns_theta_full     29.000
_diffrn_measured_fraction_theta_max     0.986
_diffrn_measured_fraction_theta_full     0.992
_diffrn_reflns_limit_h_min     -23
_diffrn_reflns_limit_h_max     23
_diffrn_reflns_limit_k_min     -21
_diffrn_reflns_limit_k_max     21
_diffrn_reflns_limit_l_min     -26
_diffrn_reflns_limit_l_max     26
_refine_special_details
;
Refinement of F^2^ against ALL reflections.  The weighted R-factor wR and
goodness of fit S are based on F^2^, conventional R-factors R are based
on F, with F set to zero for negative F^2^. The threshold expression of
F^2^ > 2sigma(F^2^) is used only for calculating R-factors(gt) etc. and is
not relevant to the choice of reflections for refinement.  R-factors based
on F^2^ are statistically about twice as large as those based on F, and R-
factors based on ALL data will be even larger. H-atoms attached to carbon
were placed in calculated positions (C---H = 0.98 \%A) while those
attached to nitrogen were placed in locations derived from a
difference map and their coordinates adjusted to give N---H = 0.91 \%A.
All were included as riding contributions with isotropic
displacement parameters 1.2 - 1.5 times those of the attached atoms. The
<i>t</i>-butyl group attached to N4 is rotationally disordered over two
sites of approximately equal population. These were refined with restraints
that the geometries of the two components of the disorder be comparable.
;
_reflns_number_total     7112
_reflns_number_gt     6053
_reflns_threshold_expression     'I > 2\s(I)'
_refine_ls_structure_factor_coef     Fsqd
_refine_ls_matrix_type     full
_refine_ls_R_factor_all     0.0353
_refine_ls_R_factor_gt     0.0265
_refine_ls_wR_factor_gt     0.0605
_refine_ls_wR_factor_ref     0.0642
_refine_ls_goodness_of_fit_ref     1.033
_refine_ls_restrained_S_all     1.083
_refine_ls_number_reflns     7112
_refine_ls_number_parameters     251
_refine_ls_number_restraints     45
_refine_ls_hydrogen_treatment     constr
_refine_ls_weighting_scheme     calc
_refine_ls_weighting_details
              'w=1/[\s^2^(Fo^2^)+(0.0283P)^2^+6.7911P] where P=(Fo^2^+2Fc^2^)/3'
_atom_sites_solution_hydrogens     mixed
_atom_sites_solution_primary     direct
_atom_sites_solution_secondary     difmap
_refine_ls_shift/su_max     0.002
_refine_ls_shift/su_mean     0.000
_refine_diff_density_max     1.099
_refine_diff_density_min     -0.823
_refine_ls_extinction_method     none
_refine_ls_extinction_coef     .
loop_
    _atom_type_symbol
    _atom_type_description
    _atom_type_scat_dispersion_real
    _atom_type_scat_dispersion_imag
    _atom_type_scat_source
    'C' 'C' 0.0033 0.0016
                         'International Tables Vol C Tables 4.2.6.8 and 6.1.1.4'
    'H' 'H' 0.0000 0.0000
                         'International Tables Vol C Tables 4.2.6.8 and 6.1.1.4'
    'N' 'N' 0.0061 0.0033
                         'International Tables Vol C Tables 4.2.6.8 and 6.1.1.4'
    'P' 'P' 0.1023 0.0942
                         'International Tables Vol C Tables 4.2.6.8 and 6.1.1.4'
    'Cl' 'Cl' 0.1484 0.1585
                         'International Tables Vol C Tables 4.2.6.8 and 6.1.1.4'
    'Se' 'Se' -0.0929 2.2259
                         'International Tables Vol C Tables 4.2.6.8 and 6.1.1.4'
    'Pd' 'Pd' -0.9988 1.0072
                         'International Tables Vol C Tables 4.2.6.8 and 6.1.1.4'
_computing_data_collection
;
<i>APEX2</i> (Bruker, 2013)
;
_computing_cell_refinement
;
<i>SAINT</i> (Bruker, 2013)
;
_computing_data_reduction
;
<i>SAINT</i> (Bruker, 2013)
;
_computing_structure_solution
;
<i>SHELXT</i>  (Sheldrick, 2015a)
;
_computing_structure_refinement
;
<i>SHELXL2014</i> (Sheldrick, 2015b)
;
_computing_molecular_graphics
;
<i>Mercury</i> (Macrae <i>et al.</i>,  2006)
;
_computing_publication_material
;
<i>SHELXTL</i> (Sheldrick, 2008)
;
loop_
    _atom_site_type_symbol
    _atom_site_label
    _atom_site_fract_x
    _atom_site_fract_y
    _atom_site_fract_z
    _atom_site_U_iso_or_equiv
    _atom_site_adp_type
    _atom_site_calc_flag
    _atom_site_occupancy
    _atom_site_disorder_assembly
    _atom_site_disorder_group
    Pd Pd1 0.82807(2) 0.37109(2) 0.32897(2) 0.01569(5) Uani d 1 . .
    Se Se1 0.79075(2) 0.43142(2) 0.21827(2) 0.01764(6) Uani d 1 . .
    Se Se2 0.71420(2) 0.33024(2) 0.39476(2) 0.02033(6) Uani d 1 . .
    Cl Cl1 0.94805(3) 0.41297(5) 0.28642(3) 0.02943(14) Uani d 1 . .
    Cl Cl2 0.88507(4) 0.31003(5) 0.42436(3) 0.03151(15) Uani d 1 . .
    P P1 0.66761(3) 0.41544(4) 0.21683(3) 0.01258(10) Uani d 1 . .
    P P2 0.61982(3) 0.35870(4) 0.32597(3) 0.01408(11) Uani d 1 . .
    N N1 0.63567(10) 0.32168(11) 0.24642(9) 0.0142(3) Uani d 1 . .
    N N2 0.62529(10) 0.45475(11) 0.28785(9) 0.0138(3) Uani d 1 . .
    N N3 0.62727(10) 0.44265(13) 0.14563(9) 0.0180(4) Uani d 1 . .
    H H3 0.575137 0.441740 0.150051 0.022 Uiso d 1 . .
    N N4 0.53418(11) 0.33921(13) 0.35323(10) 0.0203(4) Uani d 1 . .
    H H4 0.498851 0.355468 0.321389 0.024 Uiso d 1 . .
    C C1 0.64163(14) 0.23290(15) 0.21846(13) 0.0224(5) Uani d 1 . .
    C C2 0.72478(16) 0.21282(19) 0.20073(19) 0.0418(8) Uani d 1 . .
    H H2A 0.741606 0.249383 0.162896 0.063 Uiso calc 1 . .
    H H2B 0.729027 0.153044 0.186953 0.063 Uiso calc 1 . .
    H H2C 0.757368 0.223065 0.240900 0.063 Uiso calc 1 . .
    C C3 0.5901(2) 0.22733(19) 0.15545(16) 0.0417(7) Uani d 1 . .
    H H3A 0.537340 0.242791 0.168043 0.063 Uiso calc 1 . .
    H H3B 0.590870 0.169072 0.137562 0.063 Uiso calc 1 . .
    H H3C 0.609019 0.266535 0.120197 0.063 Uiso calc 1 . .
    C C4 0.61299(18) 0.17126(17) 0.27283(16) 0.0358(6) Uani d 1 . .
    H H4A 0.644908 0.176515 0.314045 0.054 Uiso calc 1 . .
    H H4B 0.616222 0.112953 0.255264 0.054 Uiso calc 1 . .
    H H4C 0.559394 0.184560 0.284242 0.054 Uiso calc 1 . .
    C C5 0.62346(14) 0.54289(15) 0.31730(12) 0.0201(5) Uani d 1 . .
    C C6 0.55892(19) 0.54603(18) 0.36997(16) 0.0422(8) Uani d 1 . .
    H H6A 0.510622 0.527885 0.348517 0.063 Uiso calc 1 . .
    H H6B 0.553355 0.604315 0.387109 0.063 Uiso calc 1 . .
    H H6C 0.571202 0.507919 0.408193 0.063 Uiso calc 1 . .
    C C7 0.69939(18) 0.56807(18) 0.35043(16) 0.0361(7) Uani d 1 . .
    H H7A 0.710827 0.529084 0.388296 0.054 Uiso calc 1 . .
    H H7B 0.695567 0.626300 0.368064 0.054 Uiso calc 1 . .
    H H7C 0.740675 0.565045 0.316289 0.054 Uiso calc 1 . .
    C C8 0.60370(16) 0.60309(16) 0.25870(14) 0.0289(5) Uani d 1 . .
    H H8A 0.644157 0.600390 0.223758 0.043 Uiso calc 1 . .
    H H8B 0.599801 0.661335 0.276281 0.043 Uiso calc 1 . .
    H H8C 0.554417 0.586272 0.238353 0.043 Uiso calc 1 . .
    C C9 0.65722(14) 0.46705(17) 0.07581(11) 0.0235(5) Uani d 1 . .
    C C10 0.70489(17) 0.3951(2) 0.04504(14) 0.0360(6) Uani d 1 . .
    H H10A 0.750172 0.384783 0.073815 0.054 Uiso calc 1 . .
    H H10B 0.721499 0.411007 -0.001237 0.054 Uiso calc 1 . .
    H H10C 0.673625 0.343287 0.042754 0.054 Uiso calc 1 . .
    C C11 0.58469(16) 0.4814(2) 0.03314(13) 0.0355(7) Uani d 1 . .
    H H11A 0.553537 0.429424 0.033088 0.053 Uiso calc 1 . .
    H H11B 0.599201 0.495780 -0.014006 0.053 Uiso calc 1 . .
    H H11C 0.554791 0.528195 0.052961 0.053 Uiso calc 1 . .
    C C12 0.70387(17) 0.54828(19) 0.07905(14) 0.0338(6) Uani d 1 . .
    H H12A 0.672869 0.593370 0.100063 0.051 Uiso calc 1 . .
    H H12B 0.718703 0.565358 0.032569 0.051 Uiso calc 1 . .
    H H12C 0.750228 0.538698 0.106606 0.051 Uiso calc 1 . .
    C C13 0.49714(15) 0.30323(18) 0.41632(12) 0.0295(6) Uani d 1 . .
    C C14 0.4321(4) 0.2471(5) 0.3901(3) 0.0556(8) Uani d 0.548(3) A 1
    H H14A 0.401481 0.278775 0.356477 0.083 Uiso calc 0.548(3) A 1
    H H14B 0.453769 0.196251 0.368310 0.083 Uiso calc 0.548(3) A 1
    H H14C 0.399206 0.230116 0.428518 0.083 Uiso calc 0.548(3) A 1
    C C15 0.4492(4) 0.3798(4) 0.4498(3) 0.0556(8) Uani d 0.548(3) A 1
    H H15A 0.414712 0.404302 0.415257 0.083 Uiso calc 0.548(3) A 1
    H H15B 0.418821 0.358301 0.488360 0.083 Uiso calc 0.548(3) A 1
    H H15C 0.484838 0.423715 0.466105 0.083 Uiso calc 0.548(3) A 1
    C C16 0.5472(3) 0.2673(5) 0.4654(3) 0.0556(8) Uani d 0.548(3) A 1
    H H16A 0.517051 0.245880 0.504238 0.083 Uiso calc 0.548(3) A 1
    H H16B 0.575834 0.220258 0.444540 0.083 Uiso calc 0.548(3) A 1
    H H16C 0.583308 0.310757 0.481535 0.083 Uiso calc 0.548(3) A 1
    C C14A 0.4149(4) 0.3018(6) 0.4084(4) 0.0556(8) Uani d 0.452(3) A 2
    H H14D 0.401634 0.273183 0.365383 0.083 Uiso calc 0.452(3) A 2
    H H14E 0.391776 0.271054 0.446940 0.083 Uiso calc 0.452(3) A 2
    H H14F 0.395302 0.360261 0.407521 0.083 Uiso calc 0.452(3) A 2
    C C15A 0.5291(4) 0.3444(5) 0.4791(3) 0.0556(8) Uani d 0.452(3) A 2
    H H15D 0.585444 0.341047 0.478162 0.083 Uiso calc 0.452(3) A 2
    H H15E 0.513235 0.404196 0.480458 0.083 Uiso calc 0.452(3) A 2
    H H15F 0.509709 0.314989 0.519877 0.083 Uiso calc 0.452(3) A 2
    C C16A 0.5256(4) 0.2064(4) 0.4239(4) 0.0556(8) Uani d 0.452(3) A 2
    H H16D 0.581653 0.205263 0.429416 0.083 Uiso calc 0.452(3) A 2
    H H16E 0.501260 0.180603 0.464190 0.083 Uiso calc 0.452(3) A 2
    H H16F 0.511218 0.174341 0.382781 0.083 Uiso calc 0.452(3) A 2
loop_
    _atom_site_aniso_label
    _atom_site_aniso_U_11
    _atom_site_aniso_U_22
    _atom_site_aniso_U_33
    _atom_site_aniso_U_12
    _atom_site_aniso_U_13
    _atom_site_aniso_U_23
    Pd1 0.00934(8) 0.02154(9) 0.01619(8) 0.00250(6) -0.00299(6) -0.00155(6)
    Se1 0.00884(10) 0.02754(13) 0.01654(10) -0.00158(8) -0.00016(7) 0.00226(8)
    Se2 0.01424(11) 0.02861(13) 0.01812(11) -0.00049(9) -0.00335(8) 0.00731(9)
    Cl1 0.0094(2) 0.0534(4) 0.0255(3) -0.0011(2) -0.0001(2) -0.0038(3)
    Cl2 0.0230(3) 0.0455(4) 0.0260(3) 0.0080(3) -0.0106(2) 0.0073(3)
    P1 0.0090(2) 0.0153(3) 0.0134(2) 0.00044(19) -0.00020(18) 0.00051(19)
    P2 0.0099(2) 0.0170(3) 0.0154(2) -0.0007(2) -0.00030(19) 0.00305(19)
    N1 0.0138(8) 0.0129(9) 0.0159(8) 0.0001(7) 0.0002(7) -0.0006(6)
    N2 0.0127(8) 0.0136(9) 0.0150(8) 0.0007(7) 0.0022(6) 0.0009(6)
    N3 0.0101(8) 0.0276(11) 0.0161(8) 0.0001(7) -0.0021(7) 0.0044(7)
    N4 0.0115(9) 0.0320(11) 0.0173(9) -0.0032(8) 0.0008(7) 0.0094(8)
    C1 0.0206(11) 0.0143(11) 0.0323(13) 0.0007(9) -0.0015(9) -0.0062(9)
    C2 0.0291(15) 0.0266(15) 0.070(2) 0.0043(12) 0.0118(14) -0.0188(14)
    C3 0.054(2) 0.0257(15) 0.0453(17) -0.0056(14) -0.0199(15) -0.0098(12)
    C4 0.0391(16) 0.0162(13) 0.0520(18) -0.0035(11) -0.0010(13) 0.0026(11)
    C5 0.0247(12) 0.0152(11) 0.0204(11) 0.0031(9) 0.0029(9) -0.0033(8)
    C6 0.055(2) 0.0264(14) 0.0454(17) 0.0077(14) 0.0282(15) -0.0056(12)
    C7 0.0407(16) 0.0257(14) 0.0420(16) 0.0014(12) -0.0149(13) -0.0123(12)
    C8 0.0333(14) 0.0178(12) 0.0357(14) 0.0025(11) -0.0008(11) 0.0037(10)
    C9 0.0217(11) 0.0364(14) 0.0125(10) -0.0039(10) -0.0019(8) 0.0050(9)
    C10 0.0337(15) 0.0534(19) 0.0207(12) 0.0019(13) 0.0058(11) -0.0034(12)
    C11 0.0314(14) 0.0517(18) 0.0235(12) -0.0045(13) -0.0128(11) 0.0115(12)
    C12 0.0344(15) 0.0417(16) 0.0251(13) -0.0143(13) -0.0037(11) 0.0102(11)
    C13 0.0284(13) 0.0402(15) 0.0197(11) -0.0126(12) 0.0065(10) 0.0086(10)
    C14 0.0535(17) 0.076(2) 0.0375(15) -0.0114(17) 0.0209(13) 0.0186(14)
    C15 0.0535(17) 0.076(2) 0.0375(15) -0.0114(17) 0.0209(13) 0.0186(14)
    C16 0.0535(17) 0.076(2) 0.0375(15) -0.0114(17) 0.0209(13) 0.0186(14)
    C14A 0.0535(17) 0.076(2) 0.0375(15) -0.0114(17) 0.0209(13) 0.0186(14)
    C15A 0.0535(17) 0.076(2) 0.0375(15) -0.0114(17) 0.0209(13) 0.0186(14)
    C16A 0.0535(17) 0.076(2) 0.0375(15) -0.0114(17) 0.0209(13) 0.0186(14)
_geom_special_details
;
 All esds (except the esd in the dihedral angle between two l.s. planes)
 are estimated using the full covariance matrix.  The cell esds are taken
 into account individually in the estimation of esds in distances, angles
 and torsion angles; correlations between esds in cell parameters are only
 used when they are defined by crystal symmetry.  An approximate (isotropic)
 treatment of cell esds is used for estimating esds involving l.s. planes.
;
loop_
    _geom_bond_atom_site_label_1
    _geom_bond_atom_site_label_2
    _geom_bond_site_symmetry_2
    _geom_bond_distance
    _geom_bond_publ_flag
    Pd1 Cl2 . 2.3159(6) ?
    Pd1 Cl1 . 2.3381(6) ?
    Pd1 Se2 . 2.4440(3) ?
    Pd1 Se1 . 2.4458(3) ?
    Se1 P1 . 2.1543(6) ?
    Se2 P2 . 2.1654(6) ?
    P1 N3 . 1.6132(18) ?
    P1 N1 . 1.6773(19) ?
    P1 N2 . 1.6855(18) ?
    P2 N4 . 1.6093(19) ?
    P2 N1 . 1.6799(18) ?
    P2 N2 . 1.6856(19) ?
    N1 C1 . 1.502(3) ?
    N2 C5 . 1.500(3) ?
    N3 C9 . 1.508(3) ?
    N3 H3 . 0.9099 ?
    N4 C13 . 1.499(3) ?
    N4 H4 . 0.9099 ?
    C1 C2 . 1.519(4) ?
    C1 C4 . 1.520(4) ?
    C1 C3 . 1.523(4) ?
    C2 H2A . 0.9800 ?
    C2 H2B . 0.9800 ?
    C2 H2C . 0.9800 ?
    C3 H3A . 0.9800 ?
    C3 H3B . 0.9800 ?
    C3 H3C . 0.9800 ?
    C4 H4A . 0.9800 ?
    C4 H4B . 0.9800 ?
    C4 H4C . 0.9800 ?
    C5 C7 . 1.521(4) ?
    C5 C6 . 1.522(3) ?
    C5 C8 . 1.523(3) ?
    C6 H6A . 0.9800 ?
    C6 H6B . 0.9800 ?
    C6 H6C . 0.9800 ?
    C7 H7A . 0.9800 ?
    C7 H7B . 0.9800 ?
    C7 H7C . 0.9800 ?
    C8 H8A . 0.9800 ?
    C8 H8B . 0.9800 ?
    C8 H8C . 0.9800 ?
    C9 C12 . 1.514(4) ?
    C9 C10 . 1.525(4) ?
    C9 C11 . 1.527(3) ?
    C10 H10A . 0.9800 ?
    C10 H10B . 0.9800 ?
    C10 H10C . 0.9800 ?
    C11 H11A . 0.9800 ?
    C11 H11B . 0.9800 ?
    C11 H11C . 0.9800 ?
    C12 H12A . 0.9800 ?
    C12 H12B . 0.9800 ?
    C12 H12C . 0.9800 ?
    C13 C16 . 1.411(6) ?
    C13 C14A . 1.437(7) ?
    C13 C15A . 1.492(7) ?
    C13 C14 . 1.522(6) ?
    C13 C15 . 1.602(6) ?
    C13 C16A . 1.607(7) ?
    C14 H14A . 0.9800 ?
    C14 H14B . 0.9800 ?
    C14 H14C . 0.9800 ?
    C15 H15A . 0.9800 ?
    C15 H15B . 0.9800 ?
    C15 H15C . 0.9800 ?
    C16 H16A . 0.9800 ?
    C16 H16B . 0.9800 ?
    C16 H16C . 0.9800 ?
    C14A H14D . 0.9800 ?
    C14A H14E . 0.9800 ?
    C14A H14F . 0.9800 ?
    C15A H15D . 0.9800 ?
    C15A H15E . 0.9800 ?
    C15A H15F . 0.9800 ?
    C16A H16D . 0.9800 ?
    C16A H16E . 0.9800 ?
    C16A H16F . 0.9800 ?
loop_
    _geom_angle_atom_site_label_1
    _geom_angle_atom_site_label_2
    _geom_angle_atom_site_label_3
    _geom_angle_site_symmetry_1
    _geom_angle_site_symmetry_3
    _geom_angle
    _geom_angle_publ_flag
    Cl2 Pd1 Cl1 . . 91.19(2) ?
    Cl2 Pd1 Se2 . . 79.364(18) ?
    Cl1 Pd1 Se2 . . 169.114(17) ?
    Cl2 Pd1 Se1 . . 169.511(19) ?
    Cl1 Pd1 Se1 . . 79.267(17) ?
    Se2 Pd1 Se1 . . 110.536(10) ?
    P1 Se1 Pd1 . . 103.275(17) ?
    P2 Se2 Pd1 . . 103.496(18) ?
    N3 P1 N1 . . 112.67(10) ?
    N3 P1 N2 . . 114.88(9) ?
    N1 P1 N2 . . 83.97(9) ?
    N3 P1 Se1 . . 114.32(7) ?
    N1 P1 Se1 . . 115.25(7) ?
    N2 P1 Se1 . . 112.32(7) ?
    N4 P2 N1 . . 113.00(10) ?
    N4 P2 N2 . . 111.62(10) ?
    N1 P2 N2 . . 83.89(9) ?
    N4 P2 Se2 . . 117.13(7) ?
    N1 P2 Se2 . . 112.12(7) ?
    N2 P2 Se2 . . 114.56(7) ?
    C1 N1 P1 . . 131.96(15) ?
    C1 N1 P2 . . 131.96(15) ?
    P1 N1 P2 . . 93.88(9) ?
    C5 N2 P1 . . 131.49(14) ?
    C5 N2 P2 . . 131.07(14) ?
    P1 N2 P2 . . 93.38(9) ?
    C9 N3 P1 . . 134.04(15) ?
    C9 N3 H3 . . 115.7 ?
    P1 N3 H3 . . 110.3 ?
    C13 N4 P2 . . 137.71(17) ?
    C13 N4 H4 . . 112.1 ?
    P2 N4 H4 . . 110.2 ?
    N1 C1 C2 . . 110.0(2) ?
    N1 C1 C4 . . 108.4(2) ?
    C2 C1 C4 . . 109.7(2) ?
    N1 C1 C3 . . 107.8(2) ?
    C2 C1 C3 . . 111.3(2) ?
    C4 C1 C3 . . 109.5(2) ?
    C1 C2 H2A . . 109.5 ?
    C1 C2 H2B . . 109.5 ?
    H2A C2 H2B . . 109.5 ?
    C1 C2 H2C . . 109.5 ?
    H2A C2 H2C . . 109.5 ?
    H2B C2 H2C . . 109.5 ?
    C1 C3 H3A . . 109.5 ?
    C1 C3 H3B . . 109.5 ?
    H3A C3 H3B . . 109.5 ?
    C1 C3 H3C . . 109.5 ?
    H3A C3 H3C . . 109.5 ?
    H3B C3 H3C . . 109.5 ?
    C1 C4 H4A . . 109.5 ?
    C1 C4 H4B . . 109.5 ?
    H4A C4 H4B . . 109.5 ?
    C1 C4 H4C . . 109.5 ?
    H4A C4 H4C . . 109.5 ?
    H4B C4 H4C . . 109.5 ?
    N2 C5 C7 . . 112.62(19) ?
    N2 C5 C6 . . 107.7(2) ?
    C7 C5 C6 . . 110.1(2) ?
    N2 C5 C8 . . 106.93(18) ?
    C7 C5 C8 . . 110.7(2) ?
    C6 C5 C8 . . 108.7(2) ?
    C5 C6 H6A . . 109.5 ?
    C5 C6 H6B . . 109.5 ?
    H6A C6 H6B . . 109.5 ?
    C5 C6 H6C . . 109.5 ?
    H6A C6 H6C . . 109.5 ?
    H6B C6 H6C . . 109.5 ?
    C5 C7 H7A . . 109.5 ?
    C5 C7 H7B . . 109.5 ?
    H7A C7 H7B . . 109.5 ?
    C5 C7 H7C . . 109.5 ?
    H7A C7 H7C . . 109.5 ?
    H7B C7 H7C . . 109.5 ?
    C5 C8 H8A . . 109.5 ?
    C5 C8 H8B . . 109.5 ?
    H8A C8 H8B . . 109.5 ?
    C5 C8 H8C . . 109.5 ?
    H8A C8 H8C . . 109.5 ?
    H8B C8 H8C . . 109.5 ?
    N3 C9 C12 . . 111.2(2) ?
    N3 C9 C10 . . 110.8(2) ?
    C12 C9 C10 . . 110.6(2) ?
    N3 C9 C11 . . 104.19(19) ?
    C12 C9 C11 . . 109.9(2) ?
    C10 C9 C11 . . 110.1(2) ?
    C9 C10 H10A . . 109.5 ?
    C9 C10 H10B . . 109.5 ?
    H10A C10 H10B . . 109.5 ?
    C9 C10 H10C . . 109.5 ?
    H10A C10 H10C . . 109.5 ?
    H10B C10 H10C . . 109.5 ?
    C9 C11 H11A . . 109.5 ?
    C9 C11 H11B . . 109.5 ?
    H11A C11 H11B . . 109.5 ?
    C9 C11 H11C . . 109.5 ?
    H11A C11 H11C . . 109.5 ?
    H11B C11 H11C . . 109.5 ?
    C9 C12 H12A . . 109.5 ?
    C9 C12 H12B . . 109.5 ?
    H12A C12 H12B . . 109.5 ?
    C9 C12 H12C . . 109.5 ?
    H12A C12 H12C . . 109.5 ?
    H12B C12 H12C . . 109.5 ?
    C14A C13 C15A . . 117.7(5) ?
    C16 C13 N4 . . 116.3(3) ?
    C14A C13 N4 . . 110.1(3) ?
    C15A C13 N4 . . 110.5(3) ?
    C16 C13 C14 . . 116.9(4) ?
    N4 C13 C14 . . 105.1(3) ?
    C16 C13 C15 . . 110.2(4) ?
    N4 C13 C15 . . 105.9(3) ?
    C14 C13 C15 . . 100.8(4) ?
    C14A C13 C16A . . 107.5(5) ?
    C15A C13 C16A . . 102.7(4) ?
    N4 C13 C16A . . 107.5(3) ?
    C13 C14 H14A . . 109.5 ?
    C13 C14 H14B . . 109.5 ?
    H14A C14 H14B . . 109.5 ?
    C13 C14 H14C . . 109.5 ?
    H14A C14 H14C . . 109.5 ?
    H14B C14 H14C . . 109.5 ?
    C13 C15 H15A . . 109.5 ?
    C13 C15 H15B . . 109.5 ?
    H15A C15 H15B . . 109.5 ?
    C13 C15 H15C . . 109.5 ?
    H15A C15 H15C . . 109.5 ?
    H15B C15 H15C . . 109.5 ?
    C13 C16 H16A . . 109.5 ?
    C13 C16 H16B . . 109.5 ?
    H16A C16 H16B . . 109.5 ?
    C13 C16 H16C . . 109.5 ?
    H16A C16 H16C . . 109.5 ?
    H16B C16 H16C . . 109.5 ?
    C13 C14A H14D . . 109.5 ?
    C13 C14A H14E . . 109.5 ?
    H14D C14A H14E . . 109.5 ?
    C13 C14A H14F . . 109.5 ?
    H14D C14A H14F . . 109.5 ?
    H14E C14A H14F . . 109.5 ?
    C13 C15A H15D . . 109.5 ?
    C13 C15A H15E . . 109.5 ?
    H15D C15A H15E . . 109.5 ?
    C13 C15A H15F . . 109.5 ?
    H15D C15A H15F . . 109.5 ?
    H15E C15A H15F . . 109.5 ?
    C13 C16A H16D . . 109.5 ?
    C13 C16A H16E . . 109.5 ?
    H16D C16A H16E . . 109.5 ?
    C13 C16A H16F . . 109.5 ?
    H16D C16A H16F . . 109.5 ?
    H16E C16A H16F . . 109.5 ?
loop_
    _geom_torsion_atom_site_label_1
    _geom_torsion_atom_site_label_2
    _geom_torsion_atom_site_label_3
    _geom_torsion_atom_site_label_4
    _geom_torsion_site_symmetry_1
    _geom_torsion_site_symmetry_2
    _geom_torsion_site_symmetry_3
    _geom_torsion_site_symmetry_4
    _geom_torsion
    _geom_torsion_publ_flag
    N3 P1 N1 C1 . . . . 64.6(2) ?
    N2 P1 N1 C1 . . . . 179.1(2) ?
    Se1 P1 N1 C1 . . . . -69.0(2) ?
    N3 P1 N1 P2 . . . . -131.16(9) ?
    N2 P1 N1 P2 . . . . -16.68(9) ?
    Se1 P1 N1 P2 . . . . 95.18(7) ?
    N4 P2 N1 C1 . . . . -68.2(2) ?
    N2 P2 N1 C1 . . . . -179.1(2) ?
    Se2 P2 N1 C1 . . . . 66.8(2) ?
    N4 P2 N1 P1 . . . . 127.60(10) ?
    N2 P2 N1 P1 . . . . 16.68(9) ?
    Se2 P2 N1 P1 . . . . -97.38(7) ?
    N3 P1 N2 C5 . . . . -72.6(2) ?
    N1 P1 N2 C5 . . . . 175.2(2) ?
    Se1 P1 N2 C5 . . . . 60.3(2) ?
    N3 P1 N2 P2 . . . . 128.84(10) ?
    N1 P1 N2 P2 . . . . 16.61(9) ?
    Se1 P1 N2 P2 . . . . -98.24(7) ?
    N4 P2 N2 C5 . . . . 72.4(2) ?
    N1 P2 N2 C5 . . . . -175.3(2) ?
    Se2 P2 N2 C5 . . . . -63.7(2) ?
    N4 P2 N2 P1 . . . . -128.94(10) ?
    N1 P2 N2 P1 . . . . -16.59(9) ?
    Se2 P2 N2 P1 . . . . 94.97(7) ?
    N1 P1 N3 C9 . . . . -125.0(2) ?
    N2 P1 N3 C9 . . . . 141.1(2) ?
    Se1 P1 N3 C9 . . . . 9.1(3) ?
    N1 P2 N4 C13 . . . . 131.3(3) ?
    N2 P2 N4 C13 . . . . -136.2(3) ?
    Se2 P2 N4 C13 . . . . -1.3(3) ?
    P1 N1 C1 C2 . . . . 51.1(3) ?
    P2 N1 C1 C2 . . . . -107.5(3) ?
    P1 N1 C1 C4 . . . . 171.10(18) ?
    P2 N1 C1 C4 . . . . 12.5(3) ?
    P1 N1 C1 C3 . . . . -70.4(3) ?
    P2 N1 C1 C3 . . . . 131.0(2) ?
    P1 N2 C5 C7 . . . . -74.2(3) ?
    P2 N2 C5 C7 . . . . 76.9(3) ?
    P1 N2 C5 C6 . . . . 164.2(2) ?
    P2 N2 C5 C6 . . . . -44.7(3) ?
    P1 N2 C5 C8 . . . . 47.6(3) ?
    P2 N2 C5 C8 . . . . -161.39(17) ?
    P1 N3 C9 C12 . . . . -63.8(3) ?
    P1 N3 C9 C10 . . . . 59.6(3) ?
    P1 N3 C9 C11 . . . . 177.9(2) ?
    P2 N4 C13 C16 . . . . -8.1(5) ?
    P2 N4 C13 C14A . . . . -179.4(4) ?
    P2 N4 C13 C15A . . . . 48.9(5) ?
    P2 N4 C13 C14 . . . . -139.3(4) ?
    P2 N4 C13 C15 . . . . 114.6(4) ?
    P2 N4 C13 C16A . . . . -62.5(4) ?
loop_
    _geom_hbond_atom_site_label_D
    _geom_hbond_atom_site_label_H
    _geom_hbond_atom_site_label_A
    _geom_hbond_site_symmetry_A
    _geom_hbond_distance_DH
    _geom_hbond_distance_HA
    _geom_hbond_distance_DA
    _geom_hbond_angle_DHA
    N4 H4 Cl1 6_556 0.91 2.45 3.317(2) 158.7
    N3 H3 Cl1 6_556 0.91 2.57 3.4160(19) 154.5
    C16 H16A Cl2 4_456 0.98 2.82 3.746(5) 157.2
    C14A H14E Cl2 4_456 0.98 2.82 3.742(7) 157.4
_shelx_hkl_file
;
   0  -2   0   -3.50    0.60
   0   2   0   -4.20    0.60
   0  -3   0    0.20    0.40
   0  -3   0    1.50    0.60
   0   3   0   -0.30    0.50
   0   3   0    0.00    0.40
   0   3   0    0.20    0.50
   0  -3   0    1.20    0.60
   0   3   0    0.20    0.50
   0  -4   0 4395.76  220.38
   0   4   0 4156.98  220.38
   0   4   0 4376.66  220.18
   0  -4   0 4247.38  220.08
   0   4   0 4474.65  220.18
   0   4   0 4401.96  220.28
   0  -4   0 4296.57  220.28
   0   5   0    0.80    0.80
   0  -5   0    1.20    0.90
   0   5   0    0.90    0.90
   0   5   0    0.60    0.80
   0   5   0   -0.20    0.70
   0  -5   0   -0.10    0.60
   0  -5   0   -0.70    0.80
   0   6   0    5.80    1.40
   0   6   0    4.50    1.20
   0  -6   0    5.30    1.40
   0  -6   0    5.00    1.10
   0  -6   0    4.80    1.40
   0   6   0    8.20    1.40
   0   6   0    8.20    1.40
   0  -7   0    0.10    0.70
   0   7   0    1.00    1.00
   0   7   0   -0.10    0.90
   0  -7   0   -0.60    0.90
   0  -7   0    0.30    1.20
   0   7   0   -0.90    0.90
   0   7   0   -1.20    0.90
   0  -8   0  746.83   37.50
   0   8   0  659.63   38.00
   0   8   0  754.22   37.50
   0  -8   0  735.03   38.00
   0  -8   0  724.63   37.60
   0   8   0  721.93   37.70
   0   8   0  705.43   37.60
   0  -8   0  693.03   37.90
   0   8   0  707.33   37.60
   0   9   0    0.60    1.10
   0   9   0   -1.40    1.10
   0  -9   0   -0.30    0.90
   0  -9   0   -0.30    1.30
   0   9   0    0.70    1.20
   0  -9   0   -1.80    1.10
   0   9   0   -0.10    1.20
   0  -9   0    0.70    1.10
   0   9   0    0.70    1.10
   0 -10   0  406.56   20.80
   0  10   0  381.46   20.10
   0 -10   0  381.46   20.30
   0  10   0  358.76   20.20
   0 -10   0  353.36   20.60
   0  10   0  401.66   20.50
   0  10   0  333.57   20.20
   0  10   0  354.56   20.90
   0 -10   0  343.97   19.90
   0 -11   0    0.70    1.70
   0  11   0    0.20    1.60
   0 -11   0    0.70    1.40
   0  11   0    0.70    1.70
   0  11   0   -1.20    1.20
   0  11   0    0.10    1.30
   0  11   0    0.50    1.70
   0 -11   0    0.20    1.20
   0  12   0   16.90    3.60
   0  12   0   22.30    3.50
   0 -12   0   22.30    3.50
   0  13   0    0.10    2.30
   0  13   0   -0.10    1.90
   0 -13   0   -1.10    2.00
   0  14   0   80.29    7.20
   0  14   0   69.39    6.30
   0 -14   0   57.19    6.30
   0 -15   0   -2.60    2.20
   0  15   0   -3.30    2.60
   0  15   0   -0.10    2.60
   0  16   0  230.08   16.00
   0 -16   0  207.38   15.70
   0  16   0  206.98   14.80
   0  17   0   -0.50    3.30
   0  18   0   15.20    4.80
   0  19   0   -4.70    3.30
   0  20   0  217.58   17.20
   1   2   0   -0.30    0.40
  -1   2   0   -1.00    0.40
  -1   2   0   -1.50    0.40
   1   2   0   -1.00    0.40
  -1  -2   0   -0.80    0.50
   1  -2   0   -1.30    0.40
   1   2   0   -0.90    0.40
  -1   2   0   -0.90    0.40
  -1  -2   0   -0.80    0.40
   1  -2   0    0.50    0.50
   1   3   0    0.20    0.60
  -1   3   0    0.50    0.60
  -1   3   0    0.20    0.50
   1   3   0    0.00    0.40
  -1  -3   0    0.40    0.50
  -1   3   0    0.10    0.50
   1  -3   0    0.50    0.60
   1   3   0    1.10    0.60
   1   3   0    0.80    0.50
   1  -3   0    0.30    0.50
  -1  -3   0    0.30    0.60
  -1  -3   0    0.50    0.50
   1  -3   0    0.30    0.40
   1  -3   0    0.40    0.60
  -1   3   0    0.50    0.50
   1  -4   0    0.30    0.80
  -1   4   0    0.20    0.60
   1   4   0    0.30    0.70
  -1   4   0   -0.20    0.60
   1   4   0   -0.10    0.60
  -1  -4   0    0.80    0.80
  -1   4   0    0.90    0.70
  -1  -4   0   -0.10    0.70
   1   4   0    1.20    0.90
  -1   4   0   -0.10    0.70
   1  -4   0    3.10    1.00
  -1   4   0    0.10    0.60
   1  -4   0    0.30    0.60
  -1  -4   0   -0.20    0.60
   1  -4   0    0.10    0.60
   1   4   0    0.40    0.60
   1   5   0   -0.70    0.90
  -1   5   0   -0.50    0.80
  -1   5   0    1.10    0.70
  -1   5   0   -1.00    0.60
  -1  -5   0   -0.70    0.80
  -1   5   0   -0.40    0.80
   1  -5   0   -0.30    0.80
  -1  -5   0   -0.40    0.60
   1  -5   0    0.30    0.80
   1  -5   0   -0.80    0.70
   1   5   0    1.60    0.90
   1  -5   0    0.80    0.70
   1   5   0   -0.50    0.60
   1   5   0    0.10    0.70
  -1   5   0    0.60    0.70
  -1  -5   0   -0.30    0.80
   1   6   0    0.40    0.90
  -1   6   0    1.10    0.90
   1   6   0    2.00    1.00
  -1   6   0   -0.40    0.80
   1  -6   0    0.60    0.80
   1  -6   0    1.20    1.00
  -1   6   0   -0.40    0.90
   1  -6   0   -0.80    0.90
  -1   6   0    0.10    0.90
  -1  -6   0    1.20    0.80
  -1  -6   0    0.30    1.00
  -1  -6   0    0.00    0.90
  -1   6   0    0.30    0.70
   1   6   0    2.10    1.20
   1   6   0   -0.30    0.70
   1  -6   0    0.20    0.80
   1  -7   0   -0.40    1.00
   1   7   0    2.00    1.40
   1  -7   0    0.20    1.10
  -1  -7   0    0.00    0.80
  -1   7   0    0.10    0.90
  -1   7   0   -0.40    1.00
   1   7   0   -0.90    0.90
  -1  -7   0   -0.80    1.00
   1   7   0   -0.30    0.80
   1   7   0    2.00    1.10
  -1   7   0   -0.80    0.80
  -1  -7   0   -0.30    1.10
  -1   7   0    0.10    1.00
   1  -7   0   -0.60    0.90
   1  -7   0    0.60    0.80
  -1   7   0   -0.70    0.70
  -1   8   0    1.00    1.20
   1  -8   0    0.30    1.30
  -1   8   0   -0.60    1.00
   1  -8   0   -0.90    0.80
  -1   8   0   -0.20    1.00
  -1   8   0    1.20    1.30
  -1  -8   0   -0.30    0.80
   1   8   0    0.40    1.00
   1   8   0   -1.40    1.10
   1   8   0    0.30    1.40
   1  -8   0    0.70    1.30
  -1   8   0   -0.50    0.90
   1  -8   0    1.80    1.20
  -1  -8   0   -1.80    1.10
  -1  -8   0   -0.80    1.00
   1   8   0   -1.40    1.00
  -1  -9   0    1.20    1.60
   1   9   0    2.70    1.30
  -1  -9   0   -1.30    0.80
   1   9   0    2.70    1.50
  -1   9   0   -0.70    1.20
   1   9   0    0.50    1.10
   1  -9   0    0.30    1.10
   1   9   0    1.60    1.70
  -1   9   0   -1.00    1.30
   1  -9   0   -0.10    1.20
  -1   9   0    1.30    1.50
   1  -9   0    1.70    1.40
   1  -9   0    0.20    1.30
  -1  -9   0    0.90    1.40
  -1   9   0    0.10    1.10
  -1   9   0   -1.40    0.90
   1 -10   0    3.30    1.80
   1  10   0    2.00    1.90
  -1  10   0    0.50    1.60
   1  10   0   -0.20    1.30
  -1  10   0   -1.30    1.40
   1 -10   0    0.60    1.50
  -1  10   0   -2.30    1.20
   1  10   0    2.80    1.70
   1 -10   0    0.10    1.30
  -1  10   0    1.70    1.50
   1  10   0    4.40    1.80
  -1 -10   0    1.60    1.30
  -1 -10   0    0.20    1.50
  -1  10   0   -1.60    1.10
   1 -10   0   -0.70    1.10
  -1 -10   0   -2.60    1.50
   1  11   0    0.00    1.40
  -1 -11   0   -1.80    1.90
   1  11   0    0.50    1.70
  -1  11   0    0.00    1.80
  -1  11   0    0.60    1.50
  -1 -11   0    0.90    1.80
   1 -11   0    0.30    1.50
  -1  11   0   -0.60    1.60
  -1 -11   0    2.00    1.70
  -1  11   0    0.40    1.30
   1  11   0   -1.40    1.50
  -1  11   0    0.40    1.30
   1 -11   0   -0.20    1.20
   1  11   0   -2.10    1.30
   1  11   0    2.50    2.30
  -1 -11   0    0.20    1.30
   1 -11   0    0.30    1.50
   1 -11   0    0.40    1.50
   1  12   0    1.90    2.20
  -1  12   0    1.40    1.90
  -1  12   0    0.30    1.60
   1  12   0    0.60    1.90
   1 -12   0   -1.70    1.90
  -1 -12   0    1.20    2.60
  -1  12   0   -0.40    1.80
  -1 -12   0    2.50    2.00
  -1 -12   0    1.10    1.90
  -1  12   0   -1.40    2.00
  -1 -13   0    0.80    2.00
   1  13   0    0.00    2.00
  -1  13   0   -2.60    2.00
   1  13   0   -2.70    2.10
  -1  13   0    2.30    2.10
   1 -13   0   -1.40    1.80
  -1 -14   0   -2.30    2.00
  -1  14   0   -0.60    2.60
   1  14   0    2.10    2.30
  -1  14   0    0.50    2.00
   1 -14   0   -1.50    2.30
   1  14   0   -2.90    2.20
  -1  15   0   -0.30    2.70
  -1  15   0    1.20    2.80
   1 -15   0   -2.20    2.70
  -1 -15   0   -0.70    2.70
   1  15   0   -3.30    2.30
   1  15   0   -4.10    2.60
   1 -16   0    1.80    3.30
  -1  16   0    2.20    3.30
   1  16   0    3.00    3.70
   1  16   0   -1.10    2.90
   1  17   0    1.70    4.00
  -1  17   0   -3.70    3.10
  -1  18   0    0.40    3.40
   1  18   0    6.80    4.20
  -1  19   0    3.10    4.10
   1  19   0   -4.70    3.40
  -1  20   0    4.60    4.90
   1  20   0    6.60    4.60
  -2   0   0 3120.29  159.48
   2   0   0 3183.58  159.38
  -2   0   0 2943.31  159.38
   2   0   0 3319.87  159.58
   2  -1   0    0.50    0.30
   2   1   0    0.50    0.40
  -2  -1   0    0.80    0.40
   2  -1   0    0.10    0.40
   2   1   0    0.40    0.40
  -2   1   0    0.60    0.40
  -2  -1   0    0.50    0.40
   2   1   0    0.50    0.40
  -2   1   0    1.30    0.40
   2   2   0  244.98   13.60
  -2   2   0  262.67   13.50
  -2  -2   0  263.17   13.60
   2  -2   0  257.07   13.60
   2  -2   0  254.97   13.60
   2   2   0  248.18   13.50
  -2  -2   0  258.57   13.60
  -2   2   0  256.57   13.50
  -2  -2   0  256.67   13.60
   2   2   0  268.37   13.60
  -2   2   0  263.87   13.50
  -2   2   0  263.67   13.60
   2  -2   0  260.27   13.60
  -2  -3   0 1240.48   63.09
   2   3   0 1202.08   62.99
   2   3   0 1230.88   63.09
   2  -3   0 1247.68   63.09
  -2  -3   0 1281.17   63.09
  -2  -3   0 1151.78   62.99
  -2   3   0 1199.58   63.09
  -2   3   0 1281.27   62.99
   2  -3   0 1222.98   62.99
  -2   3   0 1287.17   62.99
   2   3   0 1266.57   62.99
  -2   3   0 1245.98   62.99
   2  -3   0 1188.18   62.99
   2   3   0 1217.68   63.09
  -2   4   0 1079.19   54.69
   2   4   0 1012.10   54.79
  -2   4   0 1031.70   54.79
   2  -4   0 1036.10   54.79
  -2   4   0 1081.19   54.69
   2  -4   0 1073.49   54.69
   2   4   0 1104.29   54.69
   2  -4   0 1063.69   54.69
   2   4   0 1062.19   54.69
  -2  -4   0 1094.39   54.79
  -2  -4   0 1070.79   54.69
   2   4   0 1061.39   54.69
  -2   4   0 1068.09   54.69
  -2  -4   0 1071.79   54.79
  -2   5   0    2.20    0.90
   2   5   0    1.70    0.90
  -2  -5   0    0.30    0.90
   2   5   0    3.30    1.10
  -2   5   0    0.50    0.90
   2  -5   0    0.30    0.80
   2  -5   0    0.10    0.90
  -2  -5   0    0.70    1.00
  -2   5   0    4.50    1.10
   2  -5   0    2.60    1.10
   2   5   0    1.70    1.10
  -2   5   0    1.00    0.80
  -2  -5   0    2.10    0.90
   2   5   0    1.40    0.80
  -2   6   0    6.00    1.40
  -2   6   0    5.20    1.30
  -2  -6   0    5.30    1.40
   2   6   0    8.40    1.50
  -2  -6   0    7.40    1.60
   2  -6   0    4.80    1.40
   2  -6   0    9.10    1.50
  -2   6   0    4.60    1.40
   2   6   0    7.00    1.70
  -2   6   0    5.90    1.40
   2   6   0    6.40    1.40
   2   6   0    5.80    1.40
  -2  -6   0    3.80    1.20
   2  -6   0    4.80    1.40
   2  -7   0  629.24   32.30
  -2   7   0  600.14   32.30
   2   7   0  627.94   32.40
  -2  -7   0  615.34   32.50
  -2  -7   0  594.34   32.20
  -2  -7   0  609.54   32.60
   2  -7   0  609.64   32.50
   2  -7   0  627.24   32.50
  -2   7   0  621.24   32.70
   2   7   0  605.24   32.70
   2   7   0  586.14   32.30
  -2   7   0  666.63   32.40
   2   7   0  589.84   32.30
  -2   7   0  620.34   32.20
  -2  -8   0  185.28   10.60
  -2   8   0  184.78   10.60
   2   8   0  170.38   11.00
   2  -8   0  205.58   11.10
  -2   8   0  181.18   10.70
  -2   8   0  189.58   10.80
   2  -8   0  210.38   11.10
   2  -8   0  193.78   10.70
  -2  -8   0  177.08   11.00
  -2  -8   0  181.88   11.00
   2   8   0  172.08   10.60
  -2   8   0  168.58   11.00
   2   8   0  179.88   10.70
   2   9   0   -0.90    1.50
   2  -9   0   -0.50    1.40
   2  -9   0    0.50    1.50
   2  -9   0    1.90    1.30
  -2  -9   0    2.00    1.60
  -2   9   0    2.70    1.50
  -2  -9   0   -0.30    0.90
  -2   9   0    1.30    1.60
  -2   9   0   -1.20    1.20
   2   9   0    0.40    1.20
  -2   9   0    1.80    1.30
   2   9   0    0.20    1.30
   2   9   0   -0.20    1.20
  -2  -9   0    1.10    1.40
  -2  10   0  231.68   13.70
   2 -10   0  254.57   13.70
   2  10   0  231.18   13.80
   2  10   0  229.28   13.70
  -2  10   0  247.08   13.80
   2 -10   0  227.78   13.90
  -2 -10   0  231.18   13.40
  -2  10   0  228.08   14.20
   2  10   0  233.58   14.20
  -2 -10   0  242.18   14.10
  -2  10   0  251.87   13.60
   2 -10   0  219.68   13.90
  -2 -10   0  239.88   14.20
   2  10   0  232.28   13.70
  -2 -11   0  249.97   14.50
  -2  11   0  212.18   14.40
   2  11   0  256.77   14.20
  -2 -11   0  235.98   13.70
   2  11   0  240.18   14.70
   2 -11   0  254.67   13.90
  -2  11   0  242.28   13.70
   2 -11   0  235.68   14.40
   2  11   0  228.98   14.00
   2 -11   0  241.58   14.30
  -2  11   0  226.78   14.00
  -2  11   0  239.88   14.00
  -2 -11   0  246.18   14.50
   2  11   0  224.18   13.90
  -2 -12   0   32.90    4.50
  -2  12   0   23.40    3.70
   2  12   0   31.40    4.70
  -2  12   0   36.10    4.60
  -2  12   0   35.30    4.30
   2  12   0   30.60    3.90
  -2  12   0   42.40    3.90
   2 -12   0   26.30    4.10
  -2 -12   0   36.20    4.40
  -2 -13   0  409.86   24.00
  -2  13   0  417.36   23.70
   2  13   0  418.36   24.40
  -2  13   0  429.36   24.50
   2 -13   0  411.66   24.00
   2  13   0  426.46   23.70
   2  14   0   60.79    5.70
   2  14   0   44.60    5.90
  -2 -14   0   48.20    5.90
   2 -14   0   57.99    6.10
  -2  14   0   64.89    6.50
  -2  14   0   37.50    5.20
  -2 -15   0  122.29    9.90
   2  15   0  141.99   10.10
  -2  15   0  122.79   10.30
  -2  15   0  141.39    9.80
   2 -15   0  129.99   10.10
   2  15   0  126.39   10.50
   2  16   0  122.49   10.70
  -2  16   0  139.89   10.90
   2 -16   0  140.99   10.70
   2  16   0  128.09   10.20
  -2  17   0  222.78   15.40
   2  17   0  203.58   15.10
   2  18   0   13.60    4.90
  -2  18   0   19.70    5.20
   2  19   0    6.70    4.30
  -2  19   0   14.30    5.30
  -2  20   0  189.48   15.00
   2  20   0  142.99   13.80
  -3   0   0   -0.90    0.40
   3   0   0    0.10    0.60
  -3   0   0    0.10    0.50
  -3   0   0   -0.90    0.50
   3   0   0   -0.10    0.50
  -3  -1   0   -0.60    0.40
  -3   1   0    0.00    0.30
   3  -1   0    0.20    0.40
   3  -1   0    1.30    0.80
  -3   1   0    0.20    0.50
  -3   1   0    0.70    0.70
   3   1   0   -0.10    0.50
  -3   1   0    0.40    0.40
   3   1   0   -0.10    0.40
   3   1   0    0.00    0.50
  -3  -1   0   -0.10    0.50
  -3  -1   0   -0.10    0.50
   3   1   0    0.80    0.40
   3  -1   0    0.00    0.50
  -3  -2   0   -1.10    0.50
  -3   2   0   -1.00    0.50
   3   2   0   -1.20    0.60
   3   2   0   -2.10    0.50
   3  -2   0   -2.00    0.70
  -3  -2   0   -1.20    0.70
  -3   2   0   -0.80    0.50
   3  -2   0   -1.80    0.50
   3  -2   0   -1.30    0.50
   3   2   0   -1.10    0.50
  -3  -2   0   -0.70    0.60
  -3   2   0   -1.90    0.40
   3   2   0   -0.40    0.70
  -3   2   0   -1.80    0.60
   3  -3   0    0.20    0.70
   3   3   0    0.30    0.60
  -3   3   0   -0.30    0.50
  -3   3   0    0.30    0.60
  -3  -3   0    0.70    0.70
  -3  -3   0    0.70    0.70
   3  -3   0   -0.30    0.60
   3   3   0    0.00    0.70
   3   3   0   -0.20    0.60
  -3   3   0    0.90    0.70
   3  -3   0    0.20    0.60
   3   3   0    0.80    0.60
  -3  -3   0    0.10    0.60
  -3   3   0    0.40    0.60
   3  -4   0   -1.50    0.70
   3  -4   0   -0.80    0.80
   3   4   0    0.00    0.70
   3   4   0   -0.40    0.70
  -3   4   0    0.60    0.80
   3  -4   0   -0.10    0.80
  -3   4   0   -0.50    0.70
  -3  -4   0    1.10    0.80
  -3  -4   0   -0.30    0.70
  -3   4   0    1.80    0.90
   3   4   0   -0.90    0.70
  -3  -4   0    0.20    0.80
  -3   4   0    2.10    0.90
   3   4   0    0.10    0.80
   3  -5   0    0.30    0.80
  -3  -5   0    0.10    0.80
  -3   5   0   -0.50    0.70
   3  -5   0    0.20    0.80
   3   5   0    1.40    0.90
  -3   5   0    1.00    0.80
  -3  -5   0   -0.80    0.80
   3   5   0   -1.30    0.70
   3   5   0   -0.40    0.80
  -3   5   0    0.90    0.80
  -3  -5   0   -0.40    0.70
   3  -5   0    1.80    0.90
   3   5   0    0.60    0.70
  -3   5   0    0.60    0.90
  -3  -6   0   -0.50    0.80
  -3   6   0   -0.40    0.80
   3   6   0    0.70    1.10
   3   6   0    0.30    1.00
  -3   6   0    0.20    0.90
  -3  -6   0   -1.60    0.90
   3  -6   0   -0.80    0.80
  -3  -6   0    0.50    1.00
   3   6   0   -1.40    0.70
   3   6   0    2.10    1.10
   3  -6   0    0.40    1.00
  -3   6   0    0.90    1.00
  -3   6   0   -0.30    0.90
   3  -6   0    0.70    0.90
   3  -7   0    0.70    1.30
  -3   7   0    1.50    1.10
   3   7   0    0.40    1.30
   3  -7   0    0.60    1.20
  -3  -7   0    1.00    1.00
  -3   7   0    2.40    1.10
   3   7   0    0.40    1.00
   3   7   0    0.10    1.10
  -3  -7   0   -0.40    1.10
  -3   7   0   -0.20    0.90
   3   7   0   -0.70    0.90
   3  -7   0   -1.90    0.80
  -3  -7   0   -1.40    1.00
  -3   7   0   -1.50    1.10
  -3   8   0   -0.90    1.30
  -3  -8   0   -1.30    0.80
   3   8   0    0.90    1.10
   3  -8   0    4.70    1.40
  -3  -8   0   -1.00    1.20
  -3   8   0    0.70    1.20
   3   8   0   -2.00    1.10
  -3  -8   0   -0.80    1.20
   3   8   0    0.20    1.60
   3  -8   0    0.20    1.20
   3  -8   0    0.60    1.30
  -3   8   0   -0.80    1.00
  -3   8   0    1.00    1.20
   3   8   0   -1.90    0.90
  -3   9   0    4.10    1.60
  -3  -9   0    0.40    1.20
   3   9   0    1.80    1.70
  -3  -9   0    1.00    1.70
   3  -9   0    2.30    1.30
  -3   9   0    0.60    1.30
  -3   9   0    1.10    1.40
   3   9   0   -1.40    1.20
   3   9   0   -0.90    1.20
  -3  -9   0    0.40    1.40
   3   9   0    0.80    1.30
   3  -9   0   -0.30    1.60
   3  -9   0   -1.10    1.40
  -3   9   0    0.20    1.30
  -3  10   0    0.40    1.60
   3  10   0   -0.50    1.50
  -3 -10   0   -0.30    1.10
   3  10   0   -1.00    1.20
   3  10   0    1.00    1.50
  -3 -10   0   -0.40    1.70
  -3  10   0   -0.50    1.50
   3 -10   0   -0.20    1.50
  -3 -10   0    0.20    1.60
   3 -10   0   -1.40    1.60
   3  10   0   -1.20    1.70
  -3  10   0   -0.70    1.30
  -3  10   0    0.50    1.40
   3 -10   0   -0.20    1.40
   3  11   0   -2.00    1.60
  -3 -11   0   -3.30    1.30
  -3  11   0    0.90    1.70
  -3 -11   0    0.20    1.40
  -3  11   0    0.40    1.70
   3 -11   0    0.00    1.80
   3  11   0   -0.80    1.50
  -3  11   0    0.50    1.60
  -3 -11   0   -0.20    1.90
   3  11   0    1.30    2.10
   3  11   0    1.00    1.60
   3 -11   0    1.20    1.60
   3 -11   0   -3.90    1.60
  -3  11   0   -2.70    1.60
   3  12   0   -0.80    1.50
  -3  12   0   -1.70    1.90
   3  12   0    1.90    2.00
  -3  12   0    1.20    2.30
  -3 -12   0   -3.60    2.30
  -3  12   0    0.40    1.70
  -3  12   0    1.30    1.80
  -3 -12   0    1.90    2.10
   3 -12   0    0.70    2.00
   3  12   0   -0.90    2.10
   3 -13   0   -0.10    2.30
  -3  13   0    2.10    2.70
  -3  13   0    0.90    2.20
  -3 -13   0    0.20    2.30
   3  13   0   -0.60    2.50
   3  13   0    1.80    2.30
  -3  14   0    1.10    2.20
  -3  14   0   -3.30    2.20
   3  14   0    0.00    2.50
   3  14   0   -2.70    2.90
  -3 -14   0    3.30    2.80
   3 -14   0    0.80    2.70
  -3  15   0   -1.40    2.80
   3  15   0    4.00    3.30
   3 -15   0    1.00    2.90
   3  15   0   -0.60    2.70
   3 -16   0   -0.10    3.00
  -3  16   0    4.20    3.60
   3  16   0    3.00    3.60
   3  16   0   -1.70    2.80
  -3  17   0    1.00    3.60
   3  17   0   -3.30    3.00
   3  18   0   -6.20    3.00
  -3  18   0    0.90    3.40
  -3  19   0    0.30    3.90
   3  19   0   -1.30    4.20
   3  20   0    1.20    4.40
  -3  20   0    2.80    4.60
   4   0   0  791.72   40.50
   4   0   0  792.22   40.20
   4   0   0  819.92   40.20
  -4   0   0  787.52   40.20
  -4   0   0  797.02   40.10
  -4   0   0  753.32   39.90
  -4   0   0  725.43   40.30
  -4  -1   0    2.20    0.80
   4   1   0    1.90    0.60
   4   1   0    1.80    0.70
   4  -1   0    1.00    0.90
   4  -1   0    1.00    0.70
   4   1   0    2.10    0.90
  -4  -1   0    2.40    0.80
  -4   1   0    1.80    0.60
  -4   1   0    5.50    1.00
  -4  -1   0    1.90    0.90
  -4   1   0    2.50    1.00
   4  -1   0    1.80    0.70
   4   1   0    2.20    0.80
  -4   1   0    3.60    0.90
  -4  -2   0    1.60    0.80
  -4  -2   0    0.80    0.80
  -4   2   0    0.90    0.60
   4  -2   0    0.30    0.70
  -4  -2   0   -0.40    0.70
  -4   2   0    0.00    0.80
   4  -2   0    0.20    0.90
   4   2   0    0.40    0.80
   4   2   0    0.70    0.70
  -4   2   0    1.30    0.80
   4  -2   0    1.30    0.80
   4   2   0    0.00    0.60
  -4   2   0    0.50    0.70
   4   2   0   -0.40    0.60
   4  -3   0  566.24   28.80
  -4  -3   0  569.24   28.80
   4   3   0  548.85   28.70
  -4  -3   0  567.44   28.80
  -4   3   0  548.75   28.60
   4  -3   0  540.65   28.90
  -4   3   0  557.54   28.70
   4   3   0  550.24   28.70
  -4   3   0  560.94   28.90
  -4  -3   0  526.35   28.80
   4  -3   0  552.44   28.70
   4   3   0  554.44   28.70
   4   3   0  525.55   28.90
  -4   3   0  541.25   28.60
  -4   4   0   37.00    3.00
  -4   4   0   41.00    2.90
  -4  -4   0   36.10    2.90
   4   4   0   36.80    3.00
   4  -4   0   43.10    3.00
  -4  -4   0   34.40    2.90
  -4   4   0   37.90    2.80
   4  -4   0   37.60    2.90
   4  -4   0   40.40    3.00
   4   4   0   33.00    2.70
   4   4   0   42.30    3.00
  -4  -4   0   38.70    2.90
   4   4   0   39.20    2.90
  -4   4   0   36.50    2.80
  -4   5   0    4.60    1.20
   4   5   0    4.40    1.10
   4  -5   0    4.20    1.10
   4  -5   0    4.60    1.30
  -4   5   0    4.50    1.20
   4   5   0    4.80    1.40
   4   5   0    5.10    1.30
  -4  -5   0    3.40    1.30
  -4   5   0    5.20    1.30
  -4   5   0    3.70    1.20
   4  -5   0    2.00    1.10
  -4  -5   0    5.10    1.30
  -4  -5   0    4.30    1.30
   4   5   0    4.50    1.30
  -4   6   0   31.70    2.80
   4   6   0   30.60    2.80
   4  -6   0   35.40    3.10
   4   6   0   32.70    3.00
  -4   6   0   36.90    2.90
  -4  -6   0   35.60    3.00
  -4  -6   0   35.80    3.00
   4   6   0   30.50    2.90
  -4   6   0   33.30    2.90
  -4   6   0   27.30    2.70
   4  -6   0   28.60    2.80
  -4  -6   0   29.50    3.00
   4   6   0   27.60    2.80
   4  -6   0   33.20    3.00
  -4  -7   0  228.78   13.80
   4  -7   0  250.67   13.90
  -4   7   0  254.47   13.90
  -4  -7   0  240.98   14.10
   4   7   0  247.78   13.90
  -4  -7   0  263.97   14.20
   4   7   0  267.07   14.00
   4   7   0  249.88   14.20
   4   7   0  243.28   14.00
   4  -7   0  241.88   14.00
  -4   7   0  260.17   13.80
  -4   7   0  247.48   13.90
   4  -7   0  238.08   14.00
  -4   7   0  238.08   14.00
  -4  -8   0  452.45   24.00
  -4  -8   0  426.76   23.70
  -4   8   0  449.06   23.60
  -4   8   0  459.55   23.70
   4  -8   0  434.36   23.70
   4   8   0  412.06   23.60
  -4   8   0  455.05   23.60
   4   8   0  427.46   24.00
  -4  -8   0  452.95   23.90
  -4   8   0  414.06   23.80
   4  -8   0  423.16   23.80
   4  -8   0  437.06   23.60
   4   8   0  441.66   23.70
  -4   9   0  672.33   34.80
  -4   9   0  608.14   34.90
  -4  -9   0  647.54   35.00
  -4  -9   0  676.73   35.00
   4   9   0  659.93   34.70
   4  -9   0  653.83   34.80
   4   9   0  616.24   34.60
  -4   9   0  665.53   34.60
   4   9   0  637.74   35.10
  -4   9   0  646.84   34.60
   4  -9   0  653.93   34.90
  -4  -9   0  644.04   34.70
   4   9   0  683.23   34.80
   4  -9   0  661.33   34.60
  -4  10   0    2.00    1.80
  -4 -10   0    3.90    2.10
  -4 -10   0    1.90    1.90
  -4  10   0    2.70    1.60
   4  10   0    3.40    1.70
   4  10   0    4.00    1.90
   4  10   0    1.30    1.80
   4 -10   0    1.90    1.70
  -4 -10   0    3.90    1.70
  -4  10   0    0.70    1.80
   4 -10   0    1.50    1.90
   4  10   0    2.00    2.00
  -4  10   0    3.80    1.80
   4 -10   0   -1.20    1.50
  -4 -11   0    7.40    2.10
   4 -11   0    9.40    2.50
  -4 -11   0    7.20    2.50
  -4  11   0   11.00    2.60
   4 -11   0    8.90    2.40
  -4  11   0    6.40    2.50
  -4  11   0   13.20    2.70
   4  11   0   10.00    2.40
  -4 -11   0    9.20    2.80
   4  11   0    8.80    2.40
  -4  11   0    9.20    2.40
   4  11   0    6.60    2.70
  -4  12   0  386.76   20.40
   4  12   0  349.17   21.10
  -4 -12   0  363.56   21.10
  -4  12   0  347.67   21.10
   4  12   0  358.16   20.60
   4  12   0  346.47   20.60
  -4  12   0  381.46   23.30
   4 -12   0  350.56   20.90
  -4 -12   0  395.16   24.40
  -4  12   0  357.26   20.70
   4  13   0 1429.96   74.09
   4  13   0 1375.86   74.79
  -4  13   0 1484.65   74.29
  -4  13   0 1383.76   74.69
  -4 -13   0 1439.66   74.69
   4 -13   0 1370.96   74.29
   4  14   0   -0.30    2.30
   4 -14   0    3.40    3.00
  -4  14   0    2.60    2.50
   4  14   0    3.60    3.10
  -4  14   0   -0.20    2.70
  -4 -14   0    1.10    2.50
   4  15   0   25.90    5.20
   4 -15   0   26.20    4.80
   4  15   0   29.10    4.80
  -4  15   0   26.10    5.20
  -4  16   0   10.30    4.50
   4  16   0   11.10    4.30
   4 -16   0    9.10    3.70
   4  16   0   11.70    3.70
  -4  17   0  393.06   24.00
   4 -17   0  401.36   25.00
   4  17   0  342.57   23.80
   4  17   0  418.16   27.30
  -4  18   0   97.19    9.50
   4  18   0   82.19    9.20
  -4  19   0   48.20    7.70
   4  19   0   45.50    7.60
  -4  20   0    6.10    5.50
   4  20   0   -2.00    4.00
  -5   0   0   -1.70    0.60
  -5   0   0    0.30    0.80
   5   0   0   -1.10    0.60
   5   0   0   -0.70    0.70
  -5   0   0   -0.80    0.40
  -5   0   0    0.20    0.80
   5   0   0   -0.10    0.90
   5   1   0    0.40    0.70
  -5  -1   0   -0.10    0.60
  -5  -1   0   -1.50    0.50
  -5   1   0    0.00    0.60
   5   1   0    0.40    0.80
   5  -1   0   -0.60    0.60
   5  -1   0    0.20    0.80
  -5   1   0   -0.20    0.60
  -5   1   0    1.20    0.90
  -5   1   0    0.40    0.50
   5  -1   0    0.50    0.70
  -5  -1   0    0.40    0.70
   5   1   0   -0.60    0.60
   5   1   0    0.30    0.50
  -5   2   0    0.40    0.70
   5   2   0   -0.20    0.70
   5   2   0    0.50    0.70
  -5  -2   0    0.20    0.80
   5  -2   0   -0.10    0.70
  -5  -2   0    1.30    0.80
   5  -2   0    0.40    0.90
  -5   2   0    0.60    0.50
   5  -2   0    0.40    0.70
  -5  -2   0    0.40    0.80
   5   2   0    0.80    0.90
   5   2   0    1.00    0.70
  -5   2   0    0.00    0.70
  -5   2   0    0.40    0.90
   5  -3   0    0.30    0.90
   5   3   0    1.00    0.80
  -5   3   0    0.70    0.80
  -5   3   0    0.60    0.70
   5  -3   0    0.90    0.90
   5  -3   0    1.30    0.90
  -5  -3   0    0.50    0.90
  -5  -3   0   -0.70    0.80
  -5   3   0    0.50    0.80
   5   3   0    0.40    0.80
  -5  -3   0   -0.50    0.70
   5   3   0    0.80    0.90
   5   3   0    0.00    0.80
  -5   3   0   -0.60    0.90
   5  -4   0   -0.10    1.00
  -5   4   0   -0.50    0.80
  -5  -4   0   -0.30    0.90
  -5   4   0    0.10    0.90
   5  -4   0    0.60    1.00
   5  -4   0    0.50    0.90
   5   4   0    0.40    0.80
  -5  -4   0    0.30    0.90
   5   4   0   -1.10    0.80
   5   4   0   -0.20    0.90
  -5   4   0   -0.40    0.80
  -5   4   0   -1.00    0.90
   5   4   0   -0.50    0.90
  -5  -4   0   -1.00    0.80
  -5  -5   0   -0.40    1.00
  -5   5   0    0.90    0.90
  -5  -5   0   -0.30    0.90
   5  -5   0    1.10    1.00
   5   5   0    0.30    1.00
  -5   5   0   -0.60    0.90
   5   5   0    0.30    1.00
  -5   5   0    1.70    1.30
   5  -5   0    0.40    1.10
   5   5   0    0.90    0.90
  -5  -5   0    1.20    1.10
  -5   5   0    0.80    1.00
   5   5   0   -1.20    0.90
   5  -5   0    1.80    1.10
   5  -6   0    0.60    1.10
   5  -6   0   -0.90    1.00
  -5  -6   0   -0.90    0.90
   5   6   0   -0.90    1.00
   5  -6   0    1.70    1.10
  -5   6   0    0.10    1.10
   5   6   0   -0.40    1.00
  -5   6   0    0.70    1.00
  -5   6   0   -1.00    0.90
   5   6   0    0.80    1.10
  -5   6   0    0.20    1.00
  -5  -6   0   -1.80    1.00
  -5  -6   0   -0.60    1.00
   5   6   0   -1.20    1.00
   5   7   0    4.10    1.40
  -5  -7   0   -0.30    1.20
  -5   7   0    0.20    1.20
   5   7   0   -0.40    1.10
   5  -7   0    0.10    1.20
   5  -7   0   -0.80    1.00
  -5   7   0   -1.00    1.10
   5   7   0    6.40    1.60
  -5  -7   0    0.20    1.20
  -5   7   0   -1.10    1.00
   5  -7   0   -0.20    1.10
  -5  -7   0    0.20    1.10
   5   7   0    0.60    1.50
  -5   7   0    0.40    1.30
   5   8   0   -0.90    1.40
  -5   8   0    1.60    1.50
   5   8   0   -0.20    1.30
   5   8   0    1.60    1.50
   5  -8   0    0.30    1.40
  -5   8   0   -1.40    1.30
  -5  -8   0    1.10    1.20
   5  -8   0    0.00    1.40
  -5  -8   0    1.60    1.50
  -5   8   0   -0.60    1.20
  -5   8   0   -0.10    1.20
   5   8   0   -0.30    1.30
   5  -8   0    0.50    1.40
  -5  -8   0    1.60    1.50
  -5  -9   0   -1.00    1.50
   5   9   0   -0.20    1.50
  -5  -9   0    0.00    1.80
   5   9   0    0.90    1.80
  -5   9   0    1.00    1.60
   5  -9   0    0.80    1.60
   5  -9   0    1.40    1.60
  -5   9   0    1.10    1.50
   5   9   0    0.30    1.30
  -5   9   0    0.70    1.80
  -5   9   0   -0.90    1.40
   5  -9   0    2.70    1.70
   5   9   0   -0.80    1.30
  -5  -9   0   -1.00    1.30
   5 -10   0    2.00    1.80
   5 -10   0   -0.10    1.40
  -5  10   0   -0.60    1.50
  -5  10   0   -2.70    1.50
  -5  10   0    1.30    1.70
  -5 -10   0    3.20    1.80
  -5  10   0   -2.00    1.40
  -5 -10   0   -0.30    1.70
   5  10   0    0.20    1.50
   5  10   0    0.40    1.60
   5  10   0    1.20    2.00
   5 -10   0   -0.70    1.80
   5  10   0   -2.10    1.40
  -5 -10   0    1.70    1.50
  -5 -11   0    0.60    2.20
   5 -11   0    1.90    1.90
   5  11   0   -2.40    1.40
  -5  11   0    0.60    1.80
  -5  11   0   -3.00    1.80
  -5  11   0    0.00    1.80
   5  11   0    0.40    1.80
  -5  11   0    0.10    1.80
  -5 -11   0    0.40    1.70
   5 -11   0    1.10    1.90
   5  11   0    0.00    2.10
  -5 -11   0   -2.10    1.70
   5 -12   0   -3.80    1.70
   5  12   0    0.30    1.60
  -5 -12   0    2.90    2.30
   5  12   0    0.30    1.90
  -5  12   0   -1.40    1.70
  -5  12   0    2.90    2.10
   5  12   0   -2.10    2.10
  -5  12   0   -1.60    2.10
  -5  13   0   -0.30    2.50
   5 -13   0    0.10    2.40
  -5 -13   0    3.80    2.60
   5  13   0    3.40    2.80
   5  13   0    0.00    2.40
  -5  13   0   -1.50    2.00
   5 -14   0    1.20    2.60
   5  14   0   -0.80    2.40
   5  14   0   -0.70    2.80
  -5  14   0   -0.70    2.60
   5  15   0   -0.90    2.90
   5  15   0   -3.00    2.60
  -5  15   0   -4.30    2.90
   5 -15   0   -1.70    2.90
   5 -16   0   -0.70    3.30
   5  16   0    4.10    4.00
   5  16   0    0.60    3.00
  -5  16   0   -1.70    3.60
   5 -17   0   -0.20    3.70
   5  17   0   -1.10    3.30
   5  17   0    2.70    3.60
  -5  17   0    1.20    3.30
   5  18   0    5.10    4.10
  -5  18   0   -1.70    3.40
  -5  19   0    3.70    4.80
   5  19   0   -3.40    3.40
  -5  20   0    2.70    4.70
   5  20   0    4.30    4.90
   6   0   0  342.27   18.90
   6   0   0  345.67   18.50
   6   0   0  364.86   18.20
  -6   0   0  357.16   18.60
   6   0   0  365.46   18.60
  -6   0   0  292.47   18.70
  -6   0   0  353.26   18.50
  -6   0   0  348.17   18.20
   6   1   0    1.20    1.00
   6  -1   0    1.90    1.00
   6   1   0    0.60    0.80
  -6   1   0    1.30    0.90
  -6   1   0    1.30    1.00
   6  -1   0    1.30    1.10
   6   1   0    1.90    0.70
  -6  -1   0    1.50    0.90
  -6   1   0    2.40    0.90
   6  -1   0    1.70    0.90
  -6  -1   0    1.10    0.90
  -6  -1   0    1.20    0.90
   6   1   0    1.10    0.90
  -6   2   0   47.30    3.30
   6   2   0   38.40    3.20
  -6  -2   0   52.79    3.50
  -6  -2   0   43.80    3.30
  -6   2   0   50.49    3.70
  -6  -2   0   39.70    3.50
  -6   2   0   43.70    3.00
  -6   2   0   42.40    3.30
   6  -2   0   43.70    3.30
   6   2   0   49.99    3.10
   6   2   0   43.00    3.60
   6   2   0   54.29    3.40
   6  -2   0   48.30    3.80
   6  -2   0   39.80    3.20
   6  -3   0 3213.98  168.98
  -6  -3   0 3191.28  168.68
  -6   3   0 3316.97  168.98
   6   3   0 3286.37  169.08
  -6  -3   0 3242.38  168.98
  -6  -3   0 3465.25  168.78
   6   3   0 3303.27  168.58
  -6   3   0 3333.67  168.68
   6  -3   0 3310.77  168.78
   6   3   0 3376.96  168.68
  -6   3   0 3177.78  168.58
  -6   3   0 3519.15  168.48
   6  -3   0 3343.27  168.68
   6   3   0 3282.87  168.68
  -6   4   0 1220.48   61.99
  -6   4   0 1229.08   61.89
  -6  -4   0 1221.18   62.09
   6   4   0 1198.38   61.99
   6  -4   0 1210.68   62.09
   6   4   0 1181.98   62.39
  -6   4   0 1178.08   61.99
   6  -4   0 1237.48   62.09
  -6  -4   0 1213.58   62.19
  -6   4   0 1174.38   62.29
   6  -4   0 1202.98   62.29
   6   4   0 1216.98   61.99
  -6  -4   0 1132.69   62.19
   6   4   0 1182.98   61.99
   6  -5   0 1817.32   94.59
  -6   5   0 1857.51   94.79
  -6  -5   0 1897.01   94.79
   6  -5   0 1814.32   94.79
   6   5   0 1852.71   94.59
  -6   5   0 1902.31   94.49
   6   5   0 1873.71   94.59
  -6   5   0 1866.81   94.49
   6  -5   0 1745.33   94.59
  -6  -5   0 1791.52   94.59
   6   5   0 1820.02   94.49
  -6   5   0 1914.81   94.59
   6   5   0 1805.82   94.89
  -6  -5   0 1843.22   94.79
  -6   6   0   14.50    2.20
   6   6   0   16.30    2.40
  -6   6   0   15.90    2.40
   6   6   0   12.70    2.40
  -6  -6   0   19.40    2.70
   6   6   0   16.30    2.50
   6   6   0   18.60    2.30
   6  -6   0   21.80    2.70
  -6  -6   0   17.70    2.40
   6  -6   0   16.90    2.50
  -6   6   0   17.80    2.30
  -6   6   0   17.30    2.20
   6  -6   0   19.90    2.50
  -6  -6   0   16.20    2.50
  -6   7   0  361.66   19.20
   6  -7   0  353.96   19.40
  -6   7   0  335.57   19.30
  -6  -7   0  338.57   19.40
   6  -7   0  356.36   19.40
   6   7   0  374.36   19.30
  -6   7   0  354.56   19.30
  -6   7   0  355.46   19.50
   6   7   0  349.07   19.40
   6   7   0  334.87   19.40
   6  -7   0  361.16   19.40
  -6  -7   0  349.77   19.50
  -6  -7   0  331.97   19.40
  -6  -8   0  464.95   26.00
  -6   8   0  475.65   26.00
   6   8   0  503.65   26.20
   6  -8   0  499.25   26.00
   6   8   0  494.75   25.90
   6  -8   0  450.55   25.80
  -6   8   0  457.45   25.80
   6   8   0  489.95   25.90
  -6  -8   0  465.35   26.00
   6  -8   0  450.45   25.90
  -6   8   0  489.25   26.10
  -6  -8   0  486.95   26.20
  -6   8   0  505.75   25.80
   6   8   0  456.55   25.90
  -6  -9   0   16.80    2.80
  -6   9   0   20.90    3.00
   6   9   0   20.50    3.00
   6   9   0   17.80    2.90
  -6   9   0   20.10    3.10
   6   9   0   17.60    3.30
  -6  -9   0   19.30    3.20
  -6   9   0   21.30    3.00
   6  -9   0   16.30    2.70
   6  -9   0   14.40    2.70
   6   9   0   17.40    2.90
   6  -9   0   20.50    3.00
  -6  -9   0   16.20    3.10
  -6   9   0   18.80    3.20
  -6 -10   0    5.10    2.00
   6 -10   0    4.50    2.10
  -6 -10   0    3.60    2.30
  -6  10   0    6.00    2.30
   6 -10   0    5.80    2.20
  -6  10   0    8.10    2.30
   6  10   0    5.40    2.40
  -6 -10   0    2.00    2.00
  -6  10   0    3.40    2.10
  -6  10   0    4.70    2.00
   6  10   0    5.60    2.10
   6  10   0    5.90    2.20
  -6 -11   0  153.58   10.80
   6  11   0  155.98   11.00
  -6  11   0  177.78   10.60
  -6  11   0  138.09   10.60
  -6  11   0  180.08   10.60
   6  11   0  167.78   10.60
  -6  11   0  165.28   10.50
  -6 -11   0  175.68   11.00
   6  11   0  151.38   10.30
   6 -11   0  160.38   10.40
   6 -11   0  152.58   10.50
  -6  12   0  235.88   14.70
   6  12   0  235.48   14.30
  -6  12   0  233.18   14.10
   6  12   0  235.08   14.20
   6 -12   0  226.18   14.40
  -6 -12   0  243.78   14.90
  -6  12   0  219.78   14.20
   6  12   0  228.88   14.80
  -6  13   0  645.74   37.40
  -6  13   0  656.33   37.00
  -6 -13   0  675.23   37.20
   6  13   0  620.44   36.90
   6 -13   0  667.33   36.80
  -6  13   0  705.43   36.50
   6  13   0  703.93   36.70
  -6  14   0   65.29    7.10
   6  14   0   74.99    7.50
   6  14   0   90.39    7.30
   6 -14   0   76.19    7.40
   6  15   0   33.20    5.80
  -6  15   0   40.10    6.40
   6 -15   0   47.40    6.10
   6  15   0   48.50    5.90
  -6  16   0   94.39    9.10
   6 -16   0  102.79    9.30
   6  16   0   95.69    9.30
   6  16   0  102.89    8.70
   6 -17   0  261.67   16.50
  -6  17   0  226.78   16.70
   6  17   0  245.88   16.00
   6  17   0  221.58   16.50
   6  18   0   87.29    9.60
  -6  18   0  101.59    9.80
   6  19   0    2.80    4.60
  -6  19   0    1.00    3.80
   6  20   0   51.09    8.50
  -6  20   0   73.99    9.30
  -7   0   0    0.70    0.60
  -7   0   0    0.90    1.00
  -7   0   0    0.00    0.90
   7   0   0    0.70    0.90
   7   0   0    0.40    1.20
   7   0   0   -0.60    0.80
   7   0   0    0.40    0.60
  -7   0   0    1.30    1.00
   7  -1   0   -0.80    0.90
   7  -1   0    0.50    1.30
   7   1   0    0.10    0.70
  -7  -1   0    0.60    1.00
  -7  -1   0   -0.70    0.80
   7  -1   0    0.30    0.90
  -7   1   0    0.20    0.90
   7   1   0    0.00    0.80
  -7   1   0    0.50    0.60
   7   1   0    0.10    0.90
   7   1   0   -0.90    1.00
  -7   1   0   -0.60    0.80
  -7   1   0    0.50    1.10
  -7  -1   0   -0.10    0.80
  -7  -2   0    0.20    1.20
  -7  -2   0    0.20    1.00
   7   2   0   -0.20    0.80
  -7  -2   0    0.70    1.00
   7   2   0   -0.90    0.90
  -7   2   0   -2.20    0.80
  -7   2   0   -0.30    0.60
   7  -2   0   -1.20    0.80
   7   2   0   -0.40    0.80
  -7   2   0    0.00    1.00
  -7   2   0   -1.30    1.10
   7  -2   0    0.80    1.30
   7  -2   0   -1.20    0.90
   7   2   0    1.20    1.20
   7  -3   0    1.30    1.10
  -7   3   0   -2.20    0.90
   7   3   0   -1.10    0.80
   7   3   0   -0.60    0.80
   7   3   0    4.40    1.30
  -7  -3   0    0.50    1.10
  -7   3   0    1.00    1.10
  -7  -3   0    2.60    1.20
   7   3   0    0.40    0.90
  -7   3   0    0.70    0.80
  -7   3   0    1.50    1.10
   7  -3   0    0.70    1.10
  -7  -3   0    1.40    1.40
   7  -3   0    1.70    1.30
   7  -4   0   -2.00    1.20
   7  -4   0   -1.20    1.00
  -7  -4   0   -1.40    1.10
   7   4   0   -2.40    1.00
  -7   4   0   -0.60    1.40
  -7   4   0   -1.70    1.00
  -7   4   0    0.40    0.90
   7  -4   0   -1.80    1.00
   7   4   0   -0.70    1.00
  -7  -4   0    0.60    1.30
  -7  -4   0    0.30    1.20
   7   4   0   -0.90    1.00
  -7   4   0   -1.80    0.90
   7   4   0   -0.20    1.10
  -7  -5   0   -0.20    1.20
   7  -5   0    0.70    1.30
   7   5   0    0.20    1.10
  -7  -5   0   -0.10    1.10
  -7  -5   0   -0.30    1.20
  -7   5   0    0.30    1.10
   7   5   0   -0.40    1.10
   7   5   0   -0.10    1.20
  -7   5   0   -0.10    1.30
   7   5   0   -0.20    1.00
  -7   5   0   -0.30    0.90
  -7   5   0   -1.00    0.90
   7  -5   0    0.20    1.20
   7  -5   0   -1.20    1.30
  -7   6   0    0.90    1.20
   7  -6   0   -1.10    1.20
   7   6   0   -2.20    1.10
   7   6   0   -1.70    1.00
  -7   6   0    0.30    1.20
  -7  -6   0   -0.40    1.40
   7  -6   0   -2.00    1.10
  -7  -6   0   -1.10    1.20
   7   6   0   -1.40    1.20
   7   6   0   -0.50    1.20
  -7   6   0   -1.10    1.10
  -7  -6   0   -0.90    1.30
  -7   6   0    0.00    1.40
   7  -6   0   -0.30    1.30
  -7   7   0    0.90    1.20
  -7   7   0    2.30    1.50
   7   7   0    1.00    1.30
   7  -7   0   -0.20    1.30
  -7  -7   0    0.30    1.40
   7   7   0    0.90    1.40
  -7   7   0    1.20    1.50
   7   7   0    0.50    1.40
   7  -7   0   -2.00    1.30
  -7   7   0   -0.10    1.20
  -7  -7   0   -0.40    1.20
   7   7   0    0.00    1.50
   7  -7   0    1.40    1.60
  -7  -7   0   -0.40    1.50
  -7   8   0    1.30    1.80
  -7   8   0   -0.60    1.40
  -7   8   0   -0.80    1.20
   7  -8   0    0.90    1.70
   7   8   0    0.80    1.50
  -7  -8   0   -0.70    1.30
   7  -8   0    0.80    1.60
  -7  -8   0    0.20    1.70
   7   8   0    0.90    1.40
  -7  -8   0   -0.70    1.60
   7  -8   0    1.00    1.50
  -7   8   0    0.30    1.40
   7   8   0   -1.00    1.70
   7   9   0    0.10    1.70
  -7   9   0    2.30    2.00
   7   9   0    0.10    1.40
  -7  -9   0    0.10    1.70
   7   9   0    2.10    2.40
   7  -9   0    1.20    1.80
   7   9   0    0.20    1.60
  -7   9   0   -0.60    1.40
  -7   9   0   -0.10    1.60
  -7  -9   0    0.30    1.60
   7  -9   0    1.40    1.70
  -7   9   0    0.90    1.70
  -7  -9   0    1.90    2.00
  -7  10   0   -2.30    1.70
   7 -10   0   -1.10    1.70
   7  10   0    2.40    2.40
  -7 -10   0   -1.00    1.40
  -7  10   0    1.20    2.00
  -7  10   0   -1.50    1.70
   7  10   0    0.10    1.40
  -7 -10   0    0.70    1.80
  -7  10   0    0.00    1.80
   7  10   0   -0.70    1.60
   7 -10   0    1.30    1.90
  -7 -10   0   -0.50    1.80
   7  11   0    0.10    1.80
   7 -11   0    0.40    2.00
   7  11   0   -2.60    2.00
  -7 -11   0   -0.20    2.10
   7  11   0   -1.20    1.80
  -7  11   0    5.20    2.50
  -7  11   0    2.00    2.20
  -7  11   0    0.60    1.90
  -7  11   0   -1.20    2.00
   7 -11   0   -1.70    1.70
  -7 -11   0   -1.40    2.10
   7  12   0   -2.10    2.20
  -7  12   0   -3.20    2.40
   7 -12   0    0.40    2.50
  -7  12   0   -2.50    1.80
   7  12   0   -0.30    2.20
  -7  12   0    1.30    2.30
  -7 -12   0    0.40    2.40
   7  12   0    2.40    2.10
  -7  13   0   -0.70    2.20
   7 -13   0   -0.70    2.40
  -7  13   0    1.20    2.60
   7  13   0   -2.00    2.10
   7  13   0    2.20    2.80
  -7  14   0   -0.30    2.80
   7  14   0    4.50    3.10
   7 -14   0    1.50    3.00
   7  14   0    1.60    2.80
   7 -15   0   -2.50    2.60
   7  15   0   -1.50    3.50
   7  15   0   -1.10    2.70
  -7  15   0   -6.40    2.30
   7 -16   0    3.20    3.50
   7  16   0   -3.30    2.80
   7  16   0   -1.90    3.00
  -7  16   0    0.30    3.10
   7  17   0    3.90    3.70
   7  17   0    3.40    3.70
   7 -17   0    0.50    3.60
  -7  17   0   -2.70    3.10
  -7  18   0   -3.40    3.20
   7  18   0   -0.20    3.70
   7  19   0    1.40    4.00
  -7  19   0   -7.00    3.40
  -7  20   0    0.90    4.70
   7  20   0    2.20    4.70
  -8   0   0  641.14   33.00
   8   0   0  648.04   34.10
  -8   0   0  656.33   33.50
  -8   0   0  650.83   33.50
   8   0   0  648.74   33.00
  -8   0   0  586.94   33.80
   8   0   0  641.64   33.50
   8   0   0  622.54   33.50
  -8   1   0  264.47   14.60
   8   1   0  245.08   15.00
  -8   1   0  257.17   14.10
  -8  -1   0  267.27   14.70
  -8   1   0  245.48   15.00
   8   1   0  273.47   14.70
   8  -1   0  251.67   14.60
   8  -1   0  259.67   15.10
   8   1   0  283.47   14.20
  -8  -1   0  255.17   15.00
  -8  -1   0  276.97   14.60
   8  -1   0  282.47   14.70
  -8   1   0  279.17   14.60
   8   1   0  252.47   14.60
   8  -2   0  412.16   23.00
  -8  -2   0  445.46   22.60
  -8   2   0  451.35   22.50
   8   2   0  429.26   22.50
   8   2   0  392.46   22.90
  -8  -2   0  426.06   22.60
   8  -2   0  388.06   22.40
   8   2   0  428.06   22.10
   8   2   0  390.06   22.40
  -8   2   0  438.16   22.50
  -8   2   0  403.26   22.90
  -8  -2   0  397.46   22.90
  -8   2   0  425.76   22.00
   8  -2   0  434.96   22.50
  -8  -3   0   83.79    5.60
   8  -3   0   77.89    5.50
  -8   3   0   83.29    6.00
  -8  -3   0   77.29    5.90
   8   3   0   81.69    5.90
   8  -3   0   88.09    5.60
  -8   3   0   80.09    5.50
   8  -3   0   98.39    6.30
   8   3   0   89.89    5.30
  -8  -3   0   78.19    5.50
  -8   3   0   78.99    5.10
   8   3   0   89.69    5.60
   8   3   0   77.19    5.50
  -8   3   0   80.19    5.40
   8   4   0  685.83   35.80
  -8  -4   0  670.23   36.10
  -8   4   0  691.23   36.00
   8   4   0  690.23   36.10
  -8   4   0  700.83   35.90
   8  -4   0  674.13   36.10
   8  -4   0  673.93   36.50
  -8   4   0  670.93   36.40
   8   4   0  667.33   36.00
  -8  -4   0  678.73   36.40
  -8  -4   0  722.23   36.20
   8  -4   0  701.63   36.10
   8   4   0  662.13   36.50
  -8   4   0  683.23   35.70
  -8  -5   0 2439.26  122.89
   8   5   0 2440.86  122.49
  -8   5   0 2358.06  122.49
   8   5   0 2377.76  122.59
   8  -5   0 2356.86  122.69
   8  -5   0 2360.66  122.99
   8   5   0 2425.26  122.69
  -8  -5   0 2387.36  122.99
   8   5   0 2352.76  123.09
  -8  -5   0 2336.27  122.69
  -8   5   0 2329.97  122.99
   8  -5   0 2376.36  122.69
  -8   5   0 2497.45  122.49
  -8   5   0 2457.95  122.69
  -8   6   0  566.84   28.70
   8   6   0  552.44   28.80
   8   6   0  512.25   29.10
   8   6   0  533.75   28.70
  -8   6   0  528.15   28.60
  -8  -6   0  530.55   28.90
   8  -6   0  522.85   28.80
  -8   6   0  536.45   28.70
  -8   6   0  529.55   29.10
  -8  -6   0  525.75   28.90
  -8  -6   0  512.95   29.00
   8   6   0  562.74   28.80
   8  -6   0  544.15   29.10
   8  -6   0  537.35   28.80
  -8  -7   0    2.40    1.70
  -8  -7   0    7.90    2.30
  -8   7   0    2.80    1.70
  -8   7   0    9.50    2.10
  -8   7   0    7.20    2.40
  -8   7   0    6.40    1.90
   8  -7   0    5.90    1.90
  -8  -7   0    3.90    1.90
   8   7   0    8.90    2.20
   8  -7   0    6.10    2.00
   8  -7   0    7.20    2.30
   8   7   0    7.20    2.30
   8   7   0    8.10    2.10
   8   7   0    7.30    2.00
  -8  -8   0   83.09    6.70
  -8   8   0  103.69    6.80
   8  -8   0   91.69    6.80
  -8  -8   0   91.59    7.00
   8   8   0   95.99    6.70
  -8   8   0   89.29    6.70
   8   8   0   95.19    6.70
  -8  -8   0   92.99    7.00
   8  -8   0  100.39    6.90
   8   8   0  108.19    7.00
  -8   8   0   89.59    6.60
   8  -8   0   89.09    6.70
   8   8   0   89.69    6.90
  -8   8   0  100.29    7.00
  -8   9   0  601.84   32.50
  -8  -9   0  567.74   32.70
  -8   9   0  616.84   32.80
   8   9   0  624.64   32.80
   8   9   0  604.94   32.50
   8  -9   0  588.34   32.60
  -8   9   0  572.14   32.50
  -8  -9   0  599.04   32.80
  -8   9   0  625.84   32.40
  -8  -9   0  612.34   32.80
   8   9   0  591.74   32.80
   8  -9   0  607.44   32.70
   8 -10   0    0.70    1.90
   8  10   0    1.00    1.90
   8  10   0   -1.30    2.20
   8 -10   0    1.60    2.00
   8  10   0    1.10    1.70
  -8  10   0    0.60    1.90
  -8 -10   0   -0.10    2.00
  -8  10   0    0.20    1.80
  -8 -10   0   -0.90    1.50
  -8 -10   0   -0.90    1.90
  -8  10   0   -1.90    1.70
  -8  10   0    0.70    1.90
   8 -11   0  167.18   11.40
  -8  11   0  193.98   11.80
   8 -11   0  179.08   11.30
  -8 -11   0  176.48   11.70
   8  11   0  149.19   11.00
  -8  11   0  167.38   11.10
  -8  11   0  188.28   11.70
   8  11   0  172.78   11.50
   8  11   0  177.78   11.60
  -8  12   0   15.80    3.70
   8  12   0   25.90    4.10
   8 -12   0   14.30    3.70
   8  12   0   14.20    3.40
   8  12   0   18.90    4.00
  -8  12   0   23.20    4.30
   8 -13   0    9.60    3.20
  -8  13   0   14.70    4.10
   8  13   0    5.00    3.00
  -8  13   0    7.10    3.10
   8  13   0    9.40    3.30
  -8  14   0   74.39    7.40
   8  14   0   73.49    7.50
   8 -14   0   90.79    7.50
   8  14   0   68.59    6.80
   8  15   0   61.89    7.10
   8  15   0   66.19    6.80
   8 -15   0   51.89    6.80
  -8  15   0   45.50    6.40
   8  16   0   46.00    6.30
   8  16   0   54.79    7.60
  -8  16   0   39.40    6.30
   8 -16   0   33.80    5.90
   8  17   0   12.10    4.80
  -8  17   0   14.60    4.70
   8  17   0   18.20    4.80
   8 -17   0   13.70    4.80
  -8  18   0    6.40    4.60
   8  18   0    4.50    4.90
   8  19   0   20.20    5.80
  -8  19   0   19.30    5.70
   8  20   0  111.89   13.70
  -8  20   0  138.79   12.50
   9   0   0   -3.10    1.30
  -9   0   0    0.40    1.20
  -9   0   0   -2.70    0.60
   9   0   0   -2.40    1.10
   9   0   0   -1.40    0.80
   9   0   0   -2.30    1.00
  -9   0   0   -2.80    1.10
  -9   0   0    0.90    1.30
  -9  -1   0    0.00    1.10
   9  -1   0   -0.20    1.30
   9  -1   0    1.40    1.20
  -9  -1   0    0.80    1.40
   9   1   0    1.10    1.40
  -9  -1   0   -0.70    1.10
   9   1   0   -0.10    0.80
   9   1   0   -0.40    1.10
   9   1   0    0.60    1.10
  -9   1   0    0.10    1.40
  -9   1   0    1.10    0.70
  -9   1   0    0.00    1.20
  -9   1   0   -0.40    1.10
   9  -1   0    2.80    1.30
   9  -2   0    0.80    1.20
  -9  -2   0   -1.50    1.20
  -9   2   0   -1.30    0.70
   9   2   0   -1.50    1.10
   9   2   0   -0.30    0.90
   9   2   0   -1.80    0.90
  -9  -2   0   -1.30    1.10
  -9   2   0   -1.90    1.00
   9   2   0   -0.90    1.40
   9  -2   0    1.30    1.30
  -9   2   0    0.40    1.20
   9  -2   0   -1.90    1.30
  -9   2   0   -0.10    1.60
  -9  -2   0    1.10    1.70
  -9  -3   0    0.30    1.30
  -9   3   0    0.90    0.90
   9   3   0    0.20    0.90
   9   3   0    0.60    1.10
   9   3   0    0.70    1.50
  -9   3   0    0.90    1.20
   9  -3   0   -0.20    1.10
  -9   3   0    0.20    1.50
  -9  -3   0    0.00    1.40
   9  -3   0   -1.40    1.20
  -9   3   0   -0.60    1.20
   9   3   0    0.00    1.30
  -9  -3   0    0.00    1.20
   9  -3   0   -0.50    1.20
  -9   4   0   -0.10    1.30
   9   4   0   -0.40    1.20
  -9   4   0   -0.50    0.90
   9   4   0    0.60    1.20
  -9  -4   0    0.00    1.20
   9  -4   0    1.50    1.40
  -9  -4   0    1.30    1.50
   9   4   0    1.30    1.60
  -9  -4   0    0.10    1.20
   9   4   0    0.60    1.30
   9  -4   0   -2.60    1.20
  -9   4   0    2.00    1.70
   9  -4   0   -1.00    1.30
  -9   4   0   -1.20    1.20
   9   5   0    1.90    1.30
  -9  -5   0    0.10    1.40
  -9  -5   0   -0.40    1.30
   9  -5   0    2.20    1.50
   9  -5   0    0.80    1.50
  -9   5   0    1.10    1.10
  -9   5   0   -0.30    1.30
   9   5   0   -0.90    1.60
  -9   5   0   -0.60    1.30
  -9   5   0    0.40    1.60
   9   5   0    1.50    1.40
  -9  -5   0   -0.30    1.40
   9  -5   0    1.60    1.90
   9   5   0    2.70    1.50
   9   6   0    3.40    1.70
   9  -6   0    0.20    1.30
   9   6   0    1.70    1.70
   9   6   0    2.00    1.50
  -9   6   0   -0.20    1.70
  -9   6   0   -0.40    1.50
  -9   6   0   -0.30    1.10
  -9  -6   0    0.20    1.70
  -9  -6   0    1.30    1.70
  -9  -6   0    1.90    1.80
   9   6   0    0.80    1.40
   9  -6   0    1.00    1.70
  -9   6   0    0.30    1.40
   9  -6   0    2.50    1.50
  -9  -7   0    0.20    1.70
  -9  -7   0    1.90    1.80
   9  -7   0    0.30    2.70
   9  -7   0    3.50    1.90
   9   7   0    1.70    1.80
   9   7   0    0.90    1.80
  -9  -7   0   -1.40    1.20
   9  -7   0   -0.30    1.40
   9   7   0    0.40    1.50
   9   7   0    1.60    1.80
  -9   7   0   -0.40    1.40
  -9   7   0    1.30    1.60
  -9   7   0    0.20    1.60
  -9   7   0    0.10    2.00
   9   8   0    1.70    1.90
   9   8   0    0.50    1.60
  -9   8   0    0.60    2.00
   9  -8   0    2.20    1.80
  -9  -8   0    0.00    1.90
   9  -8   0    0.50    1.90
  -9  -8   0   -1.90    1.60
   9   8   0   -1.00    1.80
  -9   8   0    0.20    1.60
  -9   8   0   -3.10    1.50
  -9   8   0   -0.40    1.70
  -9  -8   0    3.40    2.00
  -9   9   0    1.40    2.40
   9   9   0   -0.70    2.00
  -9  -9   0    2.00    1.80
   9  -9   0    0.50    1.80
  -9  -9   0    1.10    2.00
  -9   9   0    1.30    1.70
   9  -9   0    3.40    2.00
  -9   9   0    0.30    1.70
   9   9   0   -0.30    1.80
  -9   9   0    1.50    1.80
  -9  -9   0    0.30    1.90
   9 -10   0   -3.10    1.80
  -9  10   0   -0.40    1.70
  -9  10   0   -4.10    1.80
   9 -10   0   -2.00    1.70
   9  10   0   -1.20    2.50
  -9 -10   0    1.30    2.30
   9  10   0   -1.30    1.70
  -9 -10   0    0.70    1.90
  -9  10   0   -2.50    1.80
  -9 -10   0   -0.70    2.30
  -9  10   0   -0.70    1.90
   9  10   0    1.90    2.00
   9  11   0   -0.10    2.10
   9  11   0    0.50    2.10
   9 -11   0    2.00    2.70
  -9  11   0   -1.10    2.20
   9 -11   0   -1.20    2.00
   9  11   0   -1.80    1.90
  -9  11   0   -3.60    2.30
  -9  12   0    0.30    2.40
   9  12   0   -3.30    2.50
  -9  12   0   -0.80    2.40
   9  12   0    0.40    2.30
   9  12   0    0.00    2.40
   9 -12   0    1.30    2.60
   9 -13   0   -1.80    2.40
  -9  13   0    1.30    2.70
   9  13   0   -2.80    2.10
  -9  13   0    2.50    3.00
   9  13   0   -3.70    2.70
   9 -14   0    0.20    3.00
  -9  14   0    0.40    3.30
   9  14   0   -4.50    2.90
   9  14   0    0.90    3.00
   9  15   0   -1.70    3.00
   9 -15   0    1.40    3.20
   9  15   0    1.00    3.00
  -9  15   0   -3.30    3.30
   9 -16   0    1.90    3.20
  -9  16   0   -4.70    3.00
   9  16   0    4.20    3.50
   9  16   0    0.10    3.30
  -9  17   0   -2.60    3.10
   9  17   0    2.10    3.60
   9  17   0    3.00    4.50
   9 -17   0   -2.10    3.10
   9  18   0   -1.10    3.60
  -9  18   0    3.80    3.80
   9  19   0    3.10    4.30
  -9  19   0   -1.90    4.60
  10   0   0  506.15   27.30
  10   0   0  542.35   27.40
  10   0   0  531.35   26.70
  10   0   0  488.75   28.00
 -10   0   0  505.45   26.60
 -10   0   0  474.75   27.80
 -10   0   0  522.45   27.30
 -10   0   0  497.05   27.30
  10   1   0 1379.46   71.29
 -10   1   0 1417.06   71.39
  10  -1   0 1365.46   71.29
  10   1   0 1443.86   71.29
 -10   1   0 1286.67   71.79
  10  -1   0 1452.65   71.39
 -10  -1   0 1411.76   71.29
  10   1   0 1410.36   70.59
  10  -1   0 1334.77   71.89
 -10   1   0 1401.66   70.59
 -10   1   0 1381.26   71.19
 -10  -1   0 1373.86   71.39
 -10  -1   0 1346.17   71.89
  10   1   0 1270.27   71.79
 -10   2   0    4.30    2.10
  10   2   0    4.10    1.90
  10   2   0    8.40    1.50
 -10   2   0    4.00    1.60
  10   2   0    7.00    1.70
 -10  -2   0    5.00    1.90
  10  -2   0    6.10    1.80
 -10  -2   0    2.80    1.90
 -10   2   0    8.40    1.40
 -10   2   0    8.40    1.90
  10  -2   0    3.50    1.70
  10   2   0    4.90    1.80
 -10  -2   0    4.50    1.80
  10  -2   0    5.60    2.20
 -10   3   0   25.40    2.90
  10  -3   0   31.40    3.20
  10  -3   0   23.90    2.90
  10  -3   0   21.50    3.50
 -10  -3   0   31.60    3.30
  10   3   0   19.80    3.30
  10   3   0   21.40    2.70
 -10  -3   0   20.90    3.40
 -10   3   0   28.60    3.70
 -10   3   0   28.00    3.20
  10   3   0   31.00    3.10
 -10   3   0   22.20    2.40
  10   3   0   21.80    2.50
 -10  -3   0   28.20    3.30
  10   4   0    1.80    1.30
  10  -4   0    2.40    2.00
  10   4   0    6.70    1.90
  10   4   0    0.40    1.30
  10  -4   0    1.20    1.50
 -10   4   0    3.60    1.70
  10  -4   0    3.80    1.80
  10   4   0    3.40    1.90
 -10  -4   0    2.80    1.90
 -10  -4   0    4.90    1.90
 -10   4   0    3.50    2.10
 -10  -4   0    3.80    1.80
 -10   4   0    0.30    1.00
 -10   4   0    1.40    1.70
  10   5   0 2329.27  115.99
 -10   5   0 2325.07  116.39
  10  -5   0 2187.08  116.39
 -10   5   0 2321.87  115.99
  10   5   0 2312.87  116.29
 -10  -5   0 2256.57  116.89
  10  -5   0 2312.07  116.39
 -10  -5   0 2253.67  116.39
 -10  -5   0 2217.38  116.49
  10   5   0 2191.28  116.29
  10  -5   0 2241.18  116.89
  10   5   0 2138.79  116.89
 -10   5   0 2300.57  116.99
 -10   5   0 2277.57  116.19
  10   6   0  102.39    6.60
  10   6   0   77.69    6.20
 -10   6   0  102.59    6.60
 -10  -6   0   78.59    6.70
 -10  -6   0  105.99    6.90
 -10  -6   0   94.19    6.90
  10  -6   0   89.19    6.60
  10  -6   0  101.29    7.20
 -10   6   0   92.69    7.10
 -10   6   0   87.99    6.50
 -10   6   0   96.89    6.30
  10   6   0   70.99    6.60
 -10   7   0    1.60    1.70
  10   7   0    0.70    1.80
 -10  -7   0    0.10    1.60
 -10   7   0    1.10    1.60
  10   7   0   -1.20    1.70
  10  -7   0   -0.40    1.90
  10   7   0    0.50    1.50
 -10  -7   0    2.10    1.80
 -10  -7   0    5.30    2.30
 -10   7   0    2.10    1.70
 -10   7   0    1.30    2.20
  10  -7   0   -1.30    1.50
 -10   8   0  522.35   28.00
  10   8   0  502.75   28.00
 -10   8   0  518.65   27.90
  10   8   0  522.65   28.10
  10  -8   0  504.45   28.10
 -10   8   0  512.65   28.10
 -10   8   0  508.75   28.60
  10   8   0  475.45   28.40
 -10  -8   0  492.75   28.40
 -10  -8   0  536.65   28.50
 -10  -8   0  528.05   28.40
  10  -8   0  518.45   28.50
  10   9   0 1024.20   55.39
 -10   9   0 1060.29   55.29
  10  -9   0 1034.30   55.69
  10   9   0 1080.99   55.59
  10   9   0 1047.00   55.89
 -10   9   0  977.40   55.69
 -10  -9   0 1097.49   55.89
 -10  -9   0 1065.49   55.89
 -10   9   0 1032.60   55.39
  10  -9   0 1038.90   55.49
 -10  -9   0 1100.59   55.79
 -10   9   0 1035.20   55.29
 -10 -10   0   35.60    4.90
  10  10   0   53.99    5.00
 -10  10   0   47.10    4.80
  10  10   0   52.59    5.40
  10 -10   0   55.09    5.30
  10 -10   0   46.40    5.30
 -10  10   0   37.90    5.40
  10  10   0   54.49    5.60
  10  11   0    6.10    2.80
 -10  11   0    5.90    3.00
  10 -11   0    6.80    3.00
  10  11   0    7.80    3.00
  10  11   0    5.40    2.70
 -10  11   0    6.20    2.80
  10 -11   0    8.80    3.10
  10 -12   0   50.79    6.20
 -10  12   0   61.49    6.60
  10  12   0   66.19    6.40
  10  12   0   58.49    6.30
 -10  12   0   76.19    6.60
  10  12   0   59.99    6.60
 -10  13   0   62.09    6.70
 -10  13   0   77.19    7.10
  10  13   0   72.49    7.50
  10 -13   0   73.09    7.20
  10  13   0   79.69    7.10
  10  14   0   15.30    3.80
 -10  14   0   13.00    4.00
  10  14   0   11.70    3.90
  10 -14   0   14.20    4.00
  10  15   0   75.99    7.70
  10 -15   0   71.89    7.80
 -10  15   0   77.49    7.80
  10  15   0   67.89    7.80
  10  16   0   33.00    6.20
  10 -16   0   48.70    7.00
  10  16   0   36.00    5.80
 -10  16   0   36.60    6.40
  10 -17   0    1.10    3.50
  10  17   0    4.60    3.70
  10  17   0   -1.00    4.10
 -10  17   0    5.30    4.00
 -10  18   0   25.40    5.90
  10  18   0   32.40    6.50
 -10  19   0   28.60    6.70
  10  19   0   29.50    7.20
 -11   0   0    0.60    0.80
 -11   0   0    1.30    1.50
  11   0   0    1.10    1.90
  11   0   0    0.80    1.40
  11   0   0   -0.80    1.20
  11   0   0    0.10    0.90
 -11   0   0   -2.70    1.30
 -11   0   0    0.50    1.40
  11   1   0   -0.90    1.40
 -11   1   0    0.80    1.50
 -11  -1   0    0.50    1.60
  11   1   0    1.40    1.40
  11  -1   0    0.30    1.30
 -11   1   0    0.50    1.40
 -11   1   0    0.90    1.50
 -11   1   0   -0.60    0.70
  11   1   0   -0.30    1.30
 -11  -1   0    1.30    1.50
 -11  -1   0    1.20    1.60
  11   1   0    0.40    1.00
  11  -1   0    1.00    1.70
  11  -1   0    0.90    1.10
  11  -1   0    0.10    1.20
  11   2   0    1.00    1.40
  11   2   0    0.00    1.00
 -11  -2   0    0.10    1.60
  11  -2   0   -1.10    1.70
  11   2   0   -0.80    1.30
 -11  -2   0   -0.60    1.50
 -11   2   0    0.40    1.40
 -11  -2   0    0.80    1.80
 -11   2   0    0.00    1.50
  11   2   0    0.50    1.60
  11  -2   0   -0.40    1.40
  11  -2   0    1.80    1.70
 -11   2   0   -0.40    0.80
 -11   2   0    0.40    1.90
 -11   3   0    2.10    2.20
 -11  -3   0    1.30    1.70
  11   3   0    0.00    1.50
 -11   3   0    0.50    1.50
 -11   3   0    0.60    1.00
  11  -3   0    1.20    1.60
 -11  -3   0    0.30    1.80
 -11   3   0    0.10    1.40
 -11  -3   0   -0.60    1.40
  11   3   0   -2.20    1.40
  11  -3   0    0.00    1.40
  11   3   0    2.00    1.50
  11  -3   0    2.30    2.10
  11   3   0   -1.60    0.90
 -11   4   0   -0.80    1.30
 -11   4   0    1.70    2.10
 -11  -4   0    0.60    1.80
  11  -4   0    0.00    2.10
 -11   4   0   -3.20    1.40
  11   4   0    1.80    1.60
  11  -4   0    1.10    1.50
 -11  -4   0    0.00    1.60
 -11  -4   0   -1.20    1.60
  11   4   0    0.60    1.30
  11   4   0    1.50    1.80
 -11   4   0   -0.10    1.10
  11   5   0    0.30    1.80
  11   5   0    0.70    1.50
 -11   5   0    0.90    1.70
 -11  -5   0    1.10    1.80
  11   5   0    2.80    1.50
 -11   5   0   -0.80    1.20
 -11   5   0   -0.90    1.40
  11  -5   0    1.40    2.00
  11  -5   0   -0.70    1.40
 -11  -5   0    1.30    2.00
 -11  -5   0   -1.20    1.50
 -11   5   0    2.00    2.10
  11  -6   0    1.80    2.00
 -11  -6   0   -1.00    1.60
 -11   6   0   -0.30    1.70
 -11   6   0    0.90    1.70
  11  -6   0    0.70    1.80
  11   6   0    0.30    1.90
  11   6   0   -0.40    1.40
 -11   6   0    0.30    1.40
 -11  -6   0   -0.10    1.70
 -11  -6   0    0.70    1.60
 -11   6   0    1.10    2.10
  11   6   0    0.20    1.60
 -11   7   0    2.10    2.30
  11   7   0   -2.30    1.60
 -11   7   0   -0.60    1.80
 -11  -7   0    0.60    1.90
 -11  -7   0   -0.60    1.80
  11  -7   0   -2.90    1.60
  11   7   0   -1.40    1.70
 -11   7   0   -0.50    1.30
  11   7   0   -0.10    1.60
 -11  -7   0    2.00    2.10
  11  -7   0   -0.40    1.60
 -11   7   0   -0.50    1.80
 -11   8   0   -2.70    1.90
 -11   8   0   -1.60    2.20
  11  -8   0   -1.70    1.80
 -11   8   0   -0.20    1.70
 -11   8   0   -0.80    1.90
  11   8   0    3.70    2.10
  11  -8   0    0.30    2.40
 -11  -8   0    0.40    1.90
  11   8   0   -2.50    2.30
 -11  -8   0    2.10    2.20
 -11  -8   0   -2.70    2.00
  11   8   0   -0.10    2.00
 -11   9   0   -0.30    2.40
  11   9   0    0.00    2.20
 -11   9   0   -1.10    2.00
  11   9   0    2.10    2.60
  11  -9   0   -3.60    1.80
 -11  -9   0   -1.80    1.80
 -11   9   0   -0.40    1.80
  11  -9   0    0.10    2.30
  11   9   0   -0.30    2.20
 -11  -9   0   -2.80    2.20
  11 -10   0    2.70    2.50
 -11  10   0   -1.30    2.20
 -11  10   0   -2.30    1.80
 -11 -10   0   -1.40    2.10
  11  10   0   -4.50    2.40
  11 -10   0   -1.00    2.10
  11  10   0   -1.50    2.20
 -11  11   0    1.30    2.80
  11  11   0    2.20    2.50
  11  11   0   -1.00    2.70
  11 -11   0   -0.30    2.20
  11 -11   0    3.70    2.70
  11  11   0   -1.10    2.30
 -11  11   0    0.80    2.40
  11  12   0    6.00    3.30
 -11  12   0   -1.10    2.60
  11 -12   0   -1.90    2.40
 -11  12   0   -1.30    2.80
  11  12   0    1.30    3.00
  11  12   0   -0.80    2.70
  11 -13   0    1.70    3.10
 -11  13   0   -0.60    3.10
  11  13   0    0.40    3.00
 -11  13   0   -1.40    2.70
  11  13   0   -2.10    3.00
  11 -14   0   -3.10    2.90
  11  14   0    5.60    3.70
 -11  14   0   -4.80    2.80
  11  14   0    0.30    3.00
  11  15   0    1.50    3.40
 -11  15   0    5.30    3.90
  11 -15   0   -1.50    3.20
  11  15   0   -1.50    3.20
  11  16   0    4.20    3.60
  11 -16   0   -2.20    3.20
  11  16   0   -2.20    3.10
  11  17   0    0.70    4.00
  11 -17   0    0.50    3.90
  11  17   0   -0.10    3.40
  11  18   0   -3.20    3.70
  11  19   0   -2.50    3.60
 -12   0   0 1095.39   55.99
 -12   0   0 1124.79   56.19
  12   0   0 1055.99   56.89
  12   0   0 1059.29   55.99
 -12   0   0 1008.10   56.69
  12   1   0  199.58   13.20
 -12  -1   0  208.18   13.30
 -12  -1   0  225.78   12.70
  12  -1   0  201.78   12.50
 -12   1   0  220.08   12.80
 -12   1   0  191.68   13.20
 -12   1   0  243.88   12.90
  12  -1   0  217.18   13.50
 -12  -1   0  211.08   12.70
  12   1   0  204.48   12.60
 -12  -2   0    5.90    2.10
 -12   2   0    8.40    2.20
 -12  -2   0    3.70    2.30
  12  -2   0    2.50    2.20
 -12  -2   0    7.40    2.30
  12  -2   0    5.20    2.00
  12   2   0    6.00    2.30
  12   2   0    3.60    1.80
 -12   2   0    5.90    2.60
 -12   2   0    7.70    2.10
 -12  -3   0   18.70    3.20
 -12   3   0   17.80    2.90
 -12   3   0   15.40    3.50
 -12  -3   0   18.80    3.20
  12   3   0   20.20    3.00
  12  -3   0   17.60    3.70
  12   3   0   14.90    3.30
  12  -3   0   20.10    3.10
 -12   3   0   19.40    3.10
 -12  -3   0   16.60    3.40
 -12  -4   0   17.80    3.20
  12   4   0   18.20    3.70
 -12   4   0   21.90    4.00
  12   4   0   21.50    3.90
  12  -4   0   16.90    3.60
 -12   4   0   18.00    3.10
  12   4   0   20.80    3.10
 -12  -4   0   21.10    3.50
  12  -4   0   12.50    2.70
 -12   4   0   18.90    3.10
 -12  -4   0   18.10    3.50
  12   5   0  122.89    8.90
  12  -5   0  146.09    9.90
 -12   5   0  150.08    9.30
 -12   5   0  148.59    9.30
 -12  -5   0  140.29    9.40
 -12  -5   0  129.59    9.20
  12   5   0  139.89    8.60
 -12  -5   0  124.99    9.70
  12  -5   0  135.09    9.20
 -12   5   0  131.99    9.80
  12   5   0  155.58   10.20
  12   6   0   18.30    3.70
 -12   6   0   13.40    2.80
 -12   6   0   15.90    3.00
  12   6   0   11.30    2.70
  12  -6   0   11.80    3.30
 -12  -6   0    8.50    3.00
 -12  -6   0    8.10    2.70
  12  -6   0    9.40    2.50
  12   6   0   12.90    2.70
 -12   6   0   12.90    3.70
 -12  -6   0   11.30    3.00
 -12  -7   0   53.09    5.80
  12   7   0   62.19    5.10
  12  -7   0   57.69    5.70
 -12   7   0   54.49    5.90
 -12  -7   0   62.39    5.60
  12   7   0   61.69    6.00
  12  -7   0   45.10    4.90
 -12   7   0   54.69    5.40
  12   7   0   41.60    4.90
 -12   8   0 1830.22   98.89
  12   8   0 1949.10   98.29
 -12  -8   0 1856.01   98.79
  12   8   0 1827.52   98.89
  12   8   0 1940.91   98.09
 -12  -8   0 1967.40   98.59
 -12   8   0 1912.41   98.09
  12  -8   0 1927.01   98.39
  12  -8   0 1816.12   98.69
  12  -9   0    9.10    2.90
  12  -9   0    0.70    2.80
  12   9   0    9.40    2.90
 -12   9   0    8.60    3.40
 -12  -9   0    8.00    3.00
  12   9   0    9.90    3.00
  12   9   0    6.90    3.00
  12 -10   0  156.28   11.30
  12 -10   0  166.78   11.30
  12  10   0  164.08   11.20
  12  10   0  159.88   11.60
 -12 -10   0  180.18   11.90
 -12  10   0  150.78   11.70
  12  11   0   15.10    3.90
  12 -11   0    9.60    3.50
  12 -11   0   21.90    4.10
 -12  11   0   10.80    3.60
  12  11   0   20.00    4.60
  12  11   0   14.70    3.70
  12  12   0  496.45   27.60
  12  12   0  449.36   27.00
 -12  12   0  460.55   27.50
  12  12   0  482.95   27.00
  12 -12   0  456.25   27.00
  12  13   0   -0.30    3.10
  12  13   0    4.60    3.30
 -12  13   0   -1.60    3.30
  12 -13   0    2.60    3.20
  12 -14   0    1.60    3.30
  12  14   0    2.40    3.50
  12  14   0   -1.40    2.80
  12  15   0   43.30    6.90
  12 -15   0   40.10    6.30
  12  15   0   45.40    6.50
  12 -16   0    5.20    3.70
  12  16   0    1.90    4.30
  12  16   0    7.70    3.90
  12  17   0   13.60    4.70
  12 -17   0    3.40    4.20
  12  17   0    4.10    4.30
  12  18   0  109.89   11.50
 -13   0   0    1.50    1.90
 -13   0   0    0.50    1.70
  13   0   0    4.40    2.60
  13   0   0    1.40    1.50
 -13   0   0    0.60    2.10
 -13  -1   0    2.40    1.90
 -13   1   0   -1.10    1.60
 -13   1   0    0.20    1.80
  13  -1   0   -0.10    2.00
 -13  -1   0   -2.80    1.80
 -13  -1   0   -1.90    1.50
  13   1   0    0.80    2.30
 -13   1   0    0.80    2.20
  13  -1   0    0.20    1.40
  13   1   0    2.20    1.60
  13  -2   0    0.50    2.10
  13   2   0   -1.20    1.90
  13  -2   0    1.50    1.70
 -13   2   0   -2.10    1.70
 -13  -2   0   -1.50    2.10
 -13   2   0    1.60    1.70
 -13  -2   0    1.00    1.90
  13   2   0    0.80    1.50
 -13  -2   0    0.80    2.00
 -13   2   0   -1.10    2.10
  13   3   0    1.60    2.20
  13  -3   0    2.50    2.40
 -13  -3   0   -3.40    1.40
 -13   3   0    1.60    2.70
 -13  -3   0    1.80    2.40
 -13  -3   0    1.60    2.00
  13  -3   0   -0.30    1.70
 -13   3   0    0.50    1.80
 -13   3   0    2.20    1.90
  13   3   0    0.10    1.40
 -13  -4   0   -3.20    2.00
  13  -4   0   -2.00    1.90
  13   4   0    0.70    1.70
  13  -4   0    0.40    1.70
  13   4   0   -0.20    2.30
 -13  -4   0   -1.10    1.80
 -13   4   0   -1.40    2.20
 -13   4   0    0.20    1.90
 -13  -5   0   -1.90    2.00
  13  -5   0    1.10    2.30
  13   5   0   -0.70    1.70
 -13   5   0    0.20    1.80
 -13  -5   0   -0.10    1.90
  13   5   0   -1.00    2.10
 -13   5   0    1.90    2.70
  13  -5   0    0.00    1.80
  13  -6   0    0.20    2.20
 -13  -6   0   -1.10    2.20
  13   6   0   -4.00    1.90
  13  -6   0    1.50    2.40
 -13   6   0    0.70    2.60
 -13  -6   0    1.60    2.60
 -13   6   0   -1.20    2.10
  13   6   0   -0.90    2.10
  13   7   0   -2.90    1.70
 -13   7   0    2.20    2.90
 -13   7   0    0.00    2.30
 -13  -7   0   -0.50    2.20
  13  -7   0   -1.30    2.10
  13  -7   0    4.00    2.70
  13   7   0    2.90    2.80
 -13  -7   0   -0.20    2.30
 -13  -8   0   -2.50    2.10
 -13   8   0   -0.60    2.60
  13  -8   0    0.50    2.30
  13   8   0   -1.60    2.70
  13   8   0    2.60    2.20
  13  -8   0   -0.70    2.70
 -13   9   0    0.70    3.30
  13  -9   0    0.00    2.50
  13  -9   0   -1.00    2.50
 -13  -9   0    0.10    2.50
  13   9   0   -0.40    2.90
  13   9   0   -5.00    2.00
  13  10   0   -0.80    2.60
  13 -10   0   -0.70    2.70
  13 -10   0    1.00    2.70
 -13  10   0   -1.70    3.00
  13  10   0   -1.30    2.40
  13 -11   0    0.70    2.90
  13 -11   0    1.40    2.90
  13  11   0   -2.20    2.70
 -13  11   0    0.80    3.50
  13  11   0   -1.90    2.70
  13  12   0   -3.30    2.40
  13  12   0    1.90    3.40
 -13  12   0   -2.00    2.80
  13 -12   0   -3.20    2.60
  13  13   0    0.70    3.00
  13 -13   0    6.90    3.60
 -13  13   0   -2.40    2.90
 -13  14   0    1.00    6.00
  13  14   0   -2.80    3.20
  13 -14   0    7.30    3.90
  13 -15   0   -5.70    3.10
  13  15   0   -1.90    3.20
  13 -16   0    1.80    3.80
  13  16   0   -1.20    3.40
  13 -17   0    4.20    4.20
  13  17   0   -3.20    3.40
  14   0   0   30.50    3.70
  14   0   0   30.00    4.80
 -14   0   0   33.60    4.80
 -14   0   0   30.70    4.30
  14  -1   0    3.80    2.80
 -14   1   0   -4.20    1.80
  14   1   0    1.30    1.70
 -14   1   0    1.50    2.50
  14   1   0   -1.50    1.90
 -14  -1   0   -0.50    2.40
  14  -1   0   -1.30    1.50
 -14  -1   0   -0.90    2.00
  14   2   0   10.70    2.80
  14   2   0   19.10    4.00
  14  -2   0   13.30    3.60
 -14  -2   0   22.50    3.90
  14  -2   0   12.90    2.70
 -14  -2   0   14.80    3.70
 -14   2   0   17.80    3.20
 -14   2   0   15.80    3.80
  14  -3   0   42.20    4.70
 -14   3   0   47.40    5.60
  14   3   0   46.10    4.70
  14   3   0   44.10    5.40
  14  -3   0   38.90    5.10
 -14  -3   0   38.90    5.30
 -14   3   0   37.60    4.50
 -14  -3   0   42.00    4.90
  14  -4   0  328.17   18.30
 -14  -4   0  306.37   19.10
  14   4   0  304.87   19.10
  14   4   0  300.77   18.10
  14  -4   0  301.87   19.00
 -14   4   0  287.77   19.00
 -14  -4   0  328.27   18.50
 -14   4   0  334.17   18.30
  14  -5   0  627.14   36.60
 -14  -5   0  664.53   36.70
 -14   5   0  681.43   35.70
  14   5   0  650.73   35.70
 -14   5   0  645.04   36.60
 -14  -5   0  699.53   36.10
  14   5   0  610.94   36.50
  14  -5   0  671.33   35.80
  14  -6   0    7.80    2.80
  14   6   0    5.80    2.70
  14   6   0    6.20    3.10
 -14   6   0    3.90    2.80
  14  -6   0    4.60    3.10
 -14   6   0    3.30    3.00
 -14  -6   0    1.40    2.70
 -14  -7   0   17.80    4.20
  14   7   0   15.90    4.20
 -14   7   0   12.30    4.00
  14  -7   0   13.50    3.50
  14   7   0   15.80    3.40
  14  -7   0   22.60    4.40
  14  -8   0 1005.50   53.49
  14   8   0 1019.90   53.29
  14  -8   0  937.81   53.89
 -14  -8   0 1059.89   54.39
  14   8   0 1011.10   54.39
 -14   8   0  956.90   54.19
  14   9   0  559.84   32.10
  14  -9   0  597.84   32.40
  14  -9   0  565.54   32.80
  14   9   0  562.74   33.00
 -14  -9   0  600.24   33.10
 -14   9   0  578.14   33.10
  14  10   0   43.20    5.80
  14  10   0   41.50    6.30
  14 -10   0   45.30    6.00
  14 -10   0   45.30    6.30
 -14  10   0   50.59    7.00
  14 -11   0   51.89    6.60
  14  11   0   65.09    7.10
  14  11   0   58.39    6.60
  14 -11   0   54.29    9.30
 -14  11   0   52.29    7.00
  14 -12   0  379.36   23.50
 -14  12   0  394.66   24.40
  14  12   0  416.86   24.40
  14  12   0  387.06   23.20
  14  13   0   96.39    8.50
 -14  13   0   68.69    8.80
  14 -13   0   88.19    8.40
 -14  14   0    9.50    5.50
  14 -14   0   15.40    4.60
  14  14   0   11.00    4.20
  14 -15   0   71.99    8.30
  14  15   0   89.29    8.50
  14  16   0    9.50    4.40
  14 -16   0    6.90    4.20
  14  17   0    9.60    4.70
  14 -17   0   -8.30    3.80
  15   0   0    1.90    2.20
 -15   0   0    2.90    2.90
  15   0   0    0.20    2.60
 -15   0   0    2.40    2.50
 -15  -1   0    2.00    2.50
 -15   1   0   -1.40    2.50
 -15  -1   0   -1.40    2.70
  15  -1   0   -0.50    2.10
  15   1   0   -0.60    2.10
  15  -1   0    2.10    2.70
 -15   1   0   -1.80    2.20
  15   1   0   -2.10    2.40
  15  -2   0   -3.40    2.30
 -15  -2   0    0.10    2.30
 -15   2   0   -1.40    2.20
 -15   2   0    0.40    2.50
  15   2   0   -1.50    2.20
 -15  -2   0   -0.40    2.70
  15  -2   0   -3.00    2.00
  15   2   0    1.00    2.20
 -15  -3   0    0.80    2.80
 -15  -3   0    1.00    2.30
  15   3   0    1.40    2.10
 -15   3   0    0.70    2.70
 -15   3   0   -0.30    2.10
  15   3   0   -3.00    2.30
  15  -3   0    1.90    2.30
  15  -3   0   -2.00    2.30
 -15   4   0    2.90    2.90
  15   4   0    0.90    2.80
 -15  -4   0   -1.10    2.90
  15  -4   0   -0.80    2.30
  15  -4   0    2.60    3.10
  15   4   0    3.10    2.40
 -15  -4   0    3.30    2.90
 -15   4   0   -2.00    2.30
  15   5   0   -1.00    1.90
  15  -5   0   -1.70    2.20
  15  -5   0   -0.60    2.50
  15   5   0    1.10    3.10
 -15  -5   0   -3.90    2.20
 -15   5   0   -2.40    3.00
  15  -6   0   -0.50    3.00
 -15  -6   0    2.50    3.10
 -15   6   0    0.90    3.00
  15   6   0   -1.80    2.00
  15  -6   0   -1.10    2.40
  15   6   0    0.30    3.00
 -15  -7   0    6.20    3.60
  15  -7   0   -3.10    2.40
  15   7   0   -2.30    2.60
  15   7   0   -2.30    2.10
 -15   7   0   -0.40    3.10
  15  -7   0   -0.80    2.50
 -15  -8   0    0.20    3.10
  15  -8   0    0.30    2.80
  15   8   0   -3.40    2.30
 -15   8   0   -0.40    3.60
  15   8   0    2.70    3.10
  15  -8   0    0.20    2.80
  15   9   0    1.80    2.70
  15   9   0   -1.20    3.10
 -15   9   0    2.00    3.40
 -15  -9   0   -0.90    3.20
  15  -9   0    1.50    2.90
  15  -9   0    0.70    2.90
  15 -10   0    0.90    2.80
  15  10   0   -3.70    2.60
  15  10   0    1.60    2.90
  15 -10   0   -0.70    2.90
 -15  10   0    0.90    3.40
 -15  11   0   -3.40    3.30
  15  11   0   -1.00    3.00
  15 -11   0    2.00    3.20
  15  12   0   -3.80    3.00
  15  12   0   -1.00    3.40
  15 -12   0   -1.20    2.80
 -15  12   0   -0.60    4.40
  15 -13   0    7.50    3.40
 -15  13   0   -4.70    3.70
  15  13   0   -2.90    3.00
 -15  14   0   -0.90    4.20
  15 -14   0    0.80    3.50
  15  14   0   -3.60    3.20
  15 -15   0   -2.30    3.50
  15  15   0   -3.10    3.50
  15 -16   0   -1.80    3.50
  15  16   0    2.30    4.00
  16   0   0  142.89    9.40
  16   0   0  115.99   10.00
 -16   0   0  123.39   10.20
 -16   1   0  257.87   17.00
  16   1   0  283.27   16.10
 -16  -1   0  257.37   17.00
  16   1   0  272.17   17.10
  16  -1   0  238.88   16.70
  16  -1   0  252.87   15.90
  16  -2   0    1.80    2.20
 -16   2   0    1.30    2.90
 -16  -2   0    1.30    3.00
  16   2   0   -1.40    2.40
  16   2   0    4.10    2.60
  16  -2   0   -1.20    2.70
  16  -3   0    5.30    3.50
  16   3   0    4.40    2.80
 -16   3   0    6.60    3.40
  16   3   0    2.30    3.00
 -16  -3   0    0.00    3.00
  16  -3   0    8.20    2.80
 -16   4   0    4.00    3.60
  16   4   0    5.50    3.60
  16  -4   0    3.00    3.20
 -16  -4   0    4.70    3.50
  16  -4   0    3.20    2.60
  16   4   0    9.60    3.20
 -16  -5   0  774.02   40.90
 -16   5   0  674.53   40.30
  16  -5   0  664.23   40.10
  16   5   0  778.22   39.50
  16   5   0  706.93   40.60
  16  -5   0  730.23   39.40
  16  -6   0    6.00    3.80
  16  -6   0    7.50    3.20
  16   6   0    3.30    2.90
  16   6   0   -2.20    2.80
 -16  -6   0   -0.40    2.80
 -16   6   0    4.20    4.00
  16  -7   0   29.40    5.40
  16   7   0   25.00    4.30
 -16   7   0   19.20    4.90
  16  -7   0   20.70    4.40
 -16  -7   0   17.90    5.30
  16   7   0   26.60    5.40
 -16   8   0   87.59    9.10
  16   8   0   86.29    8.00
  16   8   0   99.99    9.20
  16  -8   0   88.09    8.00
  16  -8   0  110.89    9.50
 -16  -8   0  112.49    9.40
 -16   9   0  214.78   16.10
  16  -9   0  239.08   15.40
  16  -9   0  208.28   15.80
 -16  -9   0  254.97   16.60
  16   9   0  243.18   16.40
  16   9   0  243.68   15.30
  16  10   0    4.20    4.00
  16 -10   0    1.50    3.30
  16 -10   0   -2.80    2.90
 -16  10   0   -4.90    3.00
  16  10   0    0.20    2.90
  16  11   0  258.47   17.60
 -16  11   0  255.27   17.80
  16 -11   0  254.57   16.90
  16 -12   0  151.78   12.00
  16  12   0  163.18   13.10
 -16  12   0  169.48   13.60
  16  12   0  161.28   12.00
  16  13   0    0.80    3.50
  16 -13   0    3.00    3.50
 -16  13   0    4.60    4.90
 -16  14   0    4.90    5.00
  16  14   0    3.10    3.80
  16 -14   0    4.80    4.20
  16 -15   0  131.89   11.30
  16  15   0  109.89   10.70
 -17   0   0    0.40    3.40
  17   0   0   -3.00    2.70
  17   0   0    0.00    2.50
 -17  -1   0   -1.20    3.00
  17   1   0   -2.40    2.20
 -17   1   0    4.40    3.60
  17  -1   0   -0.40    2.60
  17  -1   0    1.40    3.00
  17   1   0   -0.30    3.00
  17   2   0    2.00    2.60
 -17  -2   0    0.70    3.20
  17  -2   0   -2.00    2.40
  17  -2   0   -2.20    2.80
  17   2   0   -1.60    3.10
 -17   2   0    0.20    3.10
 -17   3   0   -1.70    3.10
  17   3   0    1.00    2.60
 -17  -3   0    1.10    3.50
  17  -3   0   -2.20    2.50
  17   3   0   -4.00    2.50
  17  -3   0    2.70    3.10
 -17  -4   0    4.20    3.70
  17  -4   0    1.40    2.60
  17   4   0   -2.30    2.20
  17  -4   0   -1.90    3.40
 -17   4   0    1.20    3.70
  17   4   0   -3.00    2.80
 -17   5   0   -0.40    3.30
  17   5   0   -4.70    2.30
  17  -5   0   -1.80    2.90
  17   5   0    2.30    3.60
  17  -5   0    0.80    2.80
 -17  -5   0   -0.80    3.50
  17  -6   0    0.90    3.00
  17  -6   0    0.50    3.10
 -17   6   0    1.10    3.50
  17   6   0   -2.40    2.90
  17   6   0   -4.00    2.40
 -17  -6   0   -1.80    2.80
 -17   7   0   -3.40    3.30
  17  -7   0    3.40    3.30
  17   7   0    3.80    4.10
 -17  -7   0   -2.10    3.40
  17  -7   0    0.40    3.10
  17   7   0   -1.20    2.50
  17   8   0    0.00    3.20
  17  -8   0    2.40    3.50
  17  -8   0    0.90    3.00
  17   8   0    0.10    2.70
 -17  -8   0    1.80    3.20
 -17   8   0   -1.10    3.20
  17  -9   0    2.60    3.30
  17   9   0    1.30    3.50
  17  -9   0    2.30    3.10
 -17   9   0    4.60    3.90
 -17  -9   0    5.00    4.30
  17   9   0    0.90    2.80
  17  10   0   -2.80    3.10
  17 -10   0   -1.60    3.10
  17  10   0   -2.30    3.00
 -17  10   0   -0.10    3.90
  17 -10   0   -3.10    2.80
  17 -11   0   -2.20    2.80
  17  11   0    1.20    3.50
 -17  11   0   -4.20    3.50
  17 -12   0   -0.20    3.40
 -17  12   0   -2.20    4.30
  17  12   0    1.10    3.90
  17  12   0   -0.10    3.20
 -17  13   0   -0.90    4.40
  17 -13   0   -6.80    2.90
  17  13   0   -1.00    3.60
  17 -14   0   -1.70    3.60
 -17  14   0   -8.10    4.10
  17  14   0   -0.90    3.70
  17 -15   0    6.10    4.50
  17  15   0   -2.30    3.90
  18   0   0 1328.37   68.99
  18   0   0 1217.88   70.19
 -18   0   0 1362.26   70.69
  18  -1   0   65.99    6.50
 -18  -1   0   64.39    7.70
 -18   1   0   59.69    7.60
  18  -1   0   56.99    7.70
  18   1   0   52.89    6.30
  18   1   0   55.09    7.30
 -18   2   0    3.70    3.90
  18  -2   0    0.50    3.00
  18   2   0    0.20    2.70
  18   2   0    5.90    3.60
 -18  -2   0    0.90    3.70
  18  -2   0    3.30    3.60
  18  -3   0  206.68   15.30
 -18   3   0  214.38   15.70
  18   3   0  228.68   14.40
 -18  -3   0  234.18   16.00
  18   3   0  201.08   15.40
  18  -3   0  226.88   14.40
 -18   4   0  583.04   34.30
  18   4   0  557.74   34.00
  18  -4   0  541.65   33.80
  18   4   0  601.34   32.80
  18  -4   0  585.74   32.80
 -18  -4   0  633.44   34.70
  18   5   0  564.84   29.90
  18  -5   0  518.75   29.70
 -18   5   0  507.55   31.10
  18  -5   0  480.05   30.80
  18   5   0  507.65   31.10
 -18  -5   0  556.24   31.60
  18   6   0    2.40    3.80
  18   6   0    1.20    3.10
 -18  -6   0   -2.80    3.50
  18  -6   0   -1.60    3.00
 -18   6   0   -1.80    3.30
  18  -6   0    0.70    3.40
  18  -7   0    9.70    3.80
 -18   7   0    4.90    4.50
  18   7   0   13.00    4.80
  18  -7   0    8.70    4.10
  18   7   0   18.00    4.20
 -18  -7   0   11.80    4.50
  18   8   0   10.70    4.80
 -18   8   0    9.70    4.80
  18   8   0    3.20    3.20
 -18  -8   0   12.00    4.70
  18  -8   0   15.50    4.40
  18  -8   0   13.90    4.70
  18   9   0   99.79    9.40
  18   9   0  115.69   10.90
  18  -9   0  140.09   10.40
  18  -9   0  127.69   10.70
 -18   9   0  113.39   11.40
  18 -10   0   -1.40    2.80
  18  10   0    2.30    3.30
  18 -10   0    0.80    3.20
  18  10   0   -0.30    3.90
 -18  10   0    6.60    5.20
  18 -11   0   91.69    9.10
  18  11   0  104.19   10.00
 -18  11   0   89.39   10.70
 -18  12   0    0.20    4.00
  18  12   0    7.00    3.80
  18  12   0    7.20    4.10
  18 -12   0   -1.20    3.30
  18 -13   0   44.60    7.20
 -18  13   0   58.59    8.40
  18  13   0   59.59    7.70
 -18  14   0   12.40    5.90
  18 -14   0    6.10    4.80
  18  14   0   15.30    5.30
  19   0   0    3.10    3.20
 -19   0   0    7.70    4.10
  19   0   0    2.20    3.60
  19  -1   0    1.80    3.00
  19   1   0    0.10    3.00
 -19  -1   0   -0.30    3.50
  19  -1   0    5.10    3.70
 -19   1   0   -1.70    3.20
  19   1   0    2.40    3.00
  19  -2   0    1.10    3.10
 -19  -2   0   -1.80    3.50
  19   2   0   -5.90    2.50
 -19   2   0    0.40    3.50
  19  -2   0   -3.00    3.00
  19   2   0    7.20    3.90
  19   3   0    0.00    3.00
  19  -3   0   -4.30    2.90
 -19   3   0    1.00    3.40
  19  -3   0   -2.00    2.70
  19   3   0   -3.00    2.40
 -19  -3   0   -2.60    3.30
  19   4   0    2.30    3.70
 -19  -4   0   -1.10    3.40
  19   4   0   -0.70    2.90
  19  -4   0   -0.90    2.80
 -19   4   0    4.70    4.00
  19  -4   0    1.80    3.40
 -19  -5   0   -1.70    3.50
 -19   5   0    1.10    3.70
  19  -5   0   -1.30    3.10
  19   5   0    3.00    3.50
  19   5   0   -0.50    2.60
  19  -5   0    4.90    3.10
 -19  -6   0   -4.00    3.40
  19  -6   0    4.10    3.20
 -19   6   0    2.80    4.00
  19   6   0   -5.80    2.70
  19   6   0   -0.30    2.90
  19  -6   0   -8.20    3.10
 -19   7   0    4.90    4.50
  19  -7   0    3.70    3.40
  19   7   0   -2.70    2.60
  19   7   0   -0.20    3.30
 -19  -7   0    3.10    3.80
  19  -7   0    0.30    3.50
  19   8   0    3.20    3.20
 -19   8   0    2.80    4.80
  19  -8   0   -3.00    3.10
 -19  -8   0    1.00    3.70
  19   8   0   -2.10    3.30
  19  -8   0    0.90    3.10
  19   9   0    4.00    4.30
  19  -9   0    1.40    3.30
 -19   9   0    4.00    4.50
  19  -9   0   -0.10    3.30
  19   9   0   -3.30    2.60
  19 -10   0   -2.50    3.10
  19 -10   0   -4.70    3.20
  19  10   0   -2.50    3.30
 -19  10   0   -1.50    4.00
  19  10   0    2.90    3.80
  19  11   0   -2.60    3.20
  19 -11   0    3.10    3.70
 -19  11   0   -7.40    4.00
 -19  12   0    3.90    4.50
  19  12   0   -3.40    3.40
  19  12   0    0.30    4.00
  19 -12   0   -0.10    3.80
 -19  13   0    0.60    4.40
  20   0   0  187.88   14.90
 -20   0   0  197.18   15.40
  20   0   0  205.78   13.70
 -20   1   0    3.00    4.10
  20  -1   0    5.70    3.60
  20  -1   0    8.00    4.50
  20   1   0    2.60    4.00
 -20  -1   0   12.60    4.90
  20   1   0    5.80    3.50
  20  -2   0   48.20    6.10
  20   2   0   39.90    6.90
 -20   2   0   29.60    6.80
  20   2   0   51.59    6.20
  20  -2   0   31.20    6.50
 -20  -2   0   34.50    6.90
 -20  -3   0   89.89    9.50
  20  -3   0   80.99    7.90
  20  -3   0   71.89    8.90
  20   3   0   78.49    7.80
  20   3   0   83.79    9.30
 -20   3   0   81.09    9.30
  20   4   0  195.98   13.30
  20   4   0  189.08   14.70
  20  -4   0  167.98   14.50
 -20   4   0  178.78   14.70
 -20  -4   0  204.48   15.10
  20  -4   0  189.38   13.30
  20  -5   0  155.38   13.10
 -20  -5   0  189.08   14.00
 -20   5   0  154.68   13.40
  20  -5   0  160.08   11.90
  20   5   0  138.69   13.10
  20   5   0  171.18   12.00
  20  -6   0  175.78   12.40
 -20   6   0  164.98   14.40
  20   6   0  150.38   13.50
  20  -6   0  140.39   13.00
 -20  -6   0  178.98   14.00
  20   6   0  184.58   12.50
  20  -7   0   13.30    5.40
  20   7   0   26.00    5.10
 -20   7   0   18.00    6.50
  20  -7   0   17.90    4.60
 -20  -7   0   26.00    6.10
  20   7   0   25.20    5.90
 -20   8   0  202.98   15.60
  20  -8   0  178.58   13.50
  20  -8   0  166.18   14.20
 -20  -8   0  219.88   15.50
  20   8   0  170.38   13.20
  20   8   0  191.28   15.00
  20   9   0   -4.20    3.30
  20   9   0    3.40    3.60
  20  -9   0    4.20    4.10
  20  -9   0    0.60    3.80
 -20   9   0    3.00    5.00
  20  10   0   79.99    9.80
  20 -10   0   69.29    8.40
 -20  10   0   57.59    9.60
  20  10   0   73.99    8.70
  20  11   0    6.70    4.50
  20 -11   0    7.30    4.70
 -20  11   0    5.70    5.20
  21   0   0    1.30    2.80
 -21   0   0   -0.90    3.90
  21   0   0    2.00    3.80
 -21  -1   0    4.20    4.70
  21  -1   0   -1.70    2.90
  21   1   0    7.60    4.20
  21   1   0    3.50    3.00
 -21   1   0    8.40    5.10
  21  -1   0   -2.80    3.30
  21   2   0    1.00    3.70
 -21  -2   0    2.50    4.10
 -21   2   0   -1.90    3.80
  21   2   0   -0.40    2.90
  21  -2   0    2.50    3.00
  21  -2   0    1.40    3.90
  21   3   0    1.80    3.20
  21  -3   0    2.10    3.20
 -21   3   0   -3.50    4.20
 -21  -3   0    4.20    4.30
  21   3   0    1.40    3.90
  21  -3   0   -3.80    3.30
  21  -4   0    2.70    4.10
 -21   4   0   -3.90    3.20
  21   4   0    2.90    3.40
  21   4   0    4.70    4.10
  21  -4   0    0.30    3.20
 -21  -4   0    2.50    4.20
 -21   5   0    0.60    4.10
  21   5   0   -1.50    3.70
  21   5   0    1.30    3.30
  21  -5   0   -0.20    3.30
 -21  -5   0    2.70    4.00
  21  -5   0   -4.60    3.80
 -21   6   0    2.00    4.30
  21   6   0    1.00    3.20
  21   6   0   -2.90    3.70
  21  -6   0    3.60    3.50
  21  -6   0   -3.70    3.80
 -21  -6   0   -3.20    4.00
  21   7   0    1.80    3.40
  21  -7   0   -1.50    3.40
  21  -7   0   -2.70    3.50
 -21   7   0   -4.30    3.80
  21   7   0   -0.90    3.60
 -21  -7   0    1.00    4.10
  21   8   0   -4.90    3.20
  21   8   0    3.60    4.60
  21  -8   0   -1.10    4.50
 -21  -8   0    3.20    7.20
 -21   8   0    4.80    5.70
  21  -8   0   -1.20    3.30
  21  -9   0   -4.20    4.00
  21   9   0   -6.10    3.70
  21   9   0    5.80    4.50
 -21   9   0    1.40    4.50
  21  -9   0    1.50    4.30
  21  10   0    2.90    4.30
  21 -10   0   -0.30    4.30
  21  10   0    0.10    7.50
  22   0   0  109.49   11.80
  22   0   0  114.99   10.00
 -22   0   0  120.69   12.30
  22   1   0    6.60    3.80
  22   1   0    1.90    4.20
  22  -1   0    1.70    4.40
 -22  -1   0   10.50    6.00
 -22   1   0    5.00    5.10
  22  -1   0    4.90    3.60
  22   2   0   24.90    6.50
  22  -2   0   32.20    5.60
  22   2   0   12.90    4.30
 -22   2   0   13.50    6.10
 -22  -2   0   33.00    7.30
  22  -2   0   31.50    6.90
 -22   3   0    9.70    5.60
  22  -3   0    6.80    4.00
  22   3   0   12.80    4.50
 -22  -3   0   15.20    6.00
  22  -3   0   11.60    5.00
  22   3   0    8.30    4.90
  22  -4   0    7.00    4.30
 -22   4   0   11.50    5.90
 -22  -4   0    7.10    5.90
  22  -4   0   10.80    5.20
  22   4   0   13.00    5.40
  22   4   0    0.60    3.60
  22  -5   0    1.50    3.90
 -22   5   0   -3.10    4.30
  22   5   0    1.00    4.70
  22   5   0    3.10    3.60
 -22  -5   0   -0.80    5.20
  22  -5   0    1.80    4.10
  22   6   0    3.40    4.50
  22  -6   0    6.50    4.70
  22   6   0    2.50    3.90
 -22   6   0    9.10    5.40
 -22  -6   0    5.20    5.10
  22  -6   0    8.10    4.50
  22  -7   0   87.49   11.00
 -22  -7   0  133.49   13.20
  22  -7   0  126.99   10.80
  22   7   0   96.99   10.00
  22   8   0  103.89   10.10
  22  -8   0   98.79   10.80
  22  -8   0   80.79    9.50
  23   0   0    0.80    4.30
 -23   0   0   -0.90    6.00
  23   0   0   13.20    4.50
  23  -1   0    1.20    3.80
 -23   1   0    0.60    5.40
  23   1   0   -4.60    3.90
  23   1   0    1.90    4.00
  23  -1   0   -1.90    3.90
 -23  -1   0    5.40    5.80
 -23  -2   0   -1.00    5.00
  23  -2   0    1.90    4.40
  23  -2   0    3.60    4.20
  23   2   0    3.60    4.10
  23  -3   0    0.90    3.80
 -23  -3   0    0.10    5.20
  23  -3   0   -3.60    3.60
  23   3   0   -2.40    3.60
 -23  -4   0    8.50    5.90
  23   4   0    3.50    4.00
  23  -4   0    2.80    4.10
  23  -5   0   -2.30    3.70
 -23  -5   0    2.50    5.90
  23   5   0   -2.00    3.80
   0  -2  -1 8258.77  446.26
   0   2  -1 9999.00  446.46
   0  -2   1 9162.38  446.46
   0   2   1 8340.87  446.26
   0   2  -1 8732.33  446.26
   0   2   1 8422.86  446.46
   0  -2   1 8106.69  446.26
   0   2   1 9429.06  446.46
   0   3   1   -1.80    0.60
   0  -3  -1   -2.20    0.70
   0   3  -1   -2.20    0.60
   0   3   1   -2.30    0.60
   0  -3   1   -0.90    0.60
   0   3  -1   -2.10    0.60
   0   3   1   -2.20    0.40
   0  -3   1   -1.60    0.60
   0   3  -1   -1.40    0.60
   0  -3  -1   -1.20    0.60
   0   4   1  254.57   13.70
   0   4   1  255.87   13.50
   0  -4  -1  246.98   13.20
   0  -4   1  254.87   13.60
   0   4  -1  255.57   13.50
   0   4   1  255.47   13.70
   0  -4  -1  255.77   13.60
   0  -4   1  246.68   13.60
   0   4   1  250.37   13.50
   0  -4   1  254.47   13.60
   0   4  -1  248.38   13.50
   0   4   1  260.07   13.20
   0  -4  -1  253.07   13.60
   0   4  -1  252.47   13.30
   0   4  -1  253.87   13.70
   0   5   1   -0.70    0.80
   0  -5  -1    0.30    0.90
   0   5  -1   -0.60    0.70
   0  -5   1   -0.60    0.70
   0   5   1   -0.40    0.70
   0   5   1    1.40    1.00
   0  -5  -1   -0.20    0.80
   0   5   1    0.50    0.60
   0   5  -1   -0.50    0.50
   0   5  -1   -0.30    0.80
   0  -5  -1    0.80    0.60
   0  -5   1    0.50    0.90
   0   5   1   -0.60    0.70
   0  -5   1   -0.10    0.80
   0   5  -1    0.80    0.70
   0  -6  -1  603.74   31.30
   0   6  -1  545.45   31.30
   0   6  -1  601.14   31.10
   0   6   1  584.44   31.30
   0  -6  -1  593.24   30.80
   0   6   1  609.54   31.10
   0   6   1  630.94   30.80
   0   6   1  577.34   31.00
   0   6  -1  619.44   30.90
   0  -6  -1  612.94   31.40
   0  -6   1  593.44   31.30
   0  -6   1  607.54   31.30
   0   6   1  595.54   31.40
   0   6  -1  584.04   31.10
   0  -6   1  553.44   31.10
   0  -7  -1    0.80    1.20
   0   7  -1   -0.60    0.70
   0  -7  -1    0.60    0.70
   0  -7   1   -0.10    1.10
   0   7   1   -0.70    0.90
   0   7   1    0.80    1.10
   0   7  -1   -0.40    1.10
   0  -7  -1    1.50    1.20
   0   7  -1    0.70    1.10
   0   7  -1    0.10    1.00
   0   7   1   -1.00    1.10
   0   7   1   -0.30    0.90
   0  -7   1    0.90    1.00
   0  -7   1   -0.20    0.80
   0   7   1    0.00    0.80
   0  -7   1   -0.20    1.10
   0  -8  -1   95.69    6.20
   0  -8   1   83.69    6.20
   0  -8  -1   94.39    6.40
   0   8  -1   72.69    6.10
   0   8   1   98.79    6.10
   0  -8   1   93.69    5.80
   0  -8   1  103.19    6.40
   0   8  -1   95.69    6.10
   0   8   1   84.89    6.00
   0  -8  -1   96.79    6.30
   0   8   1  102.49    5.70
   0  -8  -1   84.79    5.50
   0   8  -1   85.99    6.00
   0   8   1   82.79    6.30
   0  -8   1   99.79    6.10
   0   8   1   85.09    5.90
   0   8  -1   94.79    5.80
   0   9   1   -0.10    1.10
   0   9  -1    1.00    1.00
   0   9   1   -0.30    1.30
   0   9  -1    2.00    1.60
   0  -9   1    0.80    1.10
   0  -9   1    1.50    1.50
   0  -9  -1    1.70    1.60
   0   9   1    1.10    1.40
   0  -9   1    2.50    1.60
   0  -9  -1    0.90    1.40
   0  -9   1    1.60    1.20
   0   9  -1    1.00    1.40
   0  -9  -1    0.90    1.40
   0   9  -1   -0.40    1.30
   0   9   1   -2.30    1.00
   0   9   1   -0.30    0.90
   0  -9  -1    0.00    0.80
   0  10  -1  389.16   20.70
   0  10  -1  409.46   20.60
   0 -10  -1  414.66   20.90
   0  10  -1  361.86   20.20
   0  10   1  365.96   20.60
   0 -10   1  397.06   20.30
   0  10  -1  332.77   20.90
   0  10   1  346.47   21.00
   0 -10  -1  372.96   21.00
   0  10   1  394.46   20.70
   0  10   1  389.86   20.10
   0 -10  -1  349.17   20.00
   0 -10   1  366.66   20.50
   0 -10  -1  344.97   20.80
   0  10   1  348.77   20.60
   0  10  -1  377.46   20.70
   0 -10   1  373.46   20.90
   0  11  -1   -0.60    1.00
   0 -11   1    0.10    1.40
   0 -11  -1    0.70    1.70
   0  11  -1   -0.10    1.70
   0 -11   1    4.10    2.00
   0  11   1   -0.90    1.50
   0 -11  -1   -0.10    1.00
   0  11   1    0.30    1.30
   0 -11  -1    0.80    1.70
   0  11  -1    1.00    1.60
   0 -11  -1   -0.50    1.60
   0  11   1    2.10    1.60
   0  11  -1   -1.80    1.40
   0  11   1   -1.00    1.30
   0 -11   1   -1.40    1.40
   0  11   1   -1.60    1.60
   0 -11   1    0.30    1.40
   0  11  -1    1.90    1.70
   0  12   1  191.38   12.00
   0  12  -1  194.58   12.70
   0  12  -1  211.28   12.00
   0 -12   1  172.58   12.20
   0  12   1  190.68   12.00
   0 -12  -1  207.38   12.20
   0  12  -1  206.08   12.20
   0 -12  -1  197.08   12.40
   0  12   1  184.28   12.60
   0 -12   1  196.58   11.80
   0  12  -1  186.18   12.10
   0  13  -1    2.30    2.50
   0 -13   1   -1.50    2.00
   0  13   1    2.20    2.40
   0 -13  -1    0.70    2.30
   0  13   1    2.80    2.20
   0  13  -1    2.40    2.20
   0  14   1   84.69    7.00
   0 -14   1   94.99    7.20
   0  14   1   80.09    7.40
   0  14  -1   79.49    7.40
   0 -14  -1   63.49    6.80
   0  14  -1   63.79    6.70
   0 -15   1    0.90    2.90
   0  15   1   -3.30    2.50
   0  15   1   -1.00    2.80
   0  15  -1    4.60    3.30
   0  16   1  258.77   16.00
   0  16  -1  241.48   16.70
   0 -16   1  253.07   16.30
   0  16   1  242.18   16.80
   0  17  -1   -2.60    2.80
   0 -17   1    3.40    3.40
   0  17   1    6.60    3.40
   0  17   1   -1.00    3.20
   0  18  -1  267.47   18.40
   0  18   1  263.67   18.40
   0  19   1    5.30    4.30
   0  19  -1   -1.20    3.60
   0  20   1   17.60    5.80
   0  20  -1   22.10    6.80
  -1  -1   1   26.10    1.70
   1   1   1   25.40    1.70
   1   1   1   25.70    1.50
   1  -1  -1   25.70    1.70
  -1   1  -1   25.40    1.70
  -1  -1   1   26.40    1.60
   1  -1  -1   24.60    1.60
  -1   1   1   26.10    1.50
  -1   1   1   25.20    1.60
   1   1  -1   24.50    1.60
  -1  -1  -1   25.20    1.50
   1   1  -1   28.00    1.60
   1  -1   1   27.70    1.50
   1  -1   1   24.80    1.60
  -1   2  -1  967.20   49.50
   1  -2  -1  956.20   49.40
   1   2   1  999.60   49.40
   1   2   1  996.80   49.30
  -1  -2   1  946.11   49.50
   1   2   1  964.20   49.50
  -1   2  -1  984.10   49.30
  -1  -2   1  998.40   49.40
   1  -2  -1  952.20   49.50
  -1   2  -1  978.50   49.40
  -1   2   1  929.41   49.40
  -1   2   1 1062.79   49.50
  -1   2   1  936.81   49.50
  -1   2   1 1000.60   49.40
   1  -2   1  953.60   49.50
   1  -2   1  950.50   49.30
   1   2  -1  886.01   49.50
  -1  -2  -1  944.51   49.40
   1   2  -1  974.20   49.40
  -1   3  -1   70.79    4.00
   1   3   1   65.19    4.10
  -1  -3   1   65.69    4.20
   1  -3  -1   66.79    4.10
  -1   3  -1   78.29    4.20
   1  -3  -1   71.99    4.20
  -1  -3   1   67.79    4.20
  -1   3  -1   68.99    4.20
   1   3   1   71.09    4.20
   1  -3  -1   65.09    4.10
   1   3   1   63.89    4.00
  -1   3   1   72.09    3.90
   1   3  -1   67.39    3.90
   1   3  -1   72.19    4.10
  -1   3   1   66.39    4.20
   1  -3   1   64.99    4.10
   1  -3   1   69.59    4.10
  -1  -3  -1   72.99    4.20
   1   3  -1   71.39    4.20
  -1   3   1   68.09    4.00
  -1   3   1   70.29    4.00
  -1   3   1   65.89    4.20
   1   4   1 2070.89  107.69
   1   4   1 2082.89  107.69
   1  -4  -1 2171.88  107.89
  -1   4  -1 2133.79  107.79
   1  -4  -1 2146.29  107.79
   1   4   1 2028.50  107.79
  -1  -4   1 2107.19  107.79
  -1  -4   1 2131.59  107.79
  -1   4  -1 2190.48  107.69
   1   4   1 2156.28  107.89
  -1  -4   1 2124.39  107.89
  -1   4  -1 2102.79  107.69
  -1   4  -1 1961.70  107.79
  -1   4   1 2053.49  107.79
   1  -4   1 2109.39  107.79
  -1  -4  -1 2089.79  107.79
  -1   4   1 2219.68  107.69
   1  -4   1 2142.49  107.49
  -1   4   1 2135.79  107.49
  -1   4   1 2139.09  107.59
   1   4  -1 2161.08  107.49
   1  -4   1 2053.39  107.69
  -1  -4  -1 2196.78  107.89
   1  -4   1 2090.19  107.79
  -1  -4  -1 2060.69  107.49
   1   4  -1 2227.18  107.79
   1   4  -1 2081.49  107.69
   1   4  -1 2071.59  107.89
  -1   4   1 2049.70  107.89
  -1   5  -1    5.50    1.20
   1  -5  -1    6.40    1.30
   1   5   1    6.00    1.40
  -1   5  -1    6.50    1.20
   1   5   1    7.30    1.30
   1   5   1    9.40    1.40
   1  -5  -1    7.40    1.50
   1   5   1    9.30    1.40
  -1   5  -1    7.20    1.50
  -1  -5   1   12.90    1.70
  -1  -5   1    7.60    1.30
  -1  -5   1   10.30    1.50
  -1   5  -1    7.70    1.30
  -1   5   1    8.20    1.50
  -1  -5  -1    7.70    1.10
   1   5  -1    8.00    1.50
  -1   5   1    8.70    1.20
  -1   5   1    9.10    1.30
  -1   5   1    9.00    1.30
   1  -5   1    9.90    1.50
   1   5  -1    7.00    1.10
  -1  -5  -1   10.30    1.60
   1  -5   1    9.30    1.20
   1   5  -1   10.40    1.50
  -1  -5  -1    8.30    1.50
   1  -5   1    6.90    1.20
   1   5  -1    9.20    1.40
  -1   5   1    6.50    1.30
   1  -5   1    7.40    1.30
  -1  -6   1  126.19    7.50
  -1  -6   1  126.29    7.60
  -1   6  -1  125.79    7.10
  -1   6  -1  125.69    7.40
   1   6   1  126.19    7.40
  -1   6  -1  132.89    7.50
  -1  -6   1  116.79    7.50
  -1   6  -1  126.29    7.70
   1   6   1  128.69    7.70
   1   6   1  126.09    7.40
   1  -6  -1  134.09    7.60
   1   6   1  149.69    7.70
   1  -6  -1  121.59    7.60
  -1   6  -1  123.69    7.40
   1  -6   1  135.09    7.20
  -1   6   1  121.79    7.40
  -1  -6  -1  115.69    7.60
   1   6  -1  127.29    7.80
   1   6  -1  133.69    7.20
  -1   6   1  111.89    7.40
  -1  -6  -1  124.29    7.60
  -1   6   1  136.09    7.20
   1   6  -1  112.39    7.30
  -1   6   1  129.79    7.40
   1  -6   1  132.09    7.60
   1  -6   1  112.99    7.40
  -1  -6  -1  123.59    7.10
   1  -6   1  125.69    7.40
   1   6  -1  123.49    7.40
  -1   6   1  116.39    7.60
  -1  -7   1    8.40    1.80
  -1   7  -1    6.10    1.50
  -1   7  -1    6.20    1.70
  -1   7  -1    5.40    1.20
   1   7   1    5.70    1.50
  -1  -7   1    7.90    1.80
  -1   7  -1    4.10    1.30
   1   7   1    7.90    1.60
  -1  -7   1    6.50    1.50
  -1   7  -1    7.20    1.60
   1   7   1    5.50    1.50
   1  -7  -1    5.30    1.50
   1  -7  -1    5.70    1.50
   1   7   1    6.50    1.80
   1   7  -1    6.80    1.80
  -1  -7  -1    5.40    1.50
   1   7  -1    5.80    1.40
  -1  -7  -1    6.50    1.20
  -1  -7  -1    3.70    1.50
  -1   7   1    7.50    1.50
  -1   7   1    6.40    1.50
   1  -7   1    4.70    1.30
  -1   7   1    6.40    1.30
   1  -7   1    4.00    1.50
   1  -7   1    6.10    1.30
  -1   7   1    5.20    1.60
   1   7  -1    7.80    1.40
   1   7  -1    6.50    1.60
  -1   7   1    7.10    1.50
   1  -7   1    7.40    1.70
   1  -8  -1  253.47   14.90
   1   8   1  267.47   14.80
  -1   8  -1  274.07   14.80
   1   8   1  266.67   14.70
   1   8   1  241.98   14.80
  -1   8  -1  258.37   14.80
  -1   8  -1  242.78   15.00
   1  -8  -1  248.28   15.00
  -1  -8   1  249.38   14.70
  -1  -8   1  277.17   15.10
   1   8   1  260.47   15.20
   1  -8  -1  271.07   14.90
  -1   8  -1  273.67   14.80
  -1   8  -1  270.37   14.50
  -1  -8   1  281.37   15.10
   1   8  -1  273.07   14.90
   1  -8   1  284.87   14.50
  -1  -8  -1  279.07   15.10
   1  -8   1  281.27   15.00
  -1   8   1  255.27   14.80
   1   8  -1  269.67   14.60
   1  -8   1  249.28   14.90
  -1   8   1  268.57   14.80
   1  -8   1  257.27   14.70
   1   8  -1  261.87   15.20
  -1  -8  -1  262.97   14.40
  -1   8   1  282.37   14.40
  -1   8   1  262.67   14.70
   1   8  -1  269.07   14.80
  -1  -8  -1  254.97   15.00
  -1   8   1  242.48   15.10
   1  -9  -1   57.79    4.50
   1  -9  -1   46.20    4.30
  -1  -9   1   50.29    4.40
   1   9   1   51.49    4.30
  -1   9  -1   47.80    4.50
   1   9   1   54.09    4.70
  -1  -9   1   49.99    4.10
  -1   9  -1   57.79    4.30
   1   9   1   50.79    4.20
  -1   9  -1   51.99    4.20
  -1  -9   1   48.50    4.40
   1   9   1   56.09    4.30
   1  -9  -1   59.19    4.40
  -1   9  -1   51.19    4.30
  -1   9   1   48.70    4.10
  -1  -9  -1   52.89    4.60
   1  -9   1   48.50    4.30
  -1  -9  -1   50.39    3.70
   1   9  -1   55.49    4.70
   1  -9   1   49.80    4.40
   1   9  -1   47.90    3.90
  -1   9   1   53.79    4.20
   1   9  -1   54.79    4.40
  -1   9   1   49.30    4.20
   1   9  -1   52.49    4.20
  -1   9   1   46.40    4.50
   1  -9   1   50.89    4.10
  -1  -9  -1   50.59    4.50
   1  -9   1   56.09    4.00
  -1   9   1   54.59    3.90
   1  10   1    2.50    2.00
   1 -10  -1    0.60    1.60
  -1 -10   1    0.70    1.40
   1  10   1    5.30    1.80
   1 -10  -1    0.60    1.50
  -1  10  -1    1.30    1.50
  -1  10  -1    0.30    1.40
   1 -10  -1   -0.40    1.50
  -1  10  -1    0.50    1.60
   1  10   1   -0.70    1.20
   1  10   1   -0.60    1.30
  -1  10  -1   -0.50    1.50
  -1 -10   1    5.20    1.80
   1  10   1    1.70    1.30
  -1 -10   1    2.50    1.80
  -1 -10  -1    2.10    1.80
   1  10  -1    1.20    1.50
  -1 -10  -1    0.80    1.10
  -1  10   1    0.10    1.30
   1 -10   1    0.70    1.40
   1  10  -1    1.80    1.60
  -1 -10  -1    0.10    1.50
   1 -10   1    2.20    1.30
   1  10  -1    2.10    1.90
   1 -10   1    0.60    1.50
  -1  10   1    1.10    1.20
  -1  10   1    0.70    1.50
   1 -10   1    2.10    1.30
  -1  10   1   -0.20    1.60
   1  10  -1    0.60    1.10
  -1  10   1    2.50    1.60
  -1 -11   1    6.30    2.00
  -1 -11   1    8.80    2.60
   1 -11  -1    7.00    2.50
  -1  11  -1    5.70    2.40
  -1  11  -1    7.50    2.10
   1  11   1   11.20    2.00
  -1  11  -1    8.80    2.40
  -1  11  -1    8.00    2.40
   1 -11  -1    9.70    2.40
   1  11   1   10.90    2.40
  -1 -11   1    6.40    1.90
  -1 -11   1   14.10    2.90
   1  11   1    6.20    2.50
   1  11   1   11.20    2.50
   1 -11  -1    3.50    2.30
   1  11   1    5.40    1.90
   1  11  -1    4.50    1.70
  -1  11   1    5.20    2.00
  -1  11   1   13.70    2.60
  -1 -11  -1    8.30    2.70
   1  11  -1    6.30    2.20
   1  11  -1    8.90    2.70
  -1  11   1    8.80    1.90
   1 -11   1    5.60    2.20
  -1  11   1    9.90    2.20
   1 -11   1    7.00    1.90
   1  11  -1    6.80    2.40
   1 -11   1    7.10    2.50
  -1  11   1    6.80    2.40
  -1 -11  -1    4.30    2.20
   1 -11   1    6.70    2.00
   1 -12  -1   -0.40    1.70
   1  12   1    1.00    2.30
  -1  12  -1    0.70    2.30
   1 -12  -1    2.20    2.00
   1 -12  -1    0.40    2.00
   1  12   1    0.40    1.70
   1  12   1    0.80    1.80
  -1  12  -1    2.60    1.90
  -1 -12   1    3.20    1.70
  -1  12  -1    5.00    2.40
  -1  12  -1    4.20    2.20
  -1 -12   1    0.20    2.00
   1  12  -1    2.20    1.90
   1  12  -1    0.70    1.70
  -1 -12  -1    1.00    2.00
  -1 -12  -1    1.90    2.20
   1  12  -1   -0.60    2.10
   1 -12   1    0.70    1.80
  -1 -12  -1   -0.40    2.10
   1 -12   1    0.90    1.60
  -1  12   1   -0.20    2.00
   1  12  -1   -2.00    1.80
  -1  12   1    2.00    1.80
  -1  12   1   -0.60    1.60
   1 -13  -1   35.10    4.60
   1  13   1   30.80    4.40
  -1 -13   1   30.60    4.50
  -1  13  -1   35.00    4.80
  -1  13  -1   28.60    4.20
   1  13   1   40.40    5.10
  -1  13   1   29.50    4.10
  -1 -13  -1   40.60    4.70
  -1  13   1   35.50    4.80
   1 -13   1   31.90    4.50
   1  13  -1   29.40    4.80
   1  13  -1   25.60    4.10
  -1  14  -1    1.70    2.70
  -1  14  -1    6.30    3.00
   1  14   1    4.90    2.60
   1 -14  -1    2.00    2.80
  -1 -14   1    5.90    2.90
   1  14   1    1.30    2.80
  -1  14   1    1.80    2.70
   1 -14   1    1.40    2.40
  -1 -14  -1    3.40    2.50
   1  14  -1    5.10    3.00
   1  14  -1    4.40    2.80
  -1  14   1    4.00    2.60
   1  15   1   33.40    4.80
  -1 -15   1   27.50    4.70
   1  15   1   15.80    4.40
  -1  15  -1   26.80    5.00
   1  15  -1   26.70    5.00
  -1  15   1   25.80    4.90
  -1  15   1   26.70    4.50
   1 -15   1   20.80    4.50
   1  16   1   26.40    4.70
   1  16   1   12.80    4.50
  -1 -16   1   26.00    4.80
  -1  16  -1   18.90    4.80
  -1  16   1   17.50    4.10
   1 -16   1   36.50    5.50
   1  16  -1   31.60    5.60
  -1  16   1   30.00    5.50
   1  17   1   -7.20    3.20
  -1 -17   1   -3.30    3.00
  -1  17  -1   -1.00    3.20
   1  17   1    0.00    2.90
   1 -17   1    0.60    3.30
  -1  17   1    2.70    3.60
  -1  17   1    1.80    3.10
   1  17  -1    2.00    3.30
   1  18   1   30.20    6.70
  -1  18  -1   26.90    5.70
   1  18   1   25.00    5.70
   1  18  -1   23.80    5.50
   1 -18   1   20.90    5.90
  -1  18   1   17.80    5.30
  -1  19  -1    3.50    4.10
   1  19   1   10.80    4.80
   1  19  -1   15.40    5.20
  -1  19   1   10.10    5.10
  -1  20  -1    3.60    4.80
   1  20   1   -1.20    3.90
  -1  20   1    3.50    4.60
   1  20  -1   -2.80    4.20
  -2   0  -1   -0.50    0.30
   2   0   1    0.50    0.50
  -2   0   1   -0.50    0.40
  -2   0   1   -0.30    0.30
   2   0  -1   -1.20    0.30
   2   0   1   -0.60    0.30
  -2   0   1   -0.10    0.50
   2   0  -1    0.10    0.50
  -2   0  -1   -0.20    0.40
  -2   1  -1   44.90    2.40
  -2  -1   1   41.50    2.50
   2  -1  -1   40.00    2.50
  -2  -1   1   36.40    2.60
   2  -1  -1   38.20    2.60
   2   1   1   44.10    2.40
  -2   1  -1   41.80    2.60
   2   1   1   37.20    2.60
  -2  -1  -1   38.80    2.40
  -2   1   1   40.30    2.50
   2   1  -1   43.90    2.50
  -2   1   1   38.30    2.40
  -2  -1  -1   42.10    2.40
   2  -1   1   39.70    2.40
  -2   1   1   41.30    2.50
   2   1  -1   40.90    2.60
   2   1  -1   41.10    2.50
   2  -1   1   42.90    2.50
   2   2   1 1678.03   86.09
   2  -2  -1 1691.93   85.89
  -2  -2   1 1672.03   86.09
  -2   2  -1 1676.43   85.79
  -2  -2   1 1673.13   85.99
   2  -2  -1 1701.03   86.09
   2   2   1 1726.93   85.89
  -2   2  -1 1697.83   85.99
  -2   2  -1 1690.63   85.89
   2  -2  -1 1673.73   85.99
  -2  -2   1 1698.73   86.19
   2   2   1 1657.33   85.89
   2   2  -1 1616.34   85.89
  -2   2   1 1755.52   85.99
  -2   2   1 1643.44   85.99
   2  -2   1 1748.23   85.89
  -2  -2  -1 1640.44   85.89
  -2   2   1 1658.73   85.89
  -2  -2  -1 1609.94   85.79
   2   2  -1 1675.53   85.99
   2   2  -1 1722.53   85.89
   2  -2   1 1703.43   85.89
   2   2  -1 1726.53   85.89
  -2   2   1 1752.32   85.89
  -2   3  -1  501.25   26.10
  -2   3  -1  502.85   26.20
   2   3   1  492.35   26.00
  -2   3  -1  507.85   26.00
  -2  -3   1  512.15   26.20
   2   3   1  508.65   26.20
  -2  -3   1  498.25   26.10
  -2   3  -1  508.85   25.90
   2  -3  -1  484.45   26.00
  -2  -3   1  510.35   26.10
   2   3   1  503.65   26.00
   2  -3  -1  505.95   26.20
   2  -3  -1  505.85   26.10
  -2  -3  -1  536.35   26.40
   2  -3   1  511.05   25.90
  -2   3   1  492.85   25.90
   2   3  -1  479.15   26.00
   2   3  -1  502.35   26.00
   2   3  -1  494.85   26.10
  -2   3   1  498.05   25.90
   2  -3   1  506.45   26.00
  -2  -3  -1  494.75   25.90
   2   3  -1  506.35   25.90
  -2   3   1  514.05   26.10
  -2  -3  -1  485.95   26.00
  -2   3   1  480.75   25.90
  -2   4  -1   99.09    5.70
  -2   4  -1  104.09    5.60
  -2   4  -1   93.09    5.50
   2   4   1   98.29    5.50
   2   4   1   88.89    5.60
  -2  -4   1  107.09    5.70
  -2   4  -1   88.59    5.60
   2   4   1   93.29    5.70
  -2  -4   1   91.99    5.70
   2  -4  -1   92.49    5.70
   2   4   1   97.39    5.50
   2  -4  -1   91.09    5.60
  -2  -4   1   89.49    5.60
   2  -4  -1   88.69    5.60
  -2  -4  -1   90.79    5.40
  -2   4   1   90.49    5.60
   2  -4   1   96.39    5.40
   2   4  -1   96.29    5.60
  -2   4   1  100.99    5.40
   2   4  -1   98.59    5.80
  -2   4   1   95.39    5.50
  -2   4   1   90.39    5.50
   2   4  -1   90.99    5.40
   2  -4   1   96.49    5.60
   2  -4   1   89.99    5.60
  -2  -4  -1   96.29    5.70
  -2  -4  -1   91.49    5.60
   2  -4   1   90.19    5.50
   2   4  -1   90.39    5.50
   2  -5  -1   90.79    5.80
  -2   5  -1  101.19    5.90
   2   5   1   97.39    5.70
  -2   5  -1  102.69    5.70
   2  -5  -1   89.99    5.80
   2   5   1   88.19    5.60
  -2  -5   1   90.69    5.80
   2   5   1   88.59    5.80
  -2  -5   1   93.49    5.90
  -2   5  -1   95.39    5.70
   2   5   1   95.59    5.90
  -2   5  -1   90.59    5.80
   2  -5  -1   97.99    5.90
  -2  -5   1   92.89    5.90
   2   5  -1   94.99    5.70
   2   5  -1   92.99    5.60
  -2   5   1   98.29    5.70
   2  -5   1   97.89    5.80
  -2  -5  -1  101.89    6.00
  -2   5   1   99.69    5.60
  -2   5   1   92.99    5.70
   2  -5   1   87.89    5.70
   2   5  -1   94.09    6.00
   2   5  -1   96.29    5.80
  -2  -5  -1   92.39    5.50
   2  -5   1   97.59    5.50
  -2  -5  -1  101.39    5.90
  -2   5   1   94.89    5.90
   2  -5   1   90.19    5.70
  -2  -6   1   31.10    2.70
  -2   6  -1   24.30    2.50
  -2  -6   1   29.60    2.70
   2   6   1   26.50    2.50
   2  -6  -1   35.70    2.80
   2   6   1   25.00    2.70
   2   6   1   27.10    2.50
   2  -6  -1   23.90    2.50
  -2   6  -1   26.60    2.60
  -2   6  -1   30.10    2.70
   2   6   1   26.70    2.50
  -2   6  -1   30.40    2.60
  -2  -6   1   21.50    2.60
   2  -6  -1   33.30    2.80
   2  -6   1   25.60    2.50
  -2   6   1   23.40    2.60
  -2   6   1   25.60    2.40
   2   6  -1   26.50    2.80
  -2   6   1   34.00    2.60
   2  -6   1   27.50    2.50
   2   6  -1   30.70    2.70
  -2  -6  -1   33.90    2.90
   2  -6   1   29.90    2.70
   2   6  -1   28.60    2.30
  -2  -6  -1   25.50    2.30
  -2  -6  -1   32.60    2.80
   2  -6   1   28.90    2.40
  -2   6   1   31.20    2.40
   2   6  -1   28.10    2.50
  -2   7  -1    0.30    1.00
  -2   7  -1   -0.40    0.90
  -2   7  -1    0.70    1.00
   2   7   1    1.50    1.10
  -2  -7   1    1.90    1.20
   2  -7  -1    1.10    1.10
   2   7   1    0.90    1.00
   2   7   1    0.60    1.00
  -2   7  -1    0.50    1.10
   2   7   1   -0.80    1.10
   2  -7  -1   -0.40    1.10
  -2  -7   1    1.20    1.10
  -2  -7   1    1.80    1.20
   2  -7  -1    1.20    1.10
  -2  -7  -1    0.60    0.70
   2  -7   1   -0.20    1.10
   2   7  -1    0.10    1.30
   2   7  -1    1.90    1.20
  -2   7   1    1.30    1.10
   2   7  -1    0.70    0.90
  -2   7   1    1.50    1.00
  -2   7   1   -0.40    1.00
   2  -7   1   -1.10    0.90
   2  -7   1    0.80    0.90
  -2  -7  -1    2.40    1.30
   2   7  -1    0.00    1.00
  -2   7   1    3.00    1.40
   2  -7   1    2.80    1.00
  -2  -7  -1   -0.30    1.10
   2   8   1   52.39    4.40
   2   8   1   56.19    4.40
   2   8   1   58.89    4.80
   2   8   1   65.39    4.60
   2  -8  -1   62.19    4.80
  -2  -8   1   61.09    4.70
  -2  -8   1   57.79    4.50
  -2   8  -1   69.59    4.70
   2  -8  -1   56.89    4.70
   2  -8  -1   60.89    4.60
  -2   8  -1   64.69    4.50
  -2   8  -1   55.09    4.70
  -2   8  -1   61.69    4.60
  -2  -8   1   62.59    4.80
   2   8  -1   63.39    5.00
   2  -8   1   75.29    4.90
   2   8  -1   57.89    4.60
  -2   8   1   59.99    4.40
   2   8  -1   63.79    4.60
  -2   8   1   47.10    4.50
  -2   8   1   61.49    4.20
   2  -8   1   63.19    4.50
  -2  -8  -1   64.49    4.90
   2   8  -1   56.09    4.20
  -2   8   1   59.79    4.50
  -2  -8  -1   60.49    4.10
   2  -8   1   66.19    4.30
   2  -8   1   52.99    4.60
  -2  -8  -1   62.49    4.80
  -2   9  -1  399.76   21.30
  -2   9  -1  432.26   21.40
   2   9   1  381.36   21.40
   2  -9  -1  398.26   21.30
   2   9   1  382.56   21.20
   2  -9  -1  363.76   21.40
  -2  -9   1  378.06   21.50
   2   9   1  421.56   21.30
   2  -9  -1  408.36   21.60
  -2   9  -1  386.56   21.20
   2   9   1  376.56   21.70
  -2   9  -1  309.07   21.30
  -2  -9   1  393.86   21.50
  -2  -9   1  390.56   21.30
   2  -9   1  378.06   21.40
  -2   9   1  371.46   21.60
  -2   9   1  394.86   21.20
   2   9  -1  392.16   21.80
   2  -9   1  361.06   21.00
   2  -9   1  404.56   21.50
  -2  -9  -1  378.46   21.50
  -2  -9  -1  379.16   20.80
   2   9  -1  390.26   21.10
  -2  -9  -1  400.96   21.70
   2  -9   1  412.76   20.90
  -2   9   1  400.46   20.90
   2   9  -1  390.26   21.30
   2   9  -1  380.56   21.20
  -2   9   1  397.16   21.30
   2  10   1   91.39    6.70
  -2 -10   1   99.99    7.20
  -2  10  -1   99.09    6.80
   2  10   1  116.39    7.70
  -2  10  -1  106.79    7.00
   2 -10  -1   93.99    7.10
  -2  10  -1   94.69    7.30
   2  10   1  102.89    6.90
   2 -10  -1  113.69    7.40
  -2 -10   1   95.49    6.70
  -2  10  -1   97.99    6.90
   2 -10  -1   98.19    6.80
  -2 -10   1  109.49    7.30
   2  10   1   92.39    6.90
   2  10  -1   88.79    7.20
   2 -10   1  105.79    6.50
   2  10  -1  104.79    6.90
  -2  10   1  104.99    6.50
  -2  10   1   95.09    6.70
   2 -10   1   97.99    7.10
   2  10  -1   99.19    6.60
  -2  10   1   95.99    6.80
  -2 -10  -1   94.79    7.20
   2 -10   1   94.69    6.70
  -2 -10  -1   93.99    7.00
   2  10  -1  115.89    7.20
  -2  10   1  100.19    7.30
  -2 -10  -1   93.69    6.30
   2  11   1   82.99    6.50
  -2 -11   1  100.89    7.00
  -2  11  -1   79.19    6.80
  -2 -11   1   83.49    6.70
   2 -11  -1   79.59    6.50
   2 -11  -1   90.99    6.40
  -2  11  -1   91.79    6.40
  -2 -11   1   76.39    6.10
  -2  11  -1  100.99    6.80
   2  11   1   80.09    6.90
   2  11   1   89.09    6.60
  -2  11  -1   81.59    6.40
   2 -11  -1   97.89    7.00
  -2  11   1   71.49    6.60
  -2  11   1   89.19    6.40
   2 -11   1  103.09    6.20
  -2 -11  -1   74.79    6.60
  -2  11   1   90.99    6.00
   2 -11   1   77.59    6.50
   2  11  -1   81.49    6.40
  -2 -11  -1  100.19    7.10
   2  11  -1   87.19    6.20
   2  11  -1   89.89    6.60
   2 -11   1   87.19    6.20
  -2  11   1   93.09    6.60
   2  11  -1   93.09    7.20
  -2  12  -1   84.89    6.80
   2  12   1   84.69    6.70
  -2  12  -1   86.99    6.90
  -2  12  -1   89.99    6.60
   2  12   1   95.69    7.50
   2 -12  -1   81.79    7.10
   2 -12  -1  101.39    7.00
   2  12   1   87.69    6.80
  -2 -12   1   85.49    7.20
  -2 -12   1   83.79    6.60
  -2  12  -1   96.09    7.50
   2 -12  -1  109.09    7.50
  -2 -12  -1  108.19    7.60
  -2  12   1   91.79    6.80
   2  12  -1  101.89    7.10
   2  12  -1   89.29    7.40
   2 -12   1   82.49    6.90
   2  12  -1   97.79    7.10
  -2 -12  -1   74.09    6.90
  -2  12   1   82.99    7.30
  -2  13  -1    2.50    3.40
  -2  13  -1    4.30    2.50
  -2  13  -1    8.30    3.10
   2  13   1    4.70    2.80
   2  13   1    4.30    2.20
  -2 -13   1    5.00    2.60
   2 -13  -1    5.80    2.80
   2  13  -1    6.70    3.00
   2  13  -1    5.00    2.60
  -2  13   1   10.80    3.30
  -2  13   1   10.50    2.90
  -2 -13  -1    2.40    2.30
   2 -13   1   -0.60    1.90
   2  14   1   24.00    4.70
  -2 -14   1   38.10    5.20
   2  14   1   32.20    4.50
  -2  14  -1   26.60    4.90
   2 -14  -1   24.50    4.50
  -2  14   1   25.30    4.20
   2 -14   1   31.90    4.70
   2  14  -1   21.70    4.70
  -2  14   1   28.80    4.90
   2  14  -1   21.80    4.10
   2 -15  -1  238.28   16.60
  -2  15  -1  227.88   15.70
  -2 -15   1  252.27   15.70
   2  15   1  218.18   15.60
   2 -15   1  249.08   15.50
   2  15  -1  240.28   16.20
  -2  15   1  242.18   16.10
  -2  15   1  246.58   15.20
  -2  16  -1   -0.20    3.20
   2  16   1    1.00    3.60
   2  16   1    2.90    3.00
  -2 -16   1    0.20    3.10
  -2  16   1    0.20    3.50
  -2  16   1    4.20    3.20
   2 -16   1    3.40    3.30
   2  16  -1    2.40    3.50
  -2  17  -1   66.99    8.20
   2  17   1   78.99    7.80
   2  17   1   87.29    8.70
   2 -17   1   96.99    8.70
  -2  17   1   77.89    8.40
   2  17  -1   80.89    8.60
   2  18   1  141.69   12.70
   2  18   1  182.78   12.60
  -2  18  -1  172.08   13.20
   2 -18   1  159.38   12.70
   2  18  -1  160.88   13.10
  -2  18   1  172.48   13.30
  -2  19  -1   71.09    9.00
   2  19   1   67.29    8.80
   2  19  -1   75.69    9.00
  -2  19   1   97.29    9.60
  -2  20  -1    4.00    5.20
   2  20   1   -0.40    4.20
  -2  20   1    4.50    5.10
   2  20  -1    3.70    4.60
  -3   0   1    0.30    0.50
  -3   0   1   -0.30    0.50
  -3   0  -1    0.40    0.50
   3   0   1    0.10    0.60
   3   0  -1    0.10    0.70
  -3   0   1    0.40    0.70
   3   0  -1   -0.40    0.50
  -3   0   1   -0.70    0.40
   3   0  -1    0.60    0.50
   3   0   1   -0.10    0.40
  -3   0  -1    0.10    0.50
   3  -1  -1  355.36   18.90
  -3  -1   1  375.06   18.90
  -3  -1   1  369.56   19.00
   3   1   1  373.96   19.20
   3  -1  -1  361.56   19.20
  -3   1  -1  355.56   18.80
   3   1   1  375.16   18.90
  -3  -1   1  345.77   19.10
   3  -1  -1  359.56   18.90
  -3   1  -1  341.77   19.10
  -3  -1   1  354.76   18.90
   3   1  -1  371.76   18.90
   3   1  -1  351.86   19.10
  -3   1   1  364.66   18.90
   3  -1   1  374.36   18.90
  -3   1   1  381.06   18.90
   3   1  -1  378.16   19.00
   3  -1   1  369.96   19.10
  -3  -1  -1  356.56   18.90
   3   1  -1  373.06   18.90
  -3   1   1  364.66   18.90
  -3   1   1  352.56   19.10
  -3  -1  -1  367.26   19.00
   3   2   1   14.70    1.30
  -3   2  -1   13.70    1.30
   3  -2  -1   12.50    1.50
  -3   2  -1   15.00    1.50
  -3   2  -1   13.60    1.20
   3   2   1   11.20    1.40
  -3  -2   1   15.40    1.40
  -3  -2   1   15.30    1.50
   3  -2  -1   12.10    1.30
   3   2   1   12.50    1.30
   3  -2  -1   13.70    1.40
  -3  -2   1   13.80    1.50
   3  -2   1   13.10    1.30
   3   2  -1   14.20    1.40
   3   2  -1   13.00    1.40
   3   2  -1   12.30    1.30
  -3   2   1   13.80    1.30
  -3   2   1   16.50    1.50
  -3   2   1   14.40    1.30
   3  -2   1   13.50    1.50
  -3  -2  -1   16.40    1.40
  -3  -2  -1   11.90    1.30
   3   2  -1   12.50    1.40
  -3   2   1   13.00    1.30
   3  -3  -1   60.79    3.70
   3  -3  -1   58.29    3.50
   3  -3  -1   52.59    3.50
  -3  -3   1   48.80    3.50
   3   3   1   55.39    3.40
  -3   3  -1   57.19    3.40
  -3   3  -1   56.09    3.40
  -3   3  -1   48.40    3.30
  -3  -3   1   57.89    3.60
   3   3   1   53.49    3.40
  -3  -3   1   46.20    3.50
   3   3   1   51.79    3.60
  -3   3  -1   52.09    3.50
   3   3  -1   55.49    3.60
  -3  -3  -1   54.69    3.50
  -3   3   1   53.59    3.50
  -3   3   1   50.99    3.40
   3   3  -1   51.79    3.50
  -3   3   1   48.70    3.40
   3   3  -1   51.39    3.40
  -3   3   1   55.79    3.40
   3  -3   1   59.09    3.50
  -3  -3  -1   54.19    3.40
   3   3  -1   54.69    3.50
  -3  -3  -1   57.39    3.50
   3  -3   1   53.69    3.40
  -3  -4   1    7.10    1.40
   3   4   1    5.00    1.10
   3   4   1    5.60    1.20
   3  -4  -1    6.80    1.30
   3   4   1    7.10    1.20
  -3   4  -1    6.80    1.20
  -3  -4   1    5.20    1.20
  -3   4  -1    6.70    1.10
   3   4   1    8.90    1.50
  -3  -4   1    6.00    1.30
   3  -4  -1    5.70    1.20
  -3   4  -1    5.30    1.10
  -3   4  -1    5.50    1.30
   3  -4  -1    7.30    1.40
  -3   4   1    6.10    1.10
   3   4  -1    7.00    1.40
  -3  -4  -1    7.20    1.30
   3   4  -1    6.90    1.30
   3  -4   1    7.30    1.20
  -3  -4  -1    6.60    1.10
   3   4  -1    5.90    1.20
   3  -4   1    9.20    1.30
   3  -4   1    3.60    1.00
   3   4  -1    4.40    1.10
  -3   4   1    5.30    1.10
  -3   4   1    3.30    1.00
  -3   4   1    5.50    1.10
  -3  -4  -1    6.90    1.40
   3   5   1   93.39    5.80
   3   5   1   88.69    5.50
  -3   5  -1   94.29    5.60
  -3   5  -1   88.79    5.70
   3  -5  -1   99.59    5.90
   3  -5  -1   94.49    5.70
  -3  -5   1   92.29    5.80
  -3  -5   1   88.49    5.80
   3  -5  -1   88.09    5.70
   3   5   1   87.49    5.70
  -3   5  -1   94.09    5.60
  -3  -5   1   96.09    5.80
   3   5   1   89.49    5.50
   3   5  -1   83.89    5.70
  -3  -5  -1   92.89    5.70
  -3   5   1   91.79    5.60
   3   5  -1   89.49    5.60
   3  -5   1   88.59    5.50
   3   5  -1   89.49    5.50
   3  -5   1   79.09    5.50
  -3  -5  -1   95.09    5.80
  -3  -5  -1   96.69    5.50
   3   5  -1   96.79    5.70
  -3   5   1   91.09    5.50
   3  -5   1   94.79    5.70
  -3   5   1   83.49    5.70
  -3   5   1   99.89    5.60
   3  -6  -1   14.80    2.00
  -3   6  -1   21.10    2.10
   3  -6  -1   15.70    2.20
   3   6   1   17.00    2.00
   3  -6  -1   21.50    2.30
  -3   6  -1   18.90    2.10
  -3  -6   1   17.20    2.20
   3   6   1   14.90    1.90
  -3  -6   1   16.80    2.20
  -3  -6   1   14.50    2.30
  -3   6  -1   13.80    2.00
  -3   6  -1   19.30    2.10
   3   6   1   23.00    2.40
   3   6   1   16.30    2.00
  -3   6   1   17.90    2.20
  -3  -6  -1   16.90    1.80
  -3  -6  -1   17.70    2.20
  -3  -6  -1   16.60    2.20
  -3   6   1   17.20    1.90
   3  -6   1   22.00    2.20
   3   6  -1   15.80    1.80
  -3   6   1   17.40    1.90
   3  -6   1   17.80    1.90
   3  -6   1   15.70    2.10
   3   6  -1   20.40    2.40
   3   6  -1   16.80    2.20
  -3   6   1   15.30    1.90
   3   6  -1   16.40    2.00
  -3   7  -1   39.60    3.40
   3  -7  -1   44.80    3.50
   3  -7  -1   37.80    3.40
   3  -7  -1   41.10    3.50
  -3  -7   1   35.30    3.50
   3   7   1   39.30    3.30
   3   7   1   43.00    3.30
  -3  -7   1   39.60    3.40
   3   7   1   37.40    3.30
  -3   7  -1   45.10    3.40
  -3   7  -1   31.60    3.30
  -3   7  -1   41.00    3.40
   3   7   1   36.00    3.50
  -3  -7   1   38.30    3.40
  -3   7   1   42.10    3.20
   3  -7   1   41.30    3.10
  -3   7   1   41.50    3.30
   3  -7   1   38.60    3.40
   3   7  -1   39.30    3.40
  -3   7   1   41.90    3.40
   3   7  -1   37.90    3.60
   3   7  -1   43.30    3.50
   3   7  -1   42.70    3.20
  -3  -7  -1   39.60    3.60
  -3   7   1   34.70    3.40
  -3  -7  -1   39.10    3.10
   3  -7   1   41.60    3.40
  -3  -7  -1   35.90    3.40
  -3   8  -1  232.48   13.00
   3   8   1  219.78   13.10
   3  -8  -1  238.28   13.40
  -3  -8   1  227.48   13.20
  -3   8  -1  223.28   13.00
   3  -8  -1  245.58   13.40
  -3  -8   1  225.28   13.30
   3  -8  -1  226.68   13.10
   3   8   1  214.78   12.90
  -3   8  -1  224.08   13.00
   3   8   1  231.28   13.00
  -3   8  -1  229.18   13.40
  -3  -8   1  240.78   13.30
   3   8   1  223.08   13.30
  -3  -8  -1  214.48   13.20
  -3   8   1  241.98   13.00
   3   8  -1  236.08   13.10
   3   8  -1  221.28   13.40
   3  -8   1  239.48   12.80
  -3   8   1  240.28   12.80
  -3   8   1  234.68   13.10
   3  -8   1  214.68   13.10
   3  -8   1  222.28   13.10
   3   8  -1  209.88   13.00
  -3  -8  -1  240.78   13.40
   3   8  -1  229.58   12.90
  -3  -8  -1  232.88   12.80
  -3   8   1  220.98   13.30
  -3   9  -1  202.28   11.50
  -3  -9   1  187.28   11.50
   3  -9  -1  197.68   11.60
   3  -9  -1  197.68   11.70
   3   9   1  197.58   11.50
  -3  -9   1  177.88   11.60
   3  -9  -1  191.68   11.70
  -3   9  -1  203.18   11.50
  -3   9  -1  164.58   11.60
   3   9   1  187.48   11.80
   3   9   1  184.28   11.30
  -3   9  -1  210.78   11.60
   3   9   1  191.58   11.60
  -3  -9   1  194.98   11.70
   3  -9   1  201.08   11.10
  -3  -9  -1  187.68   11.80
   3  -9   1  174.68   11.50
  -3   9   1  187.48   11.40
  -3   9   1  183.98   11.70
  -3   9   1  208.28   11.20
   3   9  -1  192.28   11.30
  -3  -9  -1  200.28   11.10
   3   9  -1  209.28   11.60
  -3  -9  -1  197.68   11.70
  -3   9   1  200.28   11.40
   3   9  -1  188.08   11.40
   3   9  -1  190.48   11.90
   3  -9   1  205.38   11.70
  -3 -10   1   10.90    2.50
   3  10   1    4.30    2.30
   3  10   1    7.70    2.10
  -3  10  -1    9.10    2.10
  -3 -10   1    7.00    2.30
  -3  10  -1    5.90    2.00
  -3  10  -1    8.20    2.20
  -3  10  -1    6.80    2.30
   3 -10  -1    6.60    2.20
   3 -10  -1    4.60    2.00
   3  10   1    2.50    1.70
   3  10   1    6.60    1.90
  -3 -10   1    4.00    1.90
   3 -10  -1    7.40    2.10
   3  10  -1    7.70    2.10
  -3 -10  -1    8.30    2.40
   3 -10   1    5.30    2.00
  -3  10   1    8.30    2.20
  -3  10   1    4.90    2.10
   3  10  -1    7.10    2.10
  -3 -10  -1    5.10    1.50
   3 -10   1    7.40    2.20
  -3  10   1    4.10    1.70
  -3  10   1    7.70    1.90
   3  10  -1    5.10    2.40
   3 -10   1    9.50    1.90
  -3 -10  -1    6.00    2.30
   3  10  -1    4.60    1.70
  -3  11  -1   84.39    6.30
   3 -11  -1   97.59    6.80
   3  11   1   79.19    6.20
  -3 -11   1   69.69    5.90
  -3 -11   1   85.19    6.70
  -3 -11   1   92.29    6.90
  -3  11  -1   87.09    6.20
   3 -11  -1   73.39    6.40
   3  11   1   79.19    6.10
  -3  11  -1   79.09    6.20
  -3  11  -1   60.89    6.20
   3 -11  -1   88.59    6.30
   3  11   1   93.39    7.00
  -3  11   1   87.59    5.80
  -3  11   1   86.29    6.20
   3 -11   1   85.19    6.50
   3  11  -1   75.69    5.90
  -3 -11  -1   92.49    6.80
   3  11  -1   72.19    6.20
   3  11  -1   89.09    6.50
  -3 -11  -1   69.99    6.40
   3 -11   1   75.29    6.10
  -3  11   1   73.89    6.50
   3  11  -1   89.89    7.00
  -3  11   1   95.29    6.50
   3 -12  -1    6.10    2.50
   3  12   1   12.60    3.30
  -3  12  -1   10.10    2.80
  -3  12  -1   12.20    2.80
  -3  12  -1    9.80    3.10
   3 -12  -1    8.80    2.50
  -3 -12   1    7.70    2.70
   3  12   1    3.10    2.10
   3  12   1    9.40    2.60
  -3  12  -1    7.70    2.50
  -3  12   1    6.50    2.30
  -3 -12  -1    9.30    2.90
  -3  12   1   11.10    3.10
   3  12  -1    8.20    3.00
   3  12  -1    9.50    2.60
  -3 -12  -1    4.40    2.80
   3 -12   1   12.30    2.80
   3  13   1  110.99    9.10
  -3  13  -1  122.99    9.50
   3 -13  -1  115.59    8.80
  -3  13  -1  104.09    8.30
   3  13   1  115.19    8.50
  -3  13  -1  125.39    8.40
  -3 -13   1  124.19    9.10
   3 -13   1  128.69    9.00
   3  13  -1  102.99    8.90
  -3 -13  -1  114.19    9.10
  -3  13   1  127.69    9.30
  -3  13   1  128.49    8.70
   3  13  -1  115.89    8.70
  -3  14  -1   10.30    3.70
   3 -14  -1   18.70    4.00
   3  14   1   21.10    3.90
   3  14   1   14.60    4.10
  -3 -14   1   21.80    4.20
   3  14  -1   11.90    3.90
  -3  14   1   15.00    3.50
   3 -14   1   20.80    4.00
   3  14  -1   16.40    3.60
  -3  14   1   17.70    4.10
   3  15   1   71.69    8.10
  -3 -15   1   94.99    8.20
   3 -15  -1   85.49    8.00
   3  15   1   81.39    7.10
  -3  15  -1   84.59    8.00
  -3  15   1   67.99    7.60
  -3  15   1   83.99    7.50
   3 -15   1   82.19    7.70
   3  15  -1   67.49    7.00
   3  15  -1   80.09    8.00
   3  16   1   64.79    7.50
  -3  16  -1   67.89    7.60
  -3 -16   1   77.09    7.70
   3  16   1   73.69    7.20
   3  16  -1   65.49    7.60
  -3  16   1   65.89    7.60
  -3  16   1   76.19    7.40
   3 -16   1   68.99    7.40
   3  17   1    1.10    3.50
  -3  17  -1    3.30    3.50
   3  17   1    1.60    3.50
   3 -17   1   -1.60    3.30
   3  17  -1   -0.90    3.30
  -3  17   1   -2.00    3.10
   3  18   1   -0.10    3.70
  -3  18  -1    4.80    3.90
   3  18   1   -3.10    3.10
  -3  18   1   -2.40    3.40
   3  18  -1    1.90    3.70
   3 -18   1   -1.60    3.40
   3  19   1    9.00    5.20
  -3  19  -1   21.80    5.60
   3  19  -1   21.50    5.80
  -3  19   1   15.40    5.50
  -3  20  -1    7.80    5.10
   3  20   1   12.90    5.60
  -3  20   1    1.80    5.40
   3  20  -1    9.80    5.80
  -4   0   1   -0.50    0.70
   4   0  -1    1.60    0.70
  -4   0   1   -0.10    0.60
   4   0  -1    0.40    0.60
   4   0  -1   -0.10    0.70
  -4   0  -1    0.70    0.70
  -4   0  -1    1.20    0.60
   4   0   1    0.00    0.50
  -4   0   1   -0.10    0.50
   4   0   1    0.20    0.70
  -4   0   1    1.70    0.70
   4  -1  -1  249.68   13.50
   4  -1  -1  248.98   13.20
  -4  -1   1  243.18   13.40
   4   1   1  240.98   13.40
  -4   1  -1  241.68   13.00
  -4   1  -1  230.48   13.30
  -4  -1   1  241.48   13.10
  -4  -1   1  257.17   13.10
   4  -1  -1  247.98   13.10
  -4  -1   1  251.87   13.10
   4   1   1  241.48   12.80
   4   1   1  247.48   13.10
   4   1  -1  246.08   13.10
   4  -1   1  249.38   13.10
   4   1  -1  250.67   13.20
   4   1  -1  247.08   13.10
  -4   1   1  245.18   13.10
   4   1  -1  238.68   13.40
  -4  -1  -1  236.78   13.20
   4  -1   1  255.07   13.40
  -4  -1  -1  259.37   13.10
  -4   1   1  242.88   13.30
  -4   1   1  254.27   13.10
  -4   1   1  249.78   13.10
   4   2   1   41.90    2.90
  -4  -2   1   39.80    3.10
  -4   2  -1   42.40    2.90
  -4  -2   1   43.40    3.00
   4  -2  -1   47.20    3.00
   4  -2  -1   45.00    3.00
  -4  -2   1   47.30    3.10
   4   2   1   40.60    3.10
   4   2   1   44.50    2.80
  -4   2  -1   43.60    2.70
   4  -2  -1   46.70    3.30
  -4   2  -1   47.70    2.90
  -4   2  -1   46.40    3.20
   4   2  -1   47.20    3.00
  -4   2   1   41.00    3.10
  -4  -2  -1   40.10    3.00
   4   2  -1   38.00    3.10
  -4  -2  -1   40.80    2.90
  -4   2   1   48.40    3.00
   4   2  -1   48.80    3.00
   4  -2   1   46.10    3.10
  -4  -2  -1   47.80    3.00
   4  -2   1   44.80    2.90
   4   2  -1   39.30    2.90
  -4   2   1   44.30    2.90
   4   3   1    5.20    1.10
   4  -3  -1    4.20    1.10
  -4  -3   1    3.40    1.10
  -4   3  -1    3.90    0.90
  -4   3  -1    5.40    1.10
  -4  -3   1    4.50    1.30
   4  -3  -1    3.10    1.20
  -4   3  -1    6.90    1.20
   4   3   1    4.80    1.20
  -4   3  -1    3.80    1.10
   4   3   1    4.80    1.00
   4  -3  -1    4.50    1.10
  -4  -3   1    3.80    1.00
   4   3   1    5.30    1.00
   4   3  -1    4.80    1.10
  -4   3   1    2.90    1.00
  -4   3   1    5.90    1.20
  -4  -3  -1    4.40    1.10
   4  -3   1    3.80    0.90
  -4  -3  -1    3.00    0.90
   4   3  -1    3.80    1.00
  -4   3   1    3.50    1.10
   4  -3   1    4.20    1.00
   4   3  -1    4.40    1.20
   4   3  -1    5.90    1.20
  -4  -3  -1    3.50    1.00
   4  -3   1    6.80    1.30
  -4   3   1    4.30    1.00
  -4   4  -1   17.10    1.90
  -4  -4   1   14.00    1.80
   4  -4  -1   19.20    2.00
   4   4   1   16.40    1.90
   4   4   1   16.20    1.80
  -4  -4   1   14.20    1.80
   4  -4  -1   16.00    1.90
  -4  -4   1   11.90    1.70
  -4   4  -1   12.90    1.60
   4   4   1   12.60    1.80
   4  -4  -1   14.70    1.90
  -4   4  -1   13.20    1.70
   4   4   1   14.00    1.70
  -4   4  -1   16.60    1.80
  -4   4   1   14.20    1.70
   4   4  -1   15.40    1.80
   4  -4   1   17.80    1.90
  -4   4   1   17.20    1.80
  -4  -4  -1   17.30    2.00
   4   4  -1   13.50    1.60
  -4   4   1   14.50    1.70
   4  -4   1   15.40    1.80
  -4  -4  -1   14.30    1.70
  -4  -4  -1   15.70    1.80
   4  -4   1   18.70    1.90
   4   4  -1   13.40    1.80
   4   4  -1   21.60    2.00
  -4   4   1   16.90    1.90
  -4   5  -1  355.46   19.10
   4   5   1  356.36   19.00
   4  -5  -1  342.37   19.00
  -4   5  -1  359.66   18.90
  -4  -5   1  379.66   19.20
   4   5   1  355.16   18.90
  -4   5  -1  339.57   18.90
   4   5   1  369.56   18.90
   4  -5  -1  350.26   19.10
  -4  -5   1  365.96   19.10
   4   5   1  340.17   19.10
   4  -5  -1  332.07   19.00
  -4   5  -1  358.76   18.90
  -4  -5   1  338.27   19.10
   4  -5   1  350.76   18.90
  -4  -5  -1  343.57   19.00
   4   5  -1  341.77   18.90
  -4   5   1  364.46   18.90
   4   5  -1  346.87   19.10
   4  -5   1  370.46   18.90
   4  -5   1  376.86   19.00
  -4  -5  -1  348.17   18.80
  -4   5   1  363.16   18.80
   4   5  -1  335.77   18.90
  -4   5   1  340.97   19.00
  -4  -5  -1  349.27   19.10
   4   5  -1  355.76   19.00
  -4   5   1  349.96   18.90
   4  -6  -1  100.69    6.10
  -4   6  -1  102.39    6.00
   4  -6  -1   88.69    6.00
  -4  -6   1  100.99    6.20
  -4  -6   1   97.09    6.20
   4   6   1   94.89    6.10
  -4   6  -1   90.09    6.00
  -4   6  -1   97.89    5.90
   4   6   1   93.59    5.90
  -4  -6   1   87.49    6.10
   4   6   1   82.39    5.80
   4  -6  -1   93.59    6.10
   4   6   1   95.39    6.20
  -4   6  -1   96.29    6.10
  -4   6   1   83.39    6.00
   4  -6   1   89.39    5.80
  -4  -6  -1  103.19    6.20
  -4   6   1   99.29    6.00
  -4  -6  -1   91.99    5.90
   4  -6   1   94.99    6.00
  -4   6   1  101.19    6.00
   4   6  -1   90.09    5.90
   4   6  -1   88.99    5.90
  -4   6   1   90.89    5.90
  -4  -6  -1  102.79    6.30
   4  -6   1   95.49    6.10
   4   6  -1   93.49    6.20
   4   6  -1   89.59    6.00
   4   7   1  196.28   10.50
  -4   7  -1  165.88   10.50
   4   7   1  166.18   10.50
   4  -7  -1  185.78   10.60
  -4   7  -1  176.58   10.50
  -4  -7   1  186.38   10.70
   4   7   1  167.58   10.30
   4  -7  -1  183.88   10.60
   4  -7  -1  193.78   10.60
   4   7   1  177.68   10.60
  -4  -7   1  170.68   10.60
  -4   7  -1  169.38   10.30
  -4  -7   1  162.38   10.50
   4  -7   1  206.18   10.70
  -4   7   1  183.08   10.30
   4   7  -1  174.18   10.70
  -4  -7  -1  178.08   10.30
   4  -7   1  166.58   10.40
  -4   7   1  178.88   10.30
  -4  -7  -1  180.98   10.60
   4  -7   1  188.68   10.30
   4   7  -1  186.68   10.40
  -4   7   1  158.08   10.50
   4   7  -1  175.98   10.40
  -4   7   1  176.18   10.30
  -4  -7  -1  191.98   10.70
   4   7  -1  172.68   10.30
  -4  -8   1   27.40    3.10
  -4   8  -1   32.80    3.10
  -4   8  -1   25.70    3.10
  -4  -8   1   25.60    3.00
   4   8   1   32.50    3.20
   4  -8  -1   31.90    3.20
  -4   8  -1   27.70    3.20
  -4  -8   1   28.00    3.30
   4  -8  -1   36.60    3.40
  -4   8  -1   34.80    3.20
   4   8   1   30.30    3.10
   4  -8  -1   29.70    3.10
   4   8   1   29.20    3.10
   4   8   1   26.20    3.40
   4  -8   1   26.80    3.00
   4  -8   1   29.50    3.10
   4   8  -1   25.70    3.00
   4   8  -1   28.40    3.40
  -4   8   1   30.80    3.00
   4  -8   1   26.70    2.70
  -4   8   1   22.70    2.90
   4   8  -1   27.30    3.10
  -4  -8  -1   27.40    3.10
  -4  -8  -1   24.10    2.70
  -4   8   1   24.10    3.00
   4   8  -1   28.60    2.90
  -4  -8  -1   32.00    3.40
  -4   8   1   33.50    3.10
  -4  -9   1   57.89    4.80
  -4  -9   1   56.69    5.00
  -4   9  -1   56.59    4.90
   4   9   1   61.79    5.10
  -4   9  -1   61.69    4.90
   4   9   1   50.09    4.60
   4  -9  -1   62.79    5.10
   4   9   1   54.39    4.80
   4  -9  -1   66.59    5.10
  -4   9  -1   63.69    4.80
  -4  -9   1   59.19    5.00
   4  -9  -1   57.89    4.90
  -4   9  -1   62.79    4.80
   4   9   1   66.09    4.90
  -4  -9  -1   53.19    4.90
   4  -9   1   53.49    4.70
   4   9  -1   70.39    5.40
  -4  -9  -1   56.59    5.00
   4  -9   1   70.59    5.00
   4   9  -1   55.99    4.70
  -4   9   1   62.19    4.70
   4   9  -1   58.39    4.70
  -4   9   1   51.29    4.80
   4  -9   1   59.39    4.40
   4   9  -1   61.39    4.60
  -4   9   1   57.69    4.60
  -4   9   1   61.69    4.60
  -4  -9  -1   59.39    4.50
   4 -10  -1  390.26   20.80
  -4  10  -1  363.76   21.00
   4  10   1  380.96   20.80
   4 -10  -1  346.47   20.80
   4  10   1  350.56   21.00
  -4  10  -1  370.66   20.70
   4 -10  -1  373.56   20.90
   4  10   1  347.87   20.50
  -4 -10   1  367.96   21.00
   4  10   1  359.66   20.80
  -4 -10   1  360.66   20.70
  -4  10  -1  403.56   20.80
  -4 -10   1  358.46   20.90
  -4  10  -1  389.26   20.70
  -4 -10  -1  355.96   21.00
   4 -10   1  332.67   20.70
  -4  10   1  407.56   20.70
  -4  10   1  350.06   21.00
  -4  10   1  365.96   20.70
   4 -10   1  393.46   20.40
   4  10  -1  383.36   20.80
   4  10  -1  375.26   21.30
  -4  10   1  369.86   20.40
   4 -10   1  380.86   20.90
   4  10  -1  386.16   20.80
  -4 -10  -1  385.66   21.10
   4  10  -1  367.06   20.50
  -4 -10  -1  376.06   20.40
   4  11   1  905.81   48.70
  -4  11  -1  928.91   48.50
  -4  11  -1  971.60   48.60
  -4 -11   1  918.81   48.60
  -4 -11   1  895.51   48.90
   4  11   1  888.61   48.40
   4 -11  -1  954.80   49.00
   4 -11  -1  914.61   48.80
  -4  11  -1  946.41   48.70
  -4  11  -1  893.61   49.00
   4  11   1  904.41   49.10
  -4 -11   1  963.20   49.00
   4 -11  -1  953.60   48.60
   4  11  -1  898.41   48.40
  -4 -11  -1  924.31   48.90
   4  11  -1  932.01   48.70
  -4  11   1  933.81   48.50
  -4  11   1  923.41   48.20
  -4  11   1  919.01   48.60
   4  11  -1  933.11   48.60
  -4 -11  -1  912.91   49.00
   4 -11   1  904.01   48.80
   4 -11   1  901.51   48.70
  -4  11   1  823.62   48.80
   4  11  -1  903.61   49.10
   4  12   1   -2.60    1.70
  -4  12  -1   -2.10    2.00
   4 -12  -1   -1.90    1.90
   4  12   1    0.20    1.90
   4  12   1    1.40    2.60
  -4  12  -1    2.70    2.10
  -4 -12   1   -1.40    2.00
   4 -12  -1    2.50    2.00
  -4  12  -1   -0.80    1.90
  -4  12  -1   -1.00    1.70
  -4 -12  -1    2.90    2.40
  -4  12   1    1.30    2.60
  -4  12   1    0.60    1.70
  -4  12   1   -0.20    1.90
   4  12  -1    0.10    1.90
   4 -12   1    1.00    2.10
   4  12  -1   -2.80    2.00
  -4 -12  -1   -0.70    1.90
  -4 -13   1   25.20    4.40
   4  13   1   28.20    4.10
  -4  13  -1   25.90    3.90
  -4  13  -1   28.00    4.70
   4 -13  -1   25.70    4.20
   4  13   1   23.30    4.60
   4  13  -1   18.70    3.60
   4 -13   1   34.60    4.80
   4  13  -1   15.60    4.40
  -4  13   1   22.10    3.70
  -4  13   1   22.30    4.40
  -4  14  -1  136.99   10.30
  -4 -14   1  138.59   10.00
   4  14   1  130.39    9.50
   4 -14  -1  120.09    9.80
   4  14   1  122.79   10.40
   4 -14   1  139.29   10.00
  -4  14   1  134.29   10.30
   4  14  -1  139.59   10.40
  -4  14   1  129.19    9.70
   4  14  -1  137.69    9.80
   4  15   1  561.34   32.00
   4  15   1  548.75   33.00
  -4 -15   1  613.14   33.00
   4 -15  -1  575.74   32.60
  -4  15  -1  568.04   32.90
   4  15  -1  533.35   32.90
   4 -15   1  600.64   32.60
  -4  15   1  585.64   32.30
  -4  15   1  556.44   32.90
   4  15  -1  617.54   32.40
   4  16   1   90.39    9.10
  -4  16  -1   93.39    8.80
   4  16   1   84.29    8.00
   4 -16   1   90.89    8.50
  -4  16   1   89.49    8.70
   4  16  -1   84.89    8.60
   4  17   1   63.29    8.00
   4  17   1   56.29    7.00
  -4  17  -1   58.09    7.30
   4 -17   1   53.19    6.70
  -4  17   1   49.60    7.00
   4  17  -1   67.79    8.40
   4  18   1    8.00    4.70
   4  18   1    3.10    3.90
  -4  18  -1    7.30    4.00
   4 -18   1    5.30    3.90
   4  18  -1    0.70    3.70
  -4  18   1    7.80    4.20
   4  19   1   32.80    7.00
  -4  19  -1   25.30    6.10
  -4  19   1   31.00    6.30
   4  19  -1   28.70    6.70
   4 -19   1   13.20    7.60
   4  20   1   76.59   10.10
  -4  20  -1   83.59   10.50
   4  20  -1   67.69    9.20
  -4  20   1   67.79   10.00
   5   0   1    0.20    0.60
   5   0   1    1.10    0.90
  -5   0  -1    1.70    0.90
  -5   0  -1    0.40    0.70
  -5   0   1   -0.20    0.50
  -5   0   1   -0.30    0.60
   5   0  -1   -0.30    0.70
  -5   0   1   -0.20    0.70
   5   0  -1    0.20    0.70
   5   0  -1    0.20    0.70
  -5   0  -1    0.10    0.60
  -5   0   1    0.10    0.70
   5  -1  -1   48.40    3.10
  -5  -1   1   41.50    2.80
   5   1   1   39.40    3.20
  -5  -1   1   38.10    3.20
  -5   1  -1   40.10    2.90
   5  -1  -1   47.70    3.40
  -5   1  -1   43.10    3.20
  -5   1  -1   43.20    2.50
   5  -1  -1   41.00    3.00
  -5  -1   1   40.20    2.90
   5   1   1   45.80    3.00
  -5  -1   1   43.90    3.00
  -5   1  -1   39.20    2.90
   5   1   1   45.50    2.60
  -5  -1  -1   43.10    3.20
   5   1  -1   34.60    3.10
   5  -1   1   42.00    3.20
  -5  -1  -1   45.00    3.00
  -5   1   1   43.30    3.30
   5   1  -1   47.00    3.00
  -5   1   1   40.60    2.80
  -5   1   1   46.10    3.00
   5  -1   1   43.60    2.90
   5   1  -1   47.70    2.90
  -5  -1  -1   40.00    2.90
   5   1  -1   43.00    3.00
  -5   1   1   36.70    2.90
  -5   2  -1   56.99    3.40
   5  -2  -1   47.80    3.70
  -5   2  -1   52.29    3.30
  -5   2  -1   50.79    3.00
   5   2   1   41.80    3.20
   5   2   1   51.89    3.40
  -5   2  -1   49.30    3.60
  -5  -2   1   47.50    3.40
   5  -2  -1   51.39    3.40
   5   2   1   48.20    3.00
  -5  -2   1   46.60    3.60
   5   2   1   42.40    3.50
   5  -2  -1   54.79    3.50
  -5  -2   1   50.99    3.40
   5   2  -1   50.29    3.40
  -5   2   1   50.79    3.20
  -5  -2  -1   48.20    3.30
   5  -2   1   50.29    3.30
   5   2  -1   50.09    3.40
  -5  -2  -1   49.00    3.40
   5  -2   1   53.59    3.40
  -5   2   1   44.80    3.30
   5   2  -1   43.20    3.50
   5  -2   1   49.00    3.60
   5   2  -1   50.09    3.30
  -5   2   1   53.99    3.40
  -5  -2  -1   44.90    3.40
  -5   2   1   45.80    3.50
  -5   3  -1  195.08   10.50
  -5  -3   1  183.28   10.80
   5  -3  -1  202.48   10.70
  -5   3  -1  198.18   10.40
   5  -3  -1  200.88   10.70
   5   3   1  185.08   10.80
   5  -3  -1  184.58   10.90
  -5  -3   1  185.78   10.60
  -5   3  -1  185.88   10.80
  -5  -3   1  181.58   10.60
   5   3   1  186.98   10.50
  -5   3  -1  201.28   10.60
   5   3   1  191.98   10.40
  -5   3   1  186.18   10.50
   5  -3   1  204.98   10.60
   5  -3   1  176.88   10.50
   5   3  -1  195.48   10.80
  -5   3   1  181.08   10.50
   5  -3   1  196.98   10.80
  -5  -3  -1  175.48   10.60
   5   3  -1  196.98   10.60
  -5   3   1  184.28   10.80
   5   3  -1  185.68   10.60
  -5   3   1  183.48   10.50
  -5  -3  -1  189.18   10.60
   5   3  -1  205.18   10.60
  -5  -3  -1  205.48   10.70
  -5   4  -1    3.10    1.10
   5  -4  -1    1.70    1.00
   5   4   1    5.50    1.20
   5   4   1    3.00    1.00
  -5   4  -1    0.80    0.90
  -5  -4   1    4.50    1.30
  -5   4  -1    2.40    0.90
   5   4   1    1.30    1.00
  -5  -4   1    4.20    1.20
  -5  -4   1    3.10    1.30
   5  -4  -1    2.30    1.10
   5   4   1    2.90    1.30
  -5   4  -1    4.30    1.40
   5  -4  -1    2.40    1.30
  -5  -4  -1    2.70    1.10
   5  -4   1    2.10    1.10
   5   4  -1    1.40    0.90
   5  -4   1    2.90    1.10
   5   4  -1    2.60    1.20
   5  -4   1    3.60    1.20
  -5   4   1    3.70    1.10
  -5   4   1    2.60    1.00
  -5  -4  -1    5.30    1.30
  -5   4   1    2.10    1.00
  -5  -4  -1    1.00    1.00
   5   4  -1    0.70    1.00
  -5   4   1    4.30    1.40
   5   4  -1    3.10    1.10
  -5  -5   1  700.03   36.90
   5  -5  -1  713.03   36.90
  -5   5  -1  701.53   37.00
   5   5   1  741.73   36.70
  -5   5  -1  706.63   36.60
   5   5   1  671.13   36.70
  -5  -5   1  687.33   36.80
  -5  -5   1  716.83   37.10
  -5   5  -1  654.63   36.60
   5   5   1  680.13   37.00
   5  -5  -1  721.23   36.80
  -5   5  -1  711.53   36.70
   5  -5  -1  730.53   37.10
   5   5   1  729.33   36.80
  -5   5   1  704.73   36.80
   5   5  -1  688.43   36.90
   5  -5   1  710.43   36.80
   5   5  -1  663.83   36.80
   5  -5   1  682.33   36.70
   5  -5   1  721.73   36.80
  -5  -5  -1  722.23   36.90
   5   5  -1  699.23   36.80
  -5   5   1  702.93   36.80
  -5   5   1  719.83   36.60
   5   5  -1  725.03   36.80
  -5  -5  -1  678.03   36.80
  -5  -5  -1  711.93   36.80
  -5   5   1  691.63   36.70
  -5  -6   1  159.48    9.80
  -5   6  -1  161.48    9.60
   5   6   1  163.48    9.60
   5   6   1  169.58    9.80
   5   6   1  161.98    9.90
   5  -6  -1  166.88    9.80
  -5  -6   1  165.98   10.00
   5  -6  -1  172.68   10.00
  -5  -6   1  156.58    9.70
  -5   6  -1  168.18    9.70
  -5   6  -1  165.98    9.70
  -5   6  -1  167.58    9.90
   5  -6  -1  171.68    9.80
   5   6   1  170.48    9.60
  -5  -6  -1  169.78    9.90
  -5   6   1  165.88    9.80
  -5  -6  -1  155.28    9.60
   5   6  -1  155.68    9.80
   5   6  -1  161.68    9.70
   5  -6   1  151.88    9.60
  -5   6   1  175.88    9.80
   5   6  -1  160.58    9.70
  -5   6   1  168.08    9.60
  -5   6   1  163.08    9.60
   5   6  -1  174.78    9.70
   5  -6   1  183.58    9.80
   5  -6   1  175.28    9.70
  -5  -6  -1  148.19    9.70
  -5   7  -1   67.19    4.80
   5  -7  -1   68.59    5.00
  -5   7  -1   65.09    4.80
  -5   7  -1   65.79    4.90
   5   7   1   66.19    4.80
  -5  -7   1   62.49    4.90
   5   7   1   60.29    4.60
   5  -7  -1   64.49    4.90
  -5  -7   1   56.59    4.80
   5   7   1   63.59    4.90
   5   7   1   72.09    5.20
   5  -7  -1   63.79    5.00
  -5   7  -1   67.79    4.90
  -5  -7   1   70.59    5.00
   5  -7   1   62.49    4.90
  -5  -7  -1   63.79    4.90
  -5   7   1   61.49    4.80
  -5  -7  -1   69.89    4.80
   5  -7   1   62.99    4.80
  -5  -7  -1   68.09    5.10
  -5   7   1   69.39    4.70
   5   7  -1   68.99    4.90
  -5   7   1   61.09    4.70
  -5   7   1   69.39    4.90
   5  -7   1   69.59    4.70
   5   7  -1   64.19    4.80
   5   7  -1   58.29    4.90
  -5  -8   1   15.60    2.80
   5  -8  -1   18.10    2.70
  -5   8  -1   14.70    2.50
   5   8   1   19.10    2.90
   5   8   1   18.10    2.60
   5   8   1   17.10    2.70
  -5  -8   1   10.60    2.30
   5   8   1   14.40    2.30
   5  -8  -1   16.60    2.80
  -5   8  -1   14.10    2.40
  -5  -8   1   15.60    2.70
   5  -8  -1   12.60    2.50
  -5   8  -1   19.00    2.50
  -5   8  -1   12.20    2.40
   5  -8   1   17.10    2.40
  -5  -8  -1    8.10    2.20
   5   8  -1   13.70    2.40
   5  -8   1   11.20    2.30
  -5   8   1   12.40    2.20
  -5  -8  -1   12.50    2.20
   5   8  -1   11.90    2.30
   5  -8   1   15.40    2.50
  -5   8   1   13.20    2.40
  -5   8   1   13.10    2.20
  -5  -8  -1   15.60    2.60
   5   8  -1   11.40    2.60
  -5   8   1   16.20    2.60
   5   8  -1   16.10    2.60
   5  -9  -1  429.16   23.90
   5  -9  -1  404.86   23.80
  -5  -9   1  449.66   24.10
  -5   9  -1  390.96   23.80
  -5  -9   1  451.85   24.10
   5   9   1  425.86   24.00
   5   9   1  412.66   23.60
   5  -9  -1  432.06   23.80
  -5  -9   1  440.46   24.00
   5   9   1  431.06   24.00
   5   9   1  448.46   23.70
  -5   9  -1  442.46   23.60
  -5   9  -1  451.65   23.90
  -5   9  -1  432.46   23.80
  -5  -9  -1  431.46   23.60
  -5   9   1  412.06   24.00
  -5   9   1  451.65   23.80
   5   9  -1  422.66   23.70
   5   9  -1  450.05   23.80
   5  -9   1  421.26   23.80
  -5  -9  -1  425.36   24.00
   5  -9   1  441.46   23.90
  -5   9   1  447.96   23.70
  -5  -9  -1  452.05   24.10
   5   9  -1  422.16   24.10
   5   9  -1  420.36   23.70
  -5   9   1  455.25   23.70
   5  -9   1  440.86   23.50
  -5  10  -1  209.98   12.40
   5 -10  -1  217.48   12.70
   5  10   1  185.68   12.10
  -5 -10   1  215.58   12.60
  -5 -10   1  201.68   12.60
   5 -10  -1  193.18   12.50
  -5  10  -1  195.28   12.70
   5 -10  -1  221.18   12.60
  -5 -10   1  202.68   12.60
   5  10   1  211.38   12.80
  -5  10  -1  217.48   12.50
  -5  10  -1  205.88   12.30
   5  10   1  196.48   12.50
  -5  10   1  187.68   12.60
  -5  10   1  206.98   12.40
  -5  10   1  202.38   12.20
  -5 -10  -1  212.78   12.80
  -5 -10  -1  195.98   12.00
   5  10  -1  215.78   12.40
   5  10  -1  213.08   12.40
  -5  10   1  202.68   12.30
   5 -10   1  212.18   12.10
   5  10  -1  208.58   12.90
  -5 -10  -1  215.98   12.80
   5  10  -1  194.28   12.20
   5 -10   1  190.78   12.40
   5 -11  -1  398.36   21.60
   5 -11  -1  377.76   21.80
   5  11   1  365.96   21.90
  -5 -11   1  370.06   21.60
  -5 -11   1  388.16   22.60
  -5  11  -1  395.96   21.60
   5  11   1  370.66   21.40
  -5 -11   1  371.96   21.90
  -5  11  -1  357.26   21.80
   5  11   1  359.36   21.60
   5 -11  -1  416.66   23.00
  -5  11  -1  395.56   21.70
  -5  11  -1  399.96   21.60
   5 -11   1  353.96   21.60
  -5  11   1  412.96   22.00
  -5 -11  -1  385.76   21.90
   5  11  -1  381.96   22.50
   5  11  -1  392.16   21.50
  -5 -11  -1  393.96   22.10
   5  11  -1  378.16   21.60
  -5  11   1  393.16   21.60
  -5  11   1  408.86   21.40
  -5  11   1  366.66   22.00
   5  11  -1  370.96   22.10
   5 -11   1  367.56   22.90
   5  12   1    1.70    2.00
  -5  12  -1    6.40    2.80
   5  12   1    5.90    2.40
  -5  12  -1    3.20    2.30
   5 -12  -1    7.00    2.60
   5  12   1    2.80    2.50
  -5  12  -1   10.70    2.70
   5 -12  -1    1.80    2.40
  -5 -12   1    6.00    2.60
  -5  12  -1    5.90    2.60
   5  12  -1    6.00    2.90
   5  12  -1    3.80    2.30
  -5 -12  -1    3.70    2.70
  -5 -12  -1    5.60    2.40
  -5  12   1    7.10    2.40
  -5  12   1    1.50    1.90
  -5  12   1    8.00    2.90
   5 -12   1    6.60    2.70
  -5  13  -1   16.50    3.40
  -5  13  -1   15.60    3.80
   5  13   1   14.30    3.40
   5 -13  -1   12.60    3.60
  -5 -13   1    6.30    3.10
   5  13   1   20.60    4.20
  -5  13   1   14.40    3.90
   5  13  -1   16.00    4.20
   5 -13   1   11.40    3.30
  -5  13   1   14.60    3.30
   5  13  -1   12.50    3.30
   5  14   1  144.49   11.30
   5 -14  -1  165.28   11.40
   5  14   1  154.88   10.60
  -5 -14   1  162.98   11.40
  -5  14  -1  156.68   11.40
   5  14  -1  172.78   11.20
   5 -14   1  167.68   11.20
  -5  14   1  136.39   11.10
   5  14  -1  138.99   11.20
  -5  14   1  150.48   10.80
   5 -15  -1   43.10    6.10
  -5 -15   1   33.60    5.90
  -5  15  -1   45.50    6.10
   5  15   1   45.20    5.80
   5  15   1   38.60    6.20
  -5  15   1   47.90    5.50
  -5  15   1   45.30    6.20
   5 -15   1   38.70    5.60
   5  15  -1   37.50    5.60
   5  15  -1   41.50    6.50
   5  16   1   41.10    5.80
   5  16   1   36.90    6.40
  -5  16  -1   40.40    6.30
   5 -16   1   41.70    6.20
  -5  16   1   40.50    6.50
   5  16  -1   41.60    6.50
   5  17   1   22.80    5.50
  -5  17  -1   30.60    5.90
   5  17   1   30.00    5.30
   5 -17   1   32.30    5.70
  -5  17   1   30.10    6.00
   5  17  -1   33.20    6.30
  -5  18  -1   25.90    5.70
   5  18   1   18.60    5.40
   5  18   1   20.40    4.80
   5 -18   1   14.80    4.60
   5  18  -1    9.90    4.70
  -5  18   1   15.10    5.00
   5  19   1    0.70    4.40
  -5  19  -1    2.80    4.20
   5  19   1   -2.00    3.30
   5  19  -1   10.30    5.10
   5 -19   1    3.20    3.90
  -5  19   1    4.70    4.90
   5  20   1   -2.50    4.10
  -5  20  -1    4.60    4.90
  -5  20   1    8.30    5.70
   5  20  -1    7.00    5.10
   6   0   1    0.20    0.70
   6   0   1    0.10    0.40
  -6   0   1    0.10    1.00
   6   0   1   -0.20    0.90
   6   0  -1   -0.30    0.70
   6   0  -1   -0.50    0.80
  -6   0   1    0.70    0.80
   6   0  -1   -0.50    0.80
   6   0   1   -1.10    0.60
  -6   0   1   -0.10    0.60
  -6   0   1    0.10    0.80
  -6   0  -1    0.30    0.80
  -6   0  -1    0.60    0.90
  -6   0  -1    1.10    0.80
  -6   0  -1    0.30    0.40
   6  -1  -1 1394.36   71.59
   6  -1  -1 1445.36   71.59
   6   1   1 1377.96   71.49
  -6   1  -1 1396.66   71.49
  -6  -1   1 1324.77   71.89
  -6   1  -1 1341.87   71.79
  -6  -1   1 1393.06   71.59
   6   1   1 1415.86   70.99
   6   1   1 1407.26   71.49
  -6   1  -1 1399.76   71.49
  -6   1  -1 1395.56   70.99
   6  -1  -1 1379.96   71.99
  -6  -1   1 1402.06   71.49
   6   1   1 1337.07   71.89
  -6  -1   1 1401.96   71.39
  -6  -1  -1 1441.36   71.59
  -6   1   1 1424.06   71.49
  -6   1   1 1456.45   71.59
  -6  -1  -1 1302.27   71.79
   6   1  -1 1414.36   71.59
   6   1  -1 1459.35   71.39
  -6   1   1 1376.36   71.29
  -6   1   1 1360.66   71.89
   6  -1   1 1383.96   71.89
   6  -1   1 1416.26   71.49
   6  -1   1 1419.86   71.49
  -6  -1  -1 1377.16   71.49
   6   1  -1 1340.17   71.89
   6   1  -1 1448.46   71.59
  -6  -2   1 1326.07   68.39
   6   2   1 1299.07   68.29
   6  -2  -1 1366.86   68.49
  -6  -2   1 1226.98   68.69
   6   2   1 1327.87   68.29
   6  -2  -1 1389.36   68.49
  -6   2  -1 1388.66   68.29
   6   2   1 1243.48   68.69
   6   2   1 1353.06   67.99
  -6  -2   1 1336.07   68.39
   6  -2  -1 1307.67   68.79
  -6   2  -1 1289.67   68.69
  -6   2  -1 1396.56   67.89
  -6   2  -1 1399.86   68.39
   6  -2   1 1291.47   68.29
  -6   2   1 1257.17   68.59
  -6  -2  -1 1292.47   68.59
   6   2  -1 1282.07   68.69
   6   2  -1 1311.67   68.19
   6   2  -1 1365.96   68.39
  -6   2   1 1392.96   68.39
   6  -2   1 1286.87   68.59
   6   2  -1 1322.97   68.39
  -6  -2  -1 1431.26   68.49
  -6   2   1 1372.16   68.19
  -6  -2  -1 1342.67   68.29
   6  -2   1 1258.77   68.29
  -6   2   1 1401.96   68.29
  -6   3  -1  308.67   15.60
   6   3   1  280.37   15.80
  -6  -3   1  271.57   16.10
   6   3   1  309.17   15.90
   6   3   1  293.57   15.60
   6  -3  -1  302.07   16.00
   6  -3  -1  291.47   15.90
  -6  -3   1  281.47   15.90
  -6   3  -1  291.57   16.20
   6  -3  -1  283.87   16.30
   6   3   1  285.97   16.20
  -6   3  -1  302.47   15.90
  -6  -3   1  303.07   16.00
  -6   3  -1  298.97   15.80
   6  -3   1  296.77   16.10
  -6   3   1  299.47   15.80
   6   3  -1  284.17   16.20
   6  -3   1  289.77   15.90
  -6  -3  -1  300.67   15.90
   6   3  -1  273.77   15.90
   6   3  -1  296.87   15.90
  -6  -3  -1  286.97   16.00
  -6  -3  -1  294.97   15.90
   6   3  -1  286.37   15.80
  -6   3   1  298.17   15.90
  -6   3   1  288.57   15.70
  -6   3   1  288.27   16.10
   6  -3   1  302.87   15.90
  -6   4  -1    3.20    1.20
   6  -4  -1    4.50    1.50
  -6   4  -1    6.90    1.80
   6   4   1    4.70    1.40
  -6   4  -1    5.30    1.30
   6  -4  -1    5.70    1.60
   6   4   1    5.60    1.30
  -6  -4   1    4.50    1.60
   6  -4  -1    6.20    1.50
   6   4   1    3.10    1.20
  -6  -4   1    6.00    1.60
  -6  -4   1    4.50    1.40
  -6   4  -1    4.90    1.20
   6   4   1    3.80    1.60
  -6  -4  -1    5.80    1.50
  -6  -4  -1    4.40    1.40
   6   4  -1    7.00    1.70
  -6   4   1    4.10    1.50
  -6   4   1    4.70    1.30
  -6   4   1    4.20    1.20
   6  -4   1    4.30    1.40
  -6  -4  -1    5.00    1.40
   6   4  -1    5.80    1.50
   6   4  -1    4.30    1.30
  -6   4   1    6.00    1.40
   6  -4   1    6.60    1.50
   6  -4   1    3.40    1.20
   6   4  -1    2.10    1.10
   6   5   1 1245.08   62.39
  -6   5  -1 1012.60   62.09
  -6   5  -1 1224.58   62.29
   6  -5  -1 1225.68   62.59
  -6  -5   1 1199.68   62.59
  -6   5  -1 1182.88   62.69
  -6  -5   1 1238.38   62.89
   6  -5  -1 1149.58   62.69
  -6   5  -1 1249.88   62.49
   6   5   1 1218.28   62.89
   6  -5  -1 1230.98   62.49
  -6  -5   1 1257.57   62.59
   6   5   1 1193.08   62.39
   6   5   1 1219.98   62.39
  -6   5   1 1213.78   62.49
   6   5  -1 1205.78   62.49
  -6   5   1 1237.28   62.49
  -6  -5  -1 1173.08   62.49
  -6  -5  -1 1264.47   62.69
   6   5  -1 1194.18   62.69
   6   5  -1 1201.58   62.49
   6  -5   1 1218.88   62.49
   6   5  -1 1270.97   62.59
   6  -5   1 1200.78   62.39
   6  -5   1 1203.68   62.59
  -6   5   1 1257.77   62.39
  -6  -5  -1 1186.88   62.49
  -6   5   1 1189.18   62.59
  -6  -6   1  449.36   24.60
  -6   6  -1  479.05   24.20
  -6   6  -1  463.05   24.30
   6  -6  -1  443.86   24.40
  -6  -6   1  444.16   24.50
  -6  -6   1  449.66   24.40
   6   6   1  467.65   24.30
   6   6   1  446.06   24.20
  -6   6  -1  443.56   24.50
   6   6   1  443.06   24.30
  -6   6  -1  466.35   24.30
   6  -6  -1  432.26   24.30
   6  -6  -1  459.75   24.60
   6   6   1  436.46   24.60
  -6   6   1  452.55   24.20
   6   6  -1  439.56   24.40
  -6   6   1  451.65   24.30
  -6   6   1  478.45   24.20
   6   6  -1  449.06   24.30
   6   6  -1  450.45   24.30
   6  -6   1  448.66   24.30
  -6   6   1  453.45   24.40
  -6  -6  -1  451.45   24.50
   6  -6   1  484.85   24.40
  -6  -6  -1  458.35   24.40
   6  -6   1  451.65   24.30
  -6  -6  -1  444.16   24.30
   6   6  -1  418.96   24.40
  -6  -7   1  388.26   20.60
   6  -7  -1  350.16   20.50
   6   7   1  344.67   20.30
  -6  -7   1  375.56   20.80
  -6   7  -1  379.56   20.30
  -6   7  -1  383.96   20.40
   6  -7  -1  348.17   20.60
  -6   7  -1  379.26   20.70
  -6   7  -1  359.16   20.40
   6   7   1  376.86   20.40
   6   7   1  381.16   20.60
  -6  -7   1  369.06   20.60
   6   7   1  366.66   20.70
   6  -7  -1  384.16   20.60
  -6   7   1  343.77   20.40
  -6   7   1  349.07   20.30
   6   7  -1  376.56   20.50
  -6   7   1  392.36   20.30
  -6  -7  -1  382.56   20.70
   6  -7   1  363.36   20.50
   6  -7   1  390.26   20.60
  -6  -7  -1  383.56   20.60
   6   7  -1  357.86   20.40
  -6   7   1  399.56   20.60
   6   7  -1  388.36   20.60
   6  -7   1  376.56   20.40
  -6  -7  -1  373.56   20.40
   6   7  -1  387.96   20.70
   6   8   1    5.60    2.00
   6  -8  -1    2.00    1.60
  -6   8  -1    2.10    1.80
   6   8   1    3.90    1.80
  -6   8  -1    2.40    1.50
   6  -8  -1    3.00    1.60
  -6  -8   1    4.70    1.90
  -6  -8   1    4.30    1.70
   6   8   1    2.30    1.50
   6  -8  -1    3.40    1.70
   6   8   1    5.50    1.80
  -6   8  -1    2.70    1.70
  -6   8  -1    5.50    1.90
  -6  -8   1    3.30    1.60
  -6   8   1    7.60    1.90
   6   8  -1    2.00    1.40
   6   8  -1    4.20    1.60
  -6   8   1    2.50    1.40
  -6   8   1    7.10    1.90
   6  -8   1    5.40    1.90
  -6  -8  -1    3.30    1.80
   6   8  -1    3.40    1.70
   6   8  -1    6.70    2.20
   6  -8   1    3.40    1.70
  -6  -8  -1    2.50    1.50
  -6  -8  -1    5.20    1.90
   6  -8   1    2.00    1.60
  -6   8   1    4.50    1.80
  -6   9  -1   -1.00    1.40
  -6  -9   1    1.80    1.70
   6  -9  -1    0.50    1.70
  -6  -9   1    4.40    2.00
  -6   9  -1    0.70    1.70
   6  -9  -1    1.80    1.70
  -6   9  -1    3.50    1.90
   6   9   1    1.80    1.50
  -6  -9   1    2.80    2.00
   6   9   1    0.20    1.70
  -6   9  -1    3.30    1.90
   6  -9  -1    0.50    1.50
   6   9   1    1.90    1.70
  -6   9   1    3.80    1.70
   6   9  -1    0.40    1.40
  -6  -9  -1    3.20    1.90
   6  -9   1    4.20    1.70
  -6   9   1    4.10    1.90
   6  -9   1    0.90    1.60
  -6   9   1    0.30    1.60
   6   9  -1    1.90    1.80
  -6  -9  -1    3.10    1.90
   6   9  -1    3.60    1.90
  -6   9   1    1.20    1.60
   6   9  -1    5.00    2.40
  -6  -9  -1   -0.70    1.40
  -6 -10   1  274.97   15.80
  -6  10  -1  278.17   15.60
   6 -10  -1  278.37   15.90
  -6 -10   1  260.07   15.80
  -6  10  -1  261.27   15.60
   6 -10  -1  264.97   15.70
  -6  10  -1  258.77   15.70
  -6 -10   1  247.98   15.80
   6  10   1  258.07   15.70
   6  10   1  270.67   15.90
   6  10   1  245.68   15.40
  -6  10  -1  290.47   15.60
   6 -10  -1  269.97   15.70
   6  10  -1  284.37   16.10
   6  10  -1  234.28   15.30
   6  10  -1  281.27   15.70
  -6  10   1  238.68   15.30
  -6 -10  -1  269.97   15.80
  -6 -10  -1  278.77   15.50
   6  10  -1  253.37   15.50
  -6  10   1  279.97   15.50
   6 -10   1  252.67   15.60
   6 -10   1  276.77   15.30
  -6  10   1  270.07   15.90
  -6 -10  -1  280.87   16.10
  -6  10   1  273.57   15.40
   6  11   1  126.29    9.60
  -6  11  -1  151.28    9.80
  -6  11  -1  145.59   10.10
  -6 -11   1  141.69    9.70
   6  11   1  143.89    9.50
  -6  11  -1  152.78    9.80
   6 -11  -1  150.68   10.00
  -6  11  -1  154.98    9.70
   6  11   1  135.79    9.90
  -6 -11   1  136.99    9.90
   6 -11  -1  151.68    9.80
  -6  11   1  153.98    9.60
  -6  11   1  139.09    9.60
   6  11  -1  144.69   10.20
  -6  11   1  140.69    9.90
   6 -11   1  147.49    9.80
  -6 -11  -1  161.28   10.30
   6  11  -1  151.98    9.70
  -6 -11  -1  144.79   10.10
   6  11  -1  132.99    9.50
  -6  12  -1   13.70    3.40
   6  12   1    6.50    2.60
   6 -12  -1    4.10    2.60
  -6 -12   1    8.10    3.00
   6 -12  -1    4.70    2.60
  -6  12  -1    6.10    2.80
  -6  12  -1    7.20    2.80
   6  12   1    8.80    2.80
   6  12   1   10.80    3.10
  -6 -12  -1    5.90    2.80
   6  12  -1    9.00    2.70
  -6  12   1    7.20    2.50
   6  12  -1    7.80    3.30
  -6  12   1   11.00    3.30
   6 -12   1    5.50    2.80
  -6  12   1    7.60    2.70
  -6 -13   1   45.90    5.60
  -6  13  -1   39.50    5.10
  -6  13  -1   52.69    6.10
   6  13   1   46.40    5.70
   6  13   1   53.39    6.20
   6  13   1   57.59    5.50
   6 -13  -1   40.90    5.50
   6  13  -1   39.00    5.10
   6 -13   1   53.99    5.70
  -6  13   1   38.20    5.00
  -6  13   1   49.30    5.60
   6  13  -1   42.40    5.60
   6  14   1   82.19    7.30
   6  14   1   87.19    7.90
   6 -14  -1   78.39    7.80
  -6 -14   1   81.29    7.60
  -6  14  -1   80.79    7.70
   6  14  -1   86.29    7.50
   6  14  -1   76.09    7.70
  -6  14   1   85.99    7.50
  -6  14   1   85.49    7.80
   6 -14   1   78.49    7.40
   6  15   1  361.86   22.60
   6 -15  -1  399.36   22.60
  -6  15  -1  363.56   22.40
   6  15   1  366.06   21.70
   6  15  -1  345.37   22.40
  -6  15   1  355.06   22.50
   6 -15   1  373.46   22.10
   6  15  -1  377.86   22.00
  -6  16  -1   40.80    6.30
   6  16   1   35.70    6.20
   6  16   1   42.50    6.00
   6 -16   1   49.10    6.50
   6  16  -1   24.60    5.60
  -6  16   1   47.40    6.90
   6  17   1   14.50    4.30
   6  17   1   21.10    5.40
  -6  17  -1   27.00    5.70
   6 -17   1   26.40    5.30
  -6  17   1   15.90    4.90
   6  17  -1   19.40    5.30
   6  18   1   24.10    5.90
   6  18   1   52.49    6.70
  -6  18  -1   27.80    6.10
  -6  18   1   36.40    6.90
   6  18  -1   34.60    7.00
   6 -18   1   35.10    6.00
   6  19   1   11.90    4.60
   6  19   1   26.10    6.30
  -6  19  -1   14.60    5.30
  -6  19   1   19.50    5.70
   6  19  -1   17.80    5.50
   6 -19   1   16.30    5.00
   6  20   1   19.40    6.70
  -6  20  -1   19.60    6.30
  -6  20   1   38.70    7.50
   6  20  -1   42.20    7.50
  -7   0   1   -1.00    0.80
   7   0   1   -1.20    1.00
   7   0  -1   -0.10    1.00
  -7   0   1    1.20    1.10
   7   0  -1    0.40    0.80
  -7   0   1    0.90    1.00
  -7   0  -1    0.20    0.80
   7   0   1    1.20    0.50
  -7   0  -1   -0.20    0.90
   7   0  -1    1.30    1.00
   7   0   1   -0.10    0.80
  -7   0  -1    0.10    0.50
  -7   0   1   -1.00    0.60
  -7   0  -1    0.60    0.90
   7   0   1    0.60    0.90
  -7   1  -1  206.18   11.40
  -7   1  -1  215.68   11.30
  -7   1  -1  198.78   10.70
   7  -1  -1  197.28   11.80
   7  -1  -1  211.38   11.50
   7   1   1  199.28   11.30
  -7   1  -1  187.48   11.70
  -7  -1   1  189.18   11.70
  -7  -1   1  204.48   11.40
  -7  -1   1  205.48   11.10
   7   1   1  200.78   11.30
   7   1   1  211.18   10.80
   7  -1  -1  204.98   11.40
  -7  -1   1  201.78   11.40
   7   1   1  195.08   11.80
  -7  -1  -1  215.88   11.40
  -7   1   1  208.08   11.10
  -7  -1  -1  189.98   11.60
  -7   1   1  200.48   11.40
   7   1  -1  191.78   11.30
  -7   1   1  206.68   11.30
   7   1  -1  195.28   11.80
  -7  -1  -1  224.28   11.50
  -7   1   1  188.98   11.70
   7  -1   1  217.48   11.40
   7  -1   1  201.08   11.30
   7   1  -1  208.88   11.10
   7   1  -1  208.78   11.40
   7  -1   1  200.88   11.80
   7  -2  -1   35.70    3.10
  -7   2  -1   38.40    3.50
  -7   2  -1   40.20    3.10
   7   2   1   33.20    2.90
  -7   2  -1   37.50    2.50
  -7  -2   1   37.10    3.10
   7   2   1   40.50    2.60
  -7   2  -1   38.60    3.00
   7   2   1   31.90    2.90
  -7  -2   1   41.30    3.20
   7  -2  -1   32.90    3.00
   7   2   1   39.80    3.40
  -7  -2   1   32.40    3.30
   7  -2  -1   39.70    3.60
  -7   2   1   39.50    3.10
  -7  -2  -1   39.40    3.30
   7  -2   1   37.90    3.40
   7   2  -1   39.20    3.20
  -7   2   1   36.10    3.40
   7   2  -1   38.60    2.90
   7  -2   1   32.70    2.90
  -7  -2  -1   35.90    3.00
   7   2  -1   39.00    3.10
   7  -2   1   35.50    2.90
  -7  -2  -1   41.90    3.20
   7   2  -1   32.10    3.30
  -7   2   1   38.20    2.80
  -7   2   1   40.20    3.00
  -7  -3   1  448.66   24.80
   7  -3  -1  433.86   24.40
   7  -3  -1  463.95   24.90
   7   3   1  440.66   24.80
  -7  -3   1  446.86   24.50
   7   3   1  484.25   24.40
  -7   3  -1  480.85   24.40
  -7   3  -1  448.16   24.80
  -7  -3   1  451.75   24.40
  -7   3  -1  475.95   24.00
  -7   3  -1  463.25   24.30
   7  -3  -1  472.15   24.50
   7   3   1  467.35   24.10
   7   3   1  456.95   24.40
  -7  -3  -1  465.45   24.40
  -7   3   1  448.46   24.70
  -7  -3  -1  462.25   24.70
   7  -3   1  454.05   24.40
   7   3  -1  452.95   24.40
   7   3  -1  426.16   24.70
  -7   3   1  447.36   24.40
   7   3  -1  486.85   24.50
   7  -3   1  471.25   24.80
  -7   3   1  463.05   24.30
  -7   3   1  456.05   24.20
   7  -3   1  472.55   24.40
  -7  -3  -1  439.56   24.40
   7   3  -1  459.55   24.30
  -7   4  -1   20.40    2.30
  -7  -4   1   23.50    2.50
  -7  -4   1   24.50    2.90
  -7   4  -1   24.00    2.40
   7   4   1   20.40    2.30
   7   4   1   24.10    2.30
   7  -4  -1   21.30    2.50
   7  -4  -1   20.60    2.40
   7  -4  -1   22.80    2.80
  -7  -4   1   25.10    2.60
  -7   4  -1   23.70    2.20
   7   4   1   24.10    2.40
   7   4   1   20.10    2.70
  -7   4  -1   21.10    2.70
  -7   4   1   22.00    2.50
  -7   4   1   16.20    2.60
  -7  -4  -1   21.10    2.50
  -7   4   1   19.10    2.40
  -7  -4  -1   19.90    2.50
   7   4  -1   17.10    2.40
  -7  -4  -1   19.60    2.40
   7  -4   1   18.90    2.80
   7   4  -1   27.30    2.60
   7   4  -1   21.00    2.50
   7  -4   1   18.40    2.30
   7  -4   1   18.30    2.30
  -7   4   1   17.00    2.10
   7   4  -1   20.90    2.60
   7  -5  -1   61.89    5.00
  -7   5  -1   75.09    5.40
   7   5   1   68.49    5.40
  -7   5  -1   75.29    5.10
  -7  -5   1   67.19    5.30
   7   5   1   78.89    5.00
  -7  -5   1   78.59    5.30
   7   5   1   71.49    4.90
   7  -5  -1   68.29    5.30
   7   5   1   75.79    5.10
   7  -5  -1   69.19    5.00
  -7  -5   1   74.09    5.30
  -7   5  -1   68.59    4.70
   7   5  -1   63.79    5.20
   7   5  -1   68.59    5.00
  -7   5   1   84.69    5.10
   7  -5   1   60.09    4.80
   7  -5   1   79.59    5.40
  -7  -5  -1   72.19    5.20
  -7  -5  -1   72.19    5.20
  -7   5   1   74.19    5.50
  -7  -5  -1   73.09    5.30
  -7   5   1   69.49    4.90
   7   5  -1   74.49    5.10
   7   5  -1   78.39    5.20
  -7   5   1   70.59    5.00
   7  -5   1   72.59    5.00
   7  -6  -1  232.58   13.10
  -7  -6   1  214.48   13.00
   7   6   1  220.98   12.90
  -7   6  -1  227.98   12.80
  -7   6  -1  231.08   12.80
   7  -6  -1  231.48   13.30
  -7  -6   1  217.38   13.10
  -7   6  -1  232.68   13.30
   7   6   1  234.98   13.00
   7   6   1  236.28   12.90
   7  -6  -1  242.48   13.10
   7   6   1  212.58   13.20
  -7  -6   1  216.68   13.30
  -7   6  -1  237.38   13.00
   7   6  -1  221.88   12.90
   7  -6   1  224.48   13.10
  -7   6   1  226.18   12.90
  -7   6   1  219.38   13.10
  -7  -6  -1  221.78   13.10
  -7   6   1  204.58   12.70
   7  -6   1  245.28   13.00
   7  -6   1  216.08   12.90
  -7   6   1  225.78   12.80
   7   6  -1  211.08   13.10
  -7  -6  -1  240.28   13.10
   7   6  -1  238.08   13.00
  -7  -6  -1  221.38   13.10
   7   6  -1  208.98   12.90
  -7   7  -1   -1.10    1.30
  -7   7  -1    0.80    1.60
   7   7   1    0.50    1.30
  -7  -7   1    0.00    1.40
  -7   7  -1   -0.40    1.10
  -7  -7   1    1.40    1.60
   7  -7  -1   -0.50    1.30
  -7  -7   1   -0.20    1.50
   7  -7  -1    0.60    1.60
   7  -7  -1   -2.20    1.10
  -7   7  -1    2.20    1.40
   7   7   1   -1.00    1.50
   7   7   1   -0.60    1.20
  -7  -7  -1    1.80    1.40
  -7  -7  -1    1.00    1.40
  -7   7   1    1.40    1.30
   7   7  -1   -1.30    1.10
   7  -7   1    3.40    1.70
  -7   7   1    1.80    1.60
   7   7  -1   -1.00    1.20
  -7   7   1    0.20    1.30
   7  -7   1    0.80    1.40
   7   7  -1    0.30    1.40
  -7   7   1   -0.50    1.20
   7   7  -1    0.50    1.30
  -7  -7  -1   -0.50    1.30
   7  -7   1    0.20    1.20
  -7   8  -1   14.70    2.60
  -7  -8   1    9.80    2.50
   7   8   1   16.00    2.70
   7  -8  -1   14.00    2.60
   7  -8  -1   18.10    2.80
  -7  -8   1   15.40    2.80
   7   8   1   15.00    2.80
  -7   8  -1   19.90    3.20
   7   8   1   16.60    2.70
  -7   8  -1   15.10    2.50
  -7   8  -1   11.50    2.40
   7  -8  -1   16.40    3.00
   7   8   1   22.20    3.00
  -7  -8   1   17.70    3.10
  -7   8   1   17.10    2.70
   7   8  -1   18.50    2.80
   7   8  -1   13.20    2.50
   7   8  -1   15.10    2.70
   7  -8   1   14.40    2.60
   7  -8   1   15.60    2.70
  -7  -8  -1   15.20    2.80
  -7   8   1   12.90    2.50
  -7   8   1   18.30    2.70
  -7   8   1   13.30    2.60
  -7  -8  -1   14.60    2.60
  -7  -8  -1   16.40    3.00
   7   8  -1   19.00    3.00
   7  -8   1   12.00    2.40
   7  -9  -1  216.88   12.60
  -7   9  -1  196.78   12.30
  -7   9  -1  205.68   12.30
  -7  -9   1  195.88   12.60
  -7   9  -1  196.08   12.40
   7   9   1  194.58   12.20
  -7  -9   1  188.18   12.50
   7  -9  -1  205.98   12.40
   7   9   1  201.18   12.60
   7  -9  -1  187.78   12.40
  -7   9  -1  210.98   12.70
   7   9   1  207.18   12.50
  -7  -9   1  197.08   12.60
  -7   9   1  203.48   12.30
  -7   9   1  225.28   12.50
   7   9  -1  187.88   12.30
   7   9  -1  215.98   12.80
  -7  -9  -1  205.48   12.30
   7  -9   1  197.28   12.40
   7  -9   1  226.28   12.50
   7   9  -1  209.98   12.40
  -7  -9  -1  204.28   12.50
   7   9  -1  222.68   12.50
  -7   9   1  206.38   12.50
  -7  -9  -1  196.58   12.60
  -7   9   1  214.18   12.30
  -7  10  -1   85.39    7.00
   7  10   1   82.29    6.90
  -7 -10   1   94.39    7.20
   7 -10  -1   94.19    7.10
  -7  10  -1   90.39    6.90
   7  10   1   78.79    6.60
   7 -10  -1   89.19    7.10
  -7 -10   1   80.59    6.80
  -7  10  -1  101.89    7.30
   7  10   1   90.79    7.10
  -7  10  -1  103.99    6.90
  -7 -10   1   91.39    7.20
   7  10  -1   78.29    6.50
   7  10  -1  102.29    7.00
  -7  10   1   91.79    6.80
  -7  10   1   99.19    6.80
   7 -10   1   98.89    6.70
   7  10  -1   95.59    7.50
   7 -10   1   96.59    7.00
  -7 -10  -1   89.69    7.10
  -7 -10  -1   99.49    6.80
  -7  10   1   79.69    6.80
  -7 -10  -1   94.99    7.30
  -7  10   1  101.89    7.10
   7  11   1   39.80    4.60
  -7 -11   1   27.70    4.20
   7  11   1   32.60    4.10
   7 -11  -1   37.60    4.40
   7 -11  -1   27.70    4.20
  -7  11  -1   36.60    4.60
  -7  11  -1   24.80    4.10
   7  11   1   28.50    4.10
  -7  11  -1   30.90    4.10
  -7 -11   1   34.00    4.30
  -7  11   1   34.90    4.30
  -7 -11  -1   34.60    4.60
   7  11  -1   34.20    4.10
  -7  11   1   34.60    4.30
   7 -11   1   33.40    4.50
   7  11  -1   38.00    4.30
  -7  11   1   37.20    4.80
   7  11  -1   29.90    4.70
   7 -12  -1   11.20    3.20
  -7  12  -1   17.60    3.60
  -7  12  -1   10.40    3.00
   7  12   1   17.20    3.50
   7 -12  -1   16.80    3.60
  -7 -12   1   18.70    3.80
   7  12   1   17.10    3.70
  -7  12  -1   21.30    4.10
   7  12   1   14.70    3.40
  -7  12   1   18.00    3.80
  -7  12   1   18.00    3.50
   7 -12   1   19.40    3.80
  -7  12   1   22.40    3.70
   7  12  -1   12.80    3.60
  -7 -12  -1   18.80    4.00
   7  12  -1   11.90    3.20
   7  13   1    4.10    2.70
   7  13   1    4.60    3.00
  -7  13  -1    5.80    2.80
  -7  13  -1    5.90    3.00
   7 -13  -1   13.10    3.50
   7  13   1    6.10    2.80
  -7 -13   1    9.90    3.20
  -7  13   1    8.40    3.10
   7  13  -1    4.70    3.00
   7 -13   1    4.30    2.70
   7  13  -1    6.60    3.00
  -7  13   1   -0.30    2.80
   7  14   1    5.70    3.30
   7 -14  -1   18.30    4.10
  -7  14  -1   11.30    3.70
   7  14   1   18.00    3.80
  -7  14   1   14.30    3.90
   7 -14   1    4.20    2.90
   7  14  -1   12.00    3.80
   7  14  -1    7.90    3.40
   7 -15  -1   14.30    4.10
   7  15   1   14.10    4.70
   7  15   1   14.70    3.90
  -7  15  -1   13.40    4.20
   7 -15   1    7.00    3.70
   7  15  -1   11.90    4.00
   7  15  -1    6.90    3.50
  -7  15   1    9.50    3.80
   7  16   1    0.40    2.80
   7  16   1   -0.60    3.10
  -7  16  -1    1.60    3.50
   7 -16   1   -2.40    2.90
  -7  16   1    0.80    3.40
   7  16  -1    5.70    4.00
   7  17   1   54.49    6.90
  -7  17  -1   39.30    6.50
   7  17   1   33.20    6.30
   7 -17   1   46.90    6.60
  -7  17   1   47.40    7.10
   7  17  -1   33.40    6.40
   7  18   1    6.70    4.30
  -7  18  -1    4.30    3.80
   7  18   1   17.50    4.70
  -7  18   1   11.30    5.30
   7 -18   1    3.80    3.70
   7  18  -1    5.50    5.10
  -7  19  -1    2.00    4.20
   7  19   1    2.90    4.60
   7  19   1    3.80    3.80
   7  19  -1   -0.80    4.10
   7 -19   1   -3.90    3.50
  -7  19   1   -6.40    3.70
  -7  20  -1   -1.20    4.60
   7  20   1   -2.60    4.60
  -7  20   1    1.30    4.40
   7  20  -1    5.00    4.60
   8   0  -1    1.30    1.00
  -8   0  -1    0.10    1.00
   8   0  -1    0.40    0.80
   8   0   1    0.30    0.60
  -8   0   1    0.70    1.00
   8   0   1    0.30    1.00
  -8   0   1    1.20    1.30
  -8   0   1    0.30    1.00
  -8   0  -1   -0.20    1.10
  -8   0   1    0.10    0.70
  -8   0  -1   -1.60    0.90
   8   0   1    0.50    1.30
   8   0  -1    0.10    0.90
   8   0   1   -0.80    0.80
   8   0  -1   -1.30    0.90
  -8   1  -1    3.60    1.30
  -8  -1   1    2.70    1.00
   8  -1  -1    3.20    1.70
   8   1   1    5.90    1.80
   8  -1  -1    4.60    1.40
   8  -1  -1    2.10    1.20
  -8  -1   1    2.00    1.40
   8   1   1    3.10    0.80
  -8   1  -1    3.20    1.30
  -8  -1   1    0.80    1.10
   8   1   1    5.60    1.40
   8   1   1    2.00    1.10
  -8   1  -1    2.90    0.70
  -8   1  -1    0.20    1.10
  -8  -1   1    0.60    1.00
   8   1  -1    2.70    1.00
  -8  -1  -1    2.40    1.20
   8  -1   1    4.40    1.40
  -8   1   1    3.10    1.20
   8   1  -1    1.30    1.30
   8  -1   1    1.40    1.10
  -8  -1  -1    2.80    1.30
   8  -1   1    2.90    1.60
   8   1  -1    2.50    1.30
  -8  -1  -1    0.80    1.20
  -8   1   1    2.70    1.20
  -8   1   1    1.90    1.40
   8   1  -1    2.80    1.20
  -8   1   1    4.10    1.00
   8   2   1  780.92   39.00
  -8  -2   1  762.82   39.60
  -8   2  -1  724.13   39.40
  -8  -2   1  725.43   40.00
  -8   2  -1  757.12   40.10
   8  -2  -1  783.02   39.70
   8  -2  -1  731.43   40.10
  -8   2  -1  781.02   39.60
   8   2   1  710.73   39.50
  -8   2  -1  771.22   39.00
   8  -2  -1  739.83   39.60
  -8  -2   1  771.32   39.70
   8   2   1  762.22   40.20
  -8  -2  -1  743.33   39.50
   8   2  -1  739.83   40.10
  -8   2   1  772.42   39.30
  -8  -2  -1  712.63   39.90
  -8   2   1  781.82   39.60
   8  -2   1  787.52   39.60
   8  -2   1  752.02   40.10
  -8  -2  -1  784.12   39.70
   8  -2   1  724.73   39.50
   8   2  -1  744.43   39.60
   8   2  -1  767.22   39.30
   8   2  -1  794.82   39.70
  -8   2   1  785.62   39.60
  -8   2   1  735.83   40.00
   8  -3  -1  650.93   34.10
  -8   3  -1  652.63   33.80
  -8   3  -1  658.53   33.90
   8   3   1  620.74   33.40
  -8   3  -1  660.83   33.40
   8   3   1  616.14   33.80
   8  -3  -1  670.93   34.10
   8   3   1  700.53   34.00
  -8  -3   1  600.14   34.30
   8  -3  -1  630.34   34.50
  -8  -3   1  620.44   34.00
  -8  -3   1  651.13   34.00
   8   3   1  604.84   34.40
  -8   3  -1  613.24   34.30
   8   3  -1  659.03   33.80
   8   3  -1  641.44   34.00
  -8  -3  -1  647.94   34.00
   8  -3   1  633.04   33.90
   8   3  -1  624.04   34.40
   8  -3   1  699.53   34.50
  -8   3   1  665.53   33.90
  -8   3   1  621.04   34.30
  -8  -3  -1  618.94   33.90
  -8   3   1  638.54   33.70
   8   3  -1  659.43   34.00
  -8  -3  -1  623.24   34.30
   8  -3   1  693.33   34.00
  -8   3   1  659.53   34.00
   8   4   1  256.07   13.80
  -8   4  -1  236.58   14.20
   8   4   1  243.68   13.50
  -8   4  -1  249.78   13.40
   8   4   1  239.38   13.80
   8  -4  -1  255.77   14.00
  -8  -4   1  258.67   14.00
  -8   4  -1  267.17   13.80
  -8  -4   1  219.18   14.10
   8  -4  -1  248.98   13.90
  -8  -4   1  254.17   14.00
   8   4   1  215.88   14.10
  -8   4  -1  255.47   13.90
   8  -4  -1  231.98   14.30
  -8   4   1  254.77   13.90
  -8   4   1  238.58   14.20
  -8   4   1  239.58   13.60
  -8   4   1  261.57   13.80
   8  -4   1  233.48   13.80
   8   4  -1  232.28   14.20
  -8  -4  -1  226.98   14.10
   8   4  -1  262.07   13.80
   8  -4   1  251.67   13.80
   8   4  -1  237.88   13.80
   8  -4   1  246.38   14.20
  -8  -4  -1  245.88   13.90
  -8  -4  -1  246.48   13.90
   8   4  -1  258.87   13.90
   8  -5  -1    3.80    1.70
  -8   5  -1    2.80    1.10
   8   5   1    2.00    1.60
  -8  -5   1    2.90    1.60
  -8   5  -1    4.30    1.50
   8  -5  -1    4.00    1.90
  -8  -5   1    3.00    1.80
  -8   5  -1    2.10    1.30
   8   5   1    3.00    1.50
   8  -5  -1    2.90    1.50
  -8  -5   1    4.80    1.70
   8   5   1    1.00    1.10
  -8   5  -1    4.50    2.00
   8   5   1    2.90    1.40
   8  -5   1    4.10    1.50
   8  -5   1    2.00    1.70
  -8  -5  -1    5.30    1.80
  -8   5   1    2.10    1.40
   8   5  -1    3.00    1.40
   8   5  -1    3.20    1.50
  -8  -5  -1    4.50    1.70
   8   5  -1    2.00    1.70
  -8   5   1    4.80    1.70
   8   5  -1    2.70    1.50
  -8  -5  -1    3.50    1.60
  -8   5   1    3.50    1.40
   8  -5   1    4.50    1.60
  -8   5   1    1.70    1.70
  -8   6  -1  218.48   13.50
  -8   6  -1  224.18   12.90
   8   6   1  241.08   13.10
   8  -6  -1  215.38   13.10
   8   6   1  208.68   13.50
  -8  -6   1  239.28   13.30
   8  -6  -1  243.38   13.80
   8   6   1  219.98   13.00
  -8  -6   1  216.48   13.50
   8   6   1  221.78   13.10
   8  -6  -1  232.68   13.30
  -8   6  -1  232.18   13.10
  -8  -6   1  238.98   13.50
  -8   6  -1  235.18   13.20
  -8   6   1  230.88   13.50
  -8   6   1  213.78   13.00
  -8  -6  -1  236.08   13.40
   8  -6   1  220.18   13.10
  -8   6   1  240.28   13.10
   8  -6   1  235.48   13.50
   8   6  -1  218.48   13.40
  -8  -6  -1  247.38   13.50
   8   6  -1  228.68   13.20
   8   6  -1  230.18   13.20
  -8   6   1  218.38   13.10
   8  -6   1  248.58   13.30
  -8  -6  -1  212.18   13.30
   8   6  -1  216.78   13.10
   8   7   1 1231.08   66.99
   8  -7  -1 1258.37   67.19
  -8  -7   1 1272.07   67.29
  -8   7  -1 1288.47   67.49
  -8  -7   1 1291.57   67.59
  -8   7  -1 1344.17   66.99
   8  -7  -1 1281.87   67.49
  -8   7  -1 1341.67   67.19
   8  -7  -1 1290.57   67.19
  -8   7  -1 1332.37   66.99
   8   7   1 1323.47   67.09
  -8  -7   1 1305.77   67.29
   8   7   1 1352.96   67.09
   8   7   1 1209.08   67.39
   8   7  -1 1256.97   67.39
   8  -7   1 1275.87   67.19
  -8  -7  -1 1296.17   67.29
  -8   7   1 1228.08   66.99
  -8  -7  -1 1268.47   67.29
  -8   7   1 1302.67   67.09
   8  -7   1 1205.68   66.99
  -8  -7  -1 1366.66   67.49
   8  -7   1 1280.67   67.09
   8   7  -1 1305.87   67.19
  -8   7   1 1303.67   66.99
   8   7  -1 1334.07   67.09
  -8   7   1 1327.87   67.39
   8   7  -1 1262.77   67.09
   8   8   1  149.99    9.60
   8  -8  -1  146.69   10.00
  -8  -8   1  147.79   10.00
  -8   8  -1  165.88    9.70
  -8  -8   1  142.99    9.90
   8  -8  -1  146.49    9.70
   8   8   1  132.99    9.80
  -8   8  -1  151.38    9.70
  -8  -8   1  171.98   10.10
  -8   8  -1  163.08   10.10
  -8   8  -1  150.68    9.60
   8   8   1  152.18    9.80
   8  -8  -1  153.08    9.80
  -8   8   1  151.78    9.60
   8   8  -1  168.68   10.10
  -8   8   1  148.69    9.80
  -8  -8  -1  150.58    9.70
   8   8  -1  146.89    9.80
   8   8  -1  169.58    9.90
   8  -8   1  162.78    9.80
  -8  -8  -1  142.89    9.80
  -8  -8  -1  171.28   10.10
  -8   8   1  150.58    9.50
  -8   8   1  148.19    9.70
   8   8  -1  143.89    9.60
   8  -8   1  141.79    9.50
   8  -9  -1  139.99    9.30
  -8   9  -1  128.79    9.40
   8   9   1  137.59    9.40
  -8  -9   1  143.29    9.40
  -8  -9   1  139.19    9.40
  -8   9  -1  146.09    9.10
   8  -9  -1  127.99    9.10
   8   9   1  141.09    9.20
  -8  -9   1  136.49    9.30
   8   9   1  124.29    8.80
  -8   9  -1  137.49    9.00
  -8   9  -1  143.19    9.20
   8   9  -1  130.99    9.30
  -8   9   1  128.49    9.10
  -8  -9  -1  136.29    9.10
  -8   9   1  133.69    9.00
  -8  -9  -1  137.59    9.40
  -8   9   1  139.89    9.20
  -8   9   1  144.89    9.00
   8  -9   1  140.39    9.20
   8  -9   1  145.29    9.10
   8   9  -1  123.79    9.10
  -8  -9  -1  142.29    9.40
  -8  10  -1    1.20    1.90
   8 -10  -1   -0.80    1.80
  -8 -10   1    2.10    1.90
  -8  10  -1    2.70    1.80
   8 -10  -1   -0.50    2.10
   8  10   1    3.20    2.20
  -8  10  -1   -2.30    1.80
  -8 -10   1    1.30    2.50
   8  10   1    1.20    1.80
  -8  10  -1   -1.80    2.20
   8  10   1    1.80    2.10
  -8 -10   1   -1.40    1.60
  -8 -10  -1    2.00    2.50
   8  10  -1    3.30    2.30
  -8 -10  -1    1.00    1.70
  -8  10   1    2.00    2.30
   8 -10   1    1.20    1.90
  -8 -10  -1    1.10    1.90
   8  10  -1    0.30    1.80
  -8  10   1    1.00    2.20
   8  10  -1    3.00    2.00
  -8  10   1    0.60    2.20
   8 -10   1    0.80    1.90
  -8  10   1    0.50    1.80
  -8  11  -1   72.39    6.40
   8 -11  -1   83.09    6.70
   8  11   1   70.99    6.40
  -8  11  -1   80.59    6.40
  -8 -11   1   76.59    6.60
  -8 -11   1   77.09    6.90
  -8  11  -1   74.79    6.80
   8  11   1   85.99    7.10
   8 -11  -1   72.59    6.60
   8  11   1   82.29    6.80
  -8  11   1   68.09    6.30
   8  11  -1   77.59    6.50
  -8  11   1   85.39    6.80
   8  11  -1   82.99    7.20
  -8 -11  -1   66.79    6.70
  -8  11   1   84.89    6.80
   8 -11   1   85.99    6.80
   8  11  -1   83.29    6.50
   8 -12  -1   11.00    3.40
   8  12   1    7.50    2.80
  -8  12  -1    6.60    3.00
  -8  12  -1    3.80    2.60
  -8 -12   1   10.10    3.40
   8 -12  -1    5.30    2.70
   8  12   1   13.60    3.40
   8  12   1    7.60    3.00
  -8  12   1    7.60    2.80
   8 -12   1   14.40    3.50
  -8  12   1    9.40    3.00
  -8  12   1    9.50    3.30
   8  12  -1   10.30    3.50
   8  12  -1    7.00    3.20
   8  12  -1   11.50    3.30
  -8 -13   1  164.08   11.70
   8 -13  -1  153.38   11.20
   8  13   1  147.89   11.20
   8  13   1  151.28   11.20
   8  13   1  163.78   11.00
  -8  13  -1  177.28   11.50
  -8  13  -1  154.38   10.90
   8  13  -1  168.68   11.10
  -8  13   1  173.98   11.50
  -8  13   1  153.08   11.50
   8 -13   1  142.09   10.90
   8  13  -1  141.79   11.20
   8  14   1    4.40    3.20
   8  14   1    3.90    3.00
  -8  14  -1    3.90    3.50
   8 -14  -1   -0.10    3.10
  -8  14  -1    7.50    4.40
  -8  14   1    6.00    3.40
   8 -14   1    4.40    3.20
   8  14  -1    2.40    3.10
   8  14  -1   -1.80    2.90
   8 -15  -1   21.80    4.90
   8  15   1   21.60    4.40
  -8  15  -1   20.20    5.00
   8  15   1   21.00    4.80
   8 -15   1   26.70    4.80
   8  15  -1   17.20    4.80
   8  15  -1   22.30    4.60
  -8  15   1   24.00    4.90
   8  16   1    4.40    3.90
  -8  16  -1   10.00    4.70
   8  16   1   17.00    4.40
  -8  16   1   15.90    4.70
   8  16  -1   11.10    4.40
   8 -16   1   16.90    4.70
   8  17   1   14.70    4.80
   8  17   1   15.50    4.50
  -8  17  -1   12.70    4.60
  -8  17   1   16.00    5.00
   8  17  -1   21.00    5.40
   8 -17   1   25.00    5.30
   8  18   1   78.39    8.20
  -8  18  -1   72.59    9.00
   8  18   1   67.59    9.00
  -8  18   1   67.99    8.50
   8 -18   1   84.49    8.70
   8  18  -1   84.59    9.30
  -8  19  -1    3.90    4.30
   8  19   1    5.50    4.50
   8  19   1    4.20    3.70
   8  19  -1    4.80    5.20
  -8  19   1    5.10    4.70
   8 -19   1    0.40    3.70
   8  20   1   -4.70    3.80
  -8  20  -1    1.90    4.70
  -8  20   1   -1.00    5.30
  -9   0   1    0.20    1.10
  -9   0  -1    0.40    1.10
  -9   0   1    1.10    1.30
   9   0   1   -0.90    1.00
   9   0   1    0.30    1.60
  -9   0   1    1.30    1.50
   9   0  -1   -0.10    0.90
   9   0  -1   -0.20    1.20
   9   0  -1   -0.50    1.00
   9   0   1    0.10    1.10
  -9   0  -1    1.50    1.50
   9   0   1    0.00    0.70
  -9   0  -1   -0.30    1.00
   9   0  -1    0.00    1.50
  -9   0   1   -1.00    0.70
   9   1   1  434.26   23.80
  -9   1  -1  460.45   24.00
   9   1   1  444.86   24.60
   9   1   1  451.95   23.90
   9   1   1  451.45   23.20
  -9   1  -1  405.36   24.30
  -9  -1   1  447.06   24.00
   9  -1  -1  416.66   23.90
   9  -1  -1  463.85   24.00
  -9  -1   1  399.26   24.30
  -9   1  -1  448.76   23.80
   9  -1  -1  435.86   24.60
  -9  -1   1  472.05   24.00
  -9   1  -1  461.35   23.20
   9   1  -1  419.66   23.90
  -9   1   1  453.55   23.90
  -9  -1  -1  424.76   24.30
   9   1  -1  432.16   24.50
  -9  -1  -1  458.05   24.00
   9   1  -1  469.85   24.10
  -9  -1  -1  454.25   23.90
  -9   1   1  426.46   23.50
   9  -1   1  453.05   24.60
  -9   1   1  462.35   24.00
   9   1  -1  462.65   23.60
  -9   1   1  443.86   24.50
   9  -1   1  468.35   24.00
   9  -1   1  439.66   23.90
   9   2   1    4.40    1.50
  -9  -2   1    3.10    1.50
   9  -2  -1    1.70    1.50
  -9  -2   1    2.50    1.50
   9  -2  -1    5.20    1.70
  -9   2  -1    1.90    1.60
   9   2   1    5.40    1.10
   9   2   1    1.20    1.60
  -9  -2   1    2.50    1.60
   9   2   1    3.10    1.40
  -9   2  -1    4.70    1.60
   9  -2  -1    6.00    2.10
  -9   2  -1    4.40    1.00
  -9   2  -1    1.80    1.30
  -9  -2  -1    2.60    1.40
  -9   2   1    4.50    1.20
   9   2  -1    2.50    1.60
   9   2  -1    6.50    1.70
   9  -2   1    2.90    1.70
  -9   2   1    1.60    1.20
   9   2  -1    3.60    1.20
  -9  -2  -1    3.40    1.80
   9   2  -1    1.10    1.30
  -9  -2  -1    4.10    1.60
   9  -2   1    3.60    1.40
  -9   2   1    3.70    1.80
  -9   2   1    2.50    1.40
   9  -2   1    4.40    1.50
   9   3   1  420.06   21.60
   9  -3  -1  419.86   22.90
  -9   3  -1  407.96   21.60
   9  -3  -1  372.06   22.10
   9   3   1  396.36   22.70
  -9   3  -1  403.06   22.70
  -9  -3   1  408.56   22.30
  -9  -3   1  389.56   22.70
   9   3   1  394.46   22.10
   9   3   1  434.86   22.20
  -9   3  -1  416.36   22.10
   9  -3  -1  404.06   22.20
  -9   3  -1  436.56   22.30
  -9  -3   1  417.46   22.30
  -9  -3  -1  401.96   22.60
   9   3  -1  415.86   22.20
  -9  -3  -1  408.56   22.30
   9  -3   1  387.86   22.10
  -9  -3  -1  406.66   22.20
   9   3  -1  406.16   22.20
   9  -3   1  405.86   22.70
   9   3  -1  382.36   22.60
  -9   3   1  431.96   22.20
   9   3  -1  418.46   22.00
  -9   3   1  415.16   22.20
  -9   3   1  389.76   21.80
  -9   3   1  422.36   22.80
   9  -3   1  435.66   22.20
  -9  -4   1   31.50    3.20
   9  -4  -1   26.50    3.00
  -9   4  -1   28.00    3.50
   9  -4  -1   34.30    3.20
  -9   4  -1   29.20    3.10
  -9   4  -1   28.90    3.10
   9   4   1   33.50    3.20
   9   4   1   27.80    3.40
  -9  -4   1   26.20    3.30
   9  -4  -1   29.50    3.60
   9   4   1   34.80    2.80
   9   4   1   31.60    3.10
  -9  -4   1   26.70    3.30
  -9   4  -1   31.20    2.60
  -9   4   1   34.30    3.20
   9   4  -1   25.30    3.00
   9  -4   1   32.90    3.20
  -9   4   1   30.60    2.90
   9  -4   1   34.40    3.80
   9   4  -1   30.60    3.10
  -9   4   1   33.50    3.20
   9   4  -1   28.40    3.00
  -9  -4  -1   28.90    3.30
  -9  -4  -1   26.90    3.30
  -9  -4  -1   30.40    3.30
   9  -4   1   25.70    3.00
   9   4  -1   29.50    3.60
  -9   4   1   29.40    3.60
  -9  -5   1   42.70    4.20
  -9  -5   1   53.29    4.30
   9  -5  -1   46.70    4.20
   9   5   1   41.70    4.40
   9   5   1   57.59    4.30
  -9   5  -1   53.09    4.70
  -9   5  -1   49.40    4.20
   9  -5  -1   50.59    4.80
   9   5   1   44.50    4.00
  -9   5  -1   46.90    3.70
  -9   5  -1   41.80    4.00
   9  -5  -1   48.30    4.20
   9   5   1   50.19    3.90
  -9  -5   1   49.90    4.60
  -9   5   1   44.70    4.70
  -9  -5  -1   46.00    4.20
  -9   5   1   55.39    4.20
   9   5  -1   47.10    4.10
  -9  -5  -1   42.30    4.10
   9   5  -1   54.39    4.30
  -9  -5  -1   49.90    4.50
   9   5  -1   45.70    4.40
   9  -5   1   52.79    4.50
   9   5  -1   51.09    4.10
  -9   5   1   47.80    4.10
   9  -5   1   44.00    4.10
   9  -5   1   56.49    4.40
  -9   5   1   44.50    3.80
  -9  -6   1    0.90    1.70
  -9   6  -1   -0.40    1.60
   9  -6  -1    4.10    1.70
   9   6   1    3.10    2.00
  -9   6  -1    1.80    1.60
   9   6   1    3.70    1.70
  -9  -6   1    0.80    1.50
  -9   6  -1    1.90    1.90
  -9  -6   1    2.20    1.70
   9   6   1    0.50    1.50
  -9   6  -1    1.10    1.30
   9  -6  -1    1.90    1.70
   9   6   1    0.10    1.30
   9  -6  -1    2.50    1.90
   9   6  -1    1.20    1.70
  -9   6   1    1.40    1.50
   9   6  -1    1.40    1.50
   9   6  -1    1.00    1.40
   9  -6   1   -1.00    1.40
  -9  -6  -1    0.70    1.80
  -9   6   1   -0.30    1.40
  -9   6   1    1.10    1.40
   9   6  -1    0.80    1.70
  -9  -6  -1    2.00    1.70
   9  -6   1    2.80    1.80
   9  -6   1    1.30    2.20
  -9  -6  -1    3.90    1.90
  -9   6   1    0.10    1.90
  -9   7  -1  153.88   10.10
   9   7   1  146.49    9.50
   9   7   1  152.48   10.10
  -9  -7   1  136.29    9.80
  -9  -7   1  130.29    9.80
  -9  -7   1  154.38    9.90
  -9   7  -1  152.48    9.60
   9  -7  -1  168.78   10.00
   9  -7  -1  165.88   10.30
   9   7   1  153.48    9.60
  -9   7  -1  157.28    9.50
   9  -7  -1  158.48    9.90
  -9   7  -1  152.58    9.70
  -9  -7  -1  146.89    9.80
   9  -7   1  167.48   10.10
  -9   7   1  162.38    9.60
  -9   7   1  147.49    9.50
  -9   7   1  151.08    9.60
   9   7  -1  149.39   10.00
   9  -7   1  143.09    9.50
  -9  -7  -1  154.88    9.90
  -9   7   1  163.98   10.10
   9   7  -1  159.48    9.80
   9   7  -1  171.48    9.90
  -9  -7  -1  152.08    9.90
   9   7  -1  136.99    9.50
  -9   8  -1   32.00    3.50
  -9   8  -1   31.70    3.60
   9  -8  -1   38.00    4.40
  -9  -8   1   30.00    4.30
  -9   8  -1   36.20    4.50
   9   8   1   33.20    3.60
  -9  -8   1   31.20    4.10
  -9  -8   1   27.00    3.90
   9   8   1   31.30    3.90
   9   8   1   34.20    4.20
  -9   8  -1   30.20    3.60
   9  -8  -1   31.30    3.70
  -9   8   1   29.70    3.70
   9   8  -1   31.50    4.00
   9  -8   1   32.50    4.00
   9   8  -1   26.60    3.90
   9   8  -1   33.60    3.80
  -9  -8  -1   23.40    3.90
  -9  -8  -1   33.80    4.00
  -9   8   1   30.90    3.60
   9  -8   1   34.70    3.70
  -9   8   1   37.50    4.50
  -9   8   1   32.50    3.80
  -9  -8  -1   28.10    3.70
  -9   9  -1   22.50    3.90
  -9   9  -1   29.40    3.80
   9  -9  -1   24.00    3.90
   9   9   1   21.00    3.30
   9  -9  -1   22.30    3.60
  -9   9  -1   30.20    4.60
   9   9   1   19.40    3.70
  -9   9  -1   24.30    3.60
   9   9   1   26.10    3.60
  -9  -9   1   23.30    3.80
  -9  -9   1   21.10    3.60
  -9  -9   1   24.40    3.90
   9   9  -1   31.00    3.80
   9  -9   1   25.20    3.60
  -9   9   1   22.40    3.40
  -9  -9  -1   27.20    4.70
  -9   9   1   24.60    3.40
   9  -9   1   24.80    3.70
  -9   9   1   14.90    3.00
   9   9  -1   15.20    3.20
  -9  -9  -1   24.30    3.60
   9   9  -1   27.70    3.50
  -9   9   1   28.80    4.20
  -9  -9  -1   33.60    4.40
  -9  10  -1   -0.20    2.20
  -9  10  -1    0.90    1.90
   9 -10  -1    1.70    2.10
   9  10   1   -0.70    1.80
  -9 -10   1   -0.70    1.90
   9  10   1   -0.60    1.90
  -9  10  -1    0.80    1.90
  -9 -10   1   -3.00    1.60
   9 -10  -1   -2.90    1.90
   9  10   1   -0.20    2.00
   9  10  -1    0.10    1.60
  -9  10   1   -1.00    1.90
   9  10  -1   -1.60    2.40
  -9 -10  -1   -1.80    1.80
   9 -10   1    1.20    2.20
  -9  10   1   -0.40    1.80
  -9  10   1    0.50    1.90
   9 -10   1   -1.40    1.90
   9  10  -1    1.40    2.10
  -9  11  -1   20.40    4.10
  -9  11  -1   15.50    3.40
   9 -11  -1   18.20    3.60
   9  11   1   23.30    4.00
   9  11   1   21.10    3.90
  -9 -11   1   21.00    3.90
   9  11   1   27.60    4.20
  -9 -11   1   22.50    4.10
   9 -11  -1   21.50    3.90
  -9  11  -1   17.90    3.70
   9  11  -1   19.20    4.00
  -9  11   1   27.20    4.10
   9  11  -1   19.30    3.80
  -9 -11  -1   17.20    3.70
   9  11  -1   20.40    3.80
   9 -11   1   21.90    4.00
  -9  11   1   19.30    3.90
  -9  11   1   20.40    3.60
   9  12   1   -3.00    2.00
  -9 -12   1   -0.90    2.40
   9  12   1    1.00    2.40
   9  12   1    3.60    3.00
  -9  12  -1    2.90    2.70
  -9  12  -1   -2.20    2.50
   9 -12  -1    1.40    2.60
   9 -12  -1    1.40    2.80
   9  12  -1    1.50    2.40
  -9  12   1    1.40    2.30
  -9  12   1    1.40    2.50
  -9  12   1   -1.60    2.50
   9 -12   1   -5.10    2.10
   9  12  -1   -1.00    2.20
   9  12  -1    2.10    3.10
   9  13   1   18.90    4.30
  -9  13  -1   22.00    4.30
   9  13   1   23.20    4.30
  -9  13  -1   23.70    4.60
   9 -13  -1   27.10    4.70
   9  13   1   29.50    5.00
   9 -13   1   28.70    4.80
  -9  13   1   31.80    4.50
   9  13  -1   30.70    5.10
   9  13  -1   19.50    4.30
  -9  13   1   26.40    4.70
  -9  14  -1   -1.70    3.20
   9 -14  -1    5.50    3.10
   9  14   1    1.30    2.90
  -9  14  -1    2.70    2.80
   9  14   1    3.50    3.10
   9 -14   1   -0.50    2.80
  -9  14   1   -1.20    2.90
   9  14  -1   -3.20    2.70
   9  14  -1    0.30    3.30
   9  15   1    1.70    3.10
   9 -15  -1    2.50    3.40
  -9  15  -1   -2.90    2.80
   9  15   1    0.90    3.30
   9 -15   1   -4.40    2.70
  -9  15   1   -0.40    3.30
   9  15  -1    3.70    3.40
   9  15  -1    1.30    3.60
   9  16   1   25.40    5.00
   9  16   1   21.30    5.20
  -9  16  -1   12.60    4.70
   9 -16   1    6.00    3.60
   9  16  -1   13.80    4.60
  -9  16   1   19.30    5.30
   9  17   1    3.80    4.10
  -9  17  -1   11.00    4.30
   9  17   1    5.50    3.60
  -9  17   1    2.60    3.70
   9 -17   1    5.40    3.70
   9  17  -1    4.10    4.50
   9  18   1   -0.50    3.70
   9  18   1    2.10    3.80
  -9  18  -1    3.20    3.90
   9  18  -1    2.60    4.20
  -9  18   1    0.50    3.80
   9 -18   1    1.80    3.80
   9  19   1   34.10    6.20
   9  19   1    7.40    5.50
  -9  19  -1   19.10    6.30
  -9  19   1   22.70    6.70
   9  19  -1   11.90    5.30
   9 -19   1   32.70    6.20
 -10   0  -1   -0.90    1.30
 -10   0   1    0.80    1.20
 -10   0   1    0.30    1.50
  10   0  -1    0.40    1.60
 -10   0   1    2.80    1.50
  10   0  -1   -1.60    1.00
 -10   0   1    0.10    0.90
  10   0   1   -1.40    1.50
  10   0   1    0.20    1.20
 -10   0  -1   -0.10    1.30
  10   0  -1   -0.40    1.10
  10   0   1    0.90    1.10
 -10   0  -1   -1.80    1.20
  10   0  -1   -0.60    0.90
  10   0   1    1.10    0.80
 -10   1  -1  244.58   13.80
 -10  -1   1  234.58   13.90
  10   1   1  240.98   13.80
 -10   1  -1  251.17   13.90
 -10   1  -1  242.88   13.00
 -10   1  -1  216.38   14.30
  10   1   1  239.58   13.80
  10  -1  -1  236.98   14.50
 -10  -1   1  236.98   14.50
  10  -1  -1  238.98   13.90
  10   1   1  240.18   14.50
  10   1   1  263.27   13.10
  10  -1  -1  250.37   14.00
 -10  -1   1  260.17   14.00
  10   1  -1  253.17   13.40
 -10  -1  -1  249.28   13.90
  10  -1   1  259.47   13.00
 -10   1   1  227.78   14.40
 -10   1   1  236.88   13.90
  10  -1   1  232.28   13.70
 -10   1   1  256.87   13.90
  10   1  -1  226.58   13.80
 -10  -1  -1  224.18   14.30
 -10   1   1  238.28   13.30
  10   1  -1  225.78   14.40
  10  -1   1  244.48   14.60
  10   1  -1  253.67   14.00
 -10  -1  -1  260.27   14.00
  10  -2  -1   14.30    2.30
  10  -2  -1    8.00    2.40
 -10   2  -1   10.00    2.00
 -10  -2   1    5.20    2.10
  10   2   1   10.90    1.50
 -10  -2   1   12.10    2.30
 -10   2  -1    7.20    1.80
 -10   2  -1    8.20    1.30
  10   2   1    6.70    1.70
 -10   2  -1    8.90    2.40
  10   2   1    7.20    1.80
 -10  -2   1   10.20    2.30
  10  -2  -1    6.50    1.90
  10   2   1    8.30    2.40
  10  -2   1   12.20    2.20
  10   2  -1    8.30    1.90
  10   2  -1   13.60    2.00
 -10   2   1    9.30    1.60
 -10  -2  -1    6.00    1.80
 -10   2   1   14.10    2.30
  10   2  -1    5.90    1.90
 -10   2   1    8.00    2.40
 -10  -2  -1   10.10    2.30
 -10  -2  -1    7.60    1.90
 -10   2   1   12.60    2.10
  10   2  -1   10.30    2.50
  10  -2   1    8.90    2.40
  10  -2   1    8.40    1.90
 -10  -3   1  974.30   50.39
 -10   3  -1 1008.90   50.19
 -10   3  -1  987.50   49.50
  10   3   1  959.20   49.50
  10   3   1  928.91   50.09
  10   3   1  923.01   50.79
  10   3   1  979.60   50.09
  10  -3  -1  973.00   50.29
 -10   3  -1  955.10   50.79
 -10   3  -1  977.60   50.19
  10  -3  -1  963.70   50.29
 -10  -3   1  914.61   50.79
 -10  -3   1  965.70   50.29
  10  -3  -1  889.41   50.69
  10  -3   1  932.91   50.69
  10   3  -1  948.41   50.19
  10  -3   1  946.71   50.09
 -10  -3  -1  952.70   50.29
 -10   3   1  973.30   49.80
  10  -3   1  981.30   50.19
 -10  -3  -1  949.21   50.69
 -10  -3  -1  988.00   50.29
 -10   3   1  984.90   50.19
 -10   3   1 1003.90   50.19
 -10   3   1  922.11   50.79
  10   3  -1  971.50   49.80
  10   3  -1  894.01   50.69
  10   3  -1  982.80   50.19
  10   4   1   10.40    2.10
 -10   4  -1    8.70    1.60
  10  -4  -1    7.50    2.00
 -10  -4   1    9.00    2.20
  10  -4  -1   12.40    2.40
 -10   4  -1    6.50    1.90
 -10  -4   1    6.40    2.30
 -10   4  -1    4.60    1.80
  10  -4  -1    9.60    2.60
  10   4   1    9.80    1.80
 -10   4  -1   10.10    2.60
 -10  -4   1    8.40    2.20
  10   4   1    7.90    2.00
  10   4   1    7.60    2.40
 -10   4   1   10.70    2.30
  10   4  -1    6.90    2.30
 -10   4   1    7.20    1.70
 -10  -4  -1    7.50    2.00
 -10  -4  -1    8.30    2.50
  10  -4   1    8.40    2.10
  10  -4   1    6.90    2.30
  10  -4   1    5.80    1.90
  10   4  -1    7.80    2.00
 -10   4   1    9.40    2.50
 -10  -4  -1    9.60    2.20
 -10   4   1    9.30    2.10
  10   4  -1   10.60    2.10
  10   4  -1   13.40    2.50
  10  -5  -1    5.50    2.30
 -10  -5   1    3.90    1.80
  10   5   1    5.70    1.80
 -10  -5   1    8.20    2.30
 -10   5  -1    7.60    1.60
 -10   5  -1    1.90    1.70
  10   5   1    5.30    2.20
  10   5   1    7.10    1.80
 -10  -5   1    5.40    2.40
 -10   5  -1    5.50    2.40
 -10   5  -1    4.80    1.90
  10  -5  -1    6.00    2.00
  10  -5  -1    4.10    1.90
  10   5  -1    7.20    2.00
  10   5  -1    3.20    2.00
  10   5  -1    6.50    1.90
 -10   5   1    6.50    1.80
 -10   5   1    4.90    2.30
 -10  -5  -1    9.40    2.40
 -10  -5  -1    5.30    2.00
 -10   5   1    3.90    1.80
  10   5  -1    6.00    1.70
  10  -5   1    9.90    2.50
 -10  -5  -1    5.90    2.20
  10  -5   1    3.40    1.60
 -10   5   1    8.70    2.20
 -10  -6   1  162.48   11.40
 -10  -6   1  181.48   11.30
  10   6   1  183.68   10.90
  10  -6  -1  167.98   11.00
  10  -6  -1  173.18   11.00
  10   6   1  155.58   11.30
 -10  -6   1  200.48   11.40
  10   6   1  203.88   10.80
 -10   6  -1  193.58   11.60
 -10   6  -1  165.38   10.80
 -10   6  -1  183.38   10.50
 -10   6  -1  182.88   10.90
  10  -6  -1  186.28   11.60
  10   6  -1  175.08   10.80
 -10   6   1  182.08   10.80
  10  -6   1  170.88   10.90
  10   6  -1  193.68   11.00
 -10   6   1  171.88   10.60
 -10  -6  -1  154.28   11.00
 -10  -6  -1  190.88   11.20
  10  -6   1  193.28   11.50
  10   6  -1  156.08   10.80
 -10  -6  -1  191.98   11.30
 -10   6   1  168.58   10.90
 -10   6   1  181.78   11.50
  10   6  -1  164.88   11.30
 -10   7  -1 1472.95   75.19
 -10  -7   1 1483.05   75.69
  10   7   1 1504.35   75.29
 -10   7  -1 1446.96   75.29
 -10   7  -1 1470.05   76.09
  10  -7  -1 1362.96   75.49
  10  -7  -1 1441.06   75.99
 -10  -7   1 1424.86   75.99
  10   7   1 1412.36   75.29
 -10  -7   1 1450.55   75.79
  10   7   1 1370.86   75.99
 -10   7  -1 1472.05   75.49
 -10   7   1 1496.05   75.99
  10  -7   1 1405.46   75.39
  10   7  -1 1499.55   75.49
  10   7  -1 1446.86   75.99
 -10  -7  -1 1476.05   75.69
 -10   7   1 1438.96   75.39
  10   7  -1 1435.76   75.49
 -10   7   1 1484.45   75.29
 -10  -7  -1 1444.96   75.89
  10  -7   1 1466.95   75.79
 -10  -7  -1 1522.25   75.89
 -10   7   1 1389.36   75.19
  10   8   1   32.80    4.50
  10  -8  -1   38.80    4.60
 -10   8  -1   41.90    4.50
 -10   8  -1   51.49    5.50
 -10  -8   1   48.70    5.00
  10  -8  -1   44.60    5.10
  10   8   1   43.30    4.40
 -10   8  -1   53.69    4.50
 -10  -8   1   54.19    5.20
  10   8   1   43.60    4.50
 -10  -8   1   42.50    4.90
  10   8  -1   34.50    4.70
  10  -8   1   39.70    4.50
  10   8  -1   44.10    4.60
  10  -8   1   51.99    5.10
  10   8  -1   60.19    5.10
 -10  -8  -1   46.80    4.80
 -10  -8  -1   43.30    4.80
 -10   8   1   42.70    4.40
 -10   8   1   48.40    4.60
 -10   8   1   43.50    4.30
 -10   8   1   50.79    5.30
 -10   9  -1    1.30    2.00
 -10   9  -1    4.30    2.70
 -10  -9   1    6.20    2.70
  10  -9  -1    7.90    3.00
  10   9   1    5.80    2.70
  10   9   1    5.40    2.50
 -10   9  -1    7.10    2.30
  10  -9  -1    1.10    1.90
 -10  -9   1    7.10    2.70
  10   9  -1    4.00    2.50
 -10   9   1    7.20    2.30
 -10   9   1    2.60    2.70
  10   9  -1    4.80    2.60
 -10   9   1    5.80    2.20
 -10  -9  -1    6.10    2.50
 -10  -9  -1    6.40    2.80
  10  -9   1    3.60    2.40
  10   9  -1    2.20    2.00
  10  -9   1    3.70    2.30
 -10  10  -1   96.39    7.60
 -10 -10   1  106.79    8.30
 -10  10  -1  120.49    8.10
 -10  10  -1  123.39    8.70
  10  10   1  109.59    8.60
  10 -10  -1   91.49    7.90
  10  10   1  100.79    8.00
 -10 -10   1  104.69    8.30
  10  10   1  104.79    7.90
  10 -10  -1   96.99    8.20
 -10  10   1  105.19    7.80
  10  10  -1  100.29    8.00
  10 -10   1  107.19    8.10
  10 -10   1  112.29    8.10
 -10 -10  -1  113.09    8.30
  10  10  -1  116.29    8.50
 -10  10   1   92.29    8.00
 -10  10   1  102.89    7.80
 -10 -11   1  372.06   23.00
  10  11   1  401.16   23.20
 -10  11  -1  385.56   22.60
  10 -11  -1  383.66   22.80
  10  11   1  396.56   22.50
 -10  11  -1  370.06   22.90
  10  11   1  397.66   22.80
  10 -11  -1  390.96   22.80
  10  11  -1  378.66   22.90
  10  11  -1  445.76   22.90
 -10  11   1  368.76   22.50
  10 -11   1  397.96   22.70
  10  11  -1  398.86   22.80
 -10  11   1  418.06   22.90
 -10  11   1  383.96   22.80
 -10  12  -1  110.49    8.60
  10 -12  -1  126.69    8.90
  10  12   1  119.09    8.90
  10  12   1  103.99    8.30
 -10  12  -1   98.19    8.70
  10  12   1  108.19    8.70
  10  12  -1  105.99    8.60
  10  12  -1   99.59    8.50
  10 -12   1   98.79    8.40
  10  12  -1  107.79    9.00
 -10  12   1  102.09    8.60
 -10  12   1   98.29    8.60
  10  13   1  140.19   10.20
 -10  13  -1  124.49    9.80
 -10  13  -1  120.19    9.80
  10  13   1  108.69    9.50
  10 -13  -1  126.49    9.90
  10  13   1  114.49    9.30
  10  13  -1  121.69    9.60
 -10  13   1  128.39    9.80
 -10  13   1  136.09    9.90
  10  13  -1  122.39    9.80
  10 -13   1  124.99    9.60
 -10  14  -1    1.40    3.30
  10 -14  -1    2.80    3.40
 -10  14  -1    4.20    3.50
  10  14   1    2.90    3.60
  10  14   1    8.60    3.70
 -10  14   1    3.50    3.10
  10  14  -1    3.60    3.20
  10 -14   1    6.90    3.40
  10  14  -1   13.90    4.20
  10 -15  -1    5.90    3.70
 -10  15  -1    5.60    4.00
  10  15   1    8.30    3.50
  10  15   1   10.10    4.00
  10  15  -1    8.90    4.20
 -10  15   1    1.60    3.50
  10 -15   1    5.40    3.70
  10  15  -1    8.50    4.00
  10  16   1    6.20    3.40
  10  16   1    2.50    3.70
 -10  16  -1   -3.30    2.80
  10  16  -1   -0.60    3.50
  10 -16   1   -1.50    3.10
 -10  16   1   -1.90    2.90
  10  17   1   25.80    5.80
 -10  17  -1   16.40    5.00
  10  17   1   28.10    5.30
  10  17  -1   20.50    6.00
 -10  17   1   35.70    6.20
  10 -17   1   32.70    5.90
  10  18   1   24.20    5.70
 -10  18  -1   22.30    5.70
  10  18   1   24.90    5.30
  10 -18   1   20.30    5.40
  10  18  -1   28.40    6.20
 -10  18   1   13.90    5.20
  10  19   1   20.70    5.60
  10  19   1   15.40    5.80
  10  19  -1   19.60    6.00
 -10  19   1    8.00    5.10
  10 -19   1   18.80    5.60
 -11   0  -1    0.80    1.60
  11   0  -1    0.90    1.40
 -11   0   1   -0.10    0.90
  11   0  -1    0.90    1.10
 -11   0  -1    1.20    1.50
  11   0   1   -0.20    1.20
 -11   0  -1   -1.30    1.20
  11   0   1   -0.50    1.70
 -11   0   1    3.00    1.70
 -11   0   1   -1.10    1.50
  11   0  -1   -1.70    1.80
  11   0  -1    1.00    1.60
 -11   0   1    1.00    1.60
 -11  -1   1  189.98   10.60
 -11   1  -1  182.38   10.50
 -11   1  -1  163.38   10.30
  11  -1  -1  165.88   11.20
 -11  -1   1  183.48   10.60
  11  -1  -1  165.08   10.40
  11   1   1  186.38    9.80
 -11   1  -1  150.08   10.80
  11  -1  -1  168.28   10.40
  11   1   1  177.08   11.20
 -11  -1   1  150.08   10.90
  11   1   1  165.68   10.30
 -11   1   1  158.08   10.30
  11  -1   1  165.78   10.30
 -11   1   1  179.38   10.40
  11   1  -1  181.58   10.50
  11   1  -1  173.28   10.50
 -11  -1  -1  148.89   10.80
 -11  -1  -1  174.48   10.40
  11   1  -1  190.78    9.90
  11   1  -1  161.58   11.00
  11  -1   1  185.38   11.30
 -11   1   1  176.58    9.90
 -11   1   1  153.58   10.80
 -11  -1  -1  166.58   10.40
  11  -2  -1   61.89    5.00
 -11  -2   1   71.79    5.30
  11  -2  -1   61.99    5.00
  11   2   1   68.59    4.10
  11  -2  -1   58.39    5.50
  11   2   1   60.39    4.80
  11   2   1   51.19    5.20
 -11  -2   1   62.79    5.10
 -11   2  -1   66.29    5.10
 -11   2  -1   56.79    4.90
 -11   2  -1   51.39    5.20
 -11  -2   1   58.49    5.40
 -11   2   1   62.09    4.30
 -11  -2  -1   67.59    5.20
 -11  -2  -1   56.39    5.30
 -11   2   1   62.79    4.90
 -11   2   1   66.69    5.70
  11  -2   1   56.99    5.40
  11   2  -1   68.29    5.10
  11   2  -1   57.19    4.80
 -11  -2  -1   61.69    4.90
 -11   2   1   65.49    4.90
  11   2  -1   67.39    4.50
  11  -2   1   54.89    4.70
  11   2  -1   64.79    5.50
  11  -3  -1  202.98   12.40
  11  -3  -1  228.28   13.40
 -11   3  -1  203.68   13.00
  11   3   1  202.48   13.00
  11  -3  -1  217.08   12.50
 -11  -3   1  185.18   12.90
 -11  -3   1  222.48   12.60
  11   3   1  198.38   12.20
 -11  -3   1  208.98   12.60
  11   3   1  219.38   11.60
 -11   3  -1  216.08   12.40
 -11   3  -1  216.28   12.50
  11  -3   1  193.28   12.90
  11   3  -1  222.88   12.00
 -11  -3  -1  213.18   12.50
  11   3  -1  196.88   13.00
 -11  -3  -1  202.48   12.90
  11   3  -1  224.08   12.50
 -11   3   1  207.48   12.40
 -11   3   1  229.58   12.50
 -11   3   1  207.08   11.90
 -11  -3  -1  212.78   12.50
 -11   3   1  191.38   12.90
  11   3  -1  204.58   12.40
  11  -3   1  182.18   12.10
 -11  -4   1  359.96   21.00
 -11   4  -1  377.96   20.30
 -11   4  -1  363.66   21.10
  11   4   1  346.37   21.00
  11  -4  -1  334.67   20.30
  11   4   1  385.66   19.80
  11   4   1  343.77   20.20
  11  -4  -1  376.16   20.50
 -11   4  -1  379.96   20.50
 -11  -4   1  348.77   20.50
  11  -4  -1  362.66   21.10
 -11  -4   1  370.56   20.50
  11   4  -1  336.77   20.90
 -11   4   1  397.66   20.50
  11   4  -1  345.87   20.30
  11  -4   1  350.26   20.30
 -11  -4  -1  360.26   21.00
 -11   4   1  370.36   21.10
 -11  -4  -1  404.66   20.60
  11   4  -1  373.56   20.40
  11   4  -1  371.16   20.00
 -11  -4  -1  375.56   20.60
  11  -4   1  374.76   21.00
 -11   4   1  381.36   20.50
 -11   4   1  343.17   19.80
 -11  -5   1    1.30    1.80
  11  -5  -1    3.90    2.20
 -11   5  -1    2.00    2.20
  11   5   1    5.40    1.80
  11   5   1    1.70    2.10
  11  -5  -1    1.10    1.80
 -11   5  -1    1.90    1.80
  11   5   1    2.50    1.50
 -11  -5   1    1.00    1.80
 -11   5  -1    3.30    1.90
 -11  -5   1    1.40    1.80
 -11  -5  -1    0.30    1.70
 -11   5   1   -0.60    2.10
  11   5  -1   -0.40    1.90
 -11   5   1    0.50    1.60
 -11   5   1    1.40    1.40
 -11  -5  -1    1.90    1.80
  11   5  -1    1.80    1.70
  11  -5   1    3.50    1.80
  11  -5   1    4.30    2.10
  11   5  -1    2.70    1.70
 -11  -5  -1   -1.20    1.70
 -11   5   1    2.20    1.90
  11   6   1  109.59    6.70
  11  -6  -1  106.19    7.70
 -11   6  -1   95.59    7.50
 -11   6  -1   98.39    7.60
 -11   6  -1   94.39    7.10
 -11   6  -1   99.39    6.90
  11  -6  -1   94.09    6.90
  11   6   1   88.99    7.30
 -11  -6   1   83.89    6.90
 -11  -6   1   95.49    7.10
 -11  -6   1   85.39    7.20
  11   6   1   76.79    6.50
 -11   6   1   91.59    6.90
 -11  -6  -1   91.49    6.90
 -11   6   1  102.79    6.60
  11  -6   1   86.19    6.70
 -11   6   1   95.09    7.50
 -11   6   1   98.29    7.00
  11   6  -1   77.79    6.50
 -11  -6  -1   96.09    7.70
  11   6  -1  102.89    6.90
  11   6  -1   85.59    7.20
  11  -6   1   97.09    7.50
 -11  -6  -1   89.39    7.20
  11   7   1  181.98   10.80
 -11  -7   1  170.68   11.20
 -11  -7   1  198.18   11.60
 -11   7  -1  180.28   11.10
 -11  -7   1  155.98   11.40
  11   7   1  165.08   11.70
  11  -7  -1  179.28   11.30
  11   7   1  158.58   10.80
 -11   7  -1  168.18   11.70
  11  -7  -1  187.98   11.90
 -11   7  -1  184.18   11.30
  11   7  -1  162.08   11.40
 -11   7   1  193.68   11.20
 -11   7   1  172.48   10.80
  11   7  -1  168.18   11.00
  11   7  -1  181.08   11.10
  11  -7   1  152.88   10.90
 -11   7   1  175.08   11.10
 -11   7   1  179.18   11.70
 -11  -7  -1  189.88   11.50
 -11  -7  -1  172.58   11.50
  11  -7   1  180.68   11.50
 -11   8  -1  128.39    9.00
  11  -8  -1  130.99    9.30
 -11   8  -1  139.39    9.90
 -11  -8   1  140.99   10.30
  11   8   1  135.59    9.10
 -11  -8   1  129.69    9.50
  11  -8  -1  149.59    9.90
  11   8   1  153.28    9.40
 -11  -8   1  135.49    9.80
 -11   8  -1  124.09    8.90
  11   8   1  146.39   10.00
 -11   8   1  126.29    9.60
 -11   8   1  133.79    9.20
 -11   8   1  136.29    9.00
 -11  -8  -1  124.99    9.30
  11  -8   1  150.58    9.40
  11  -8   1  137.39    9.50
  11   8  -1  126.49    9.60
  11   8  -1  134.79    9.30
  11   8  -1  139.19    9.30
 -11  -8  -1  142.59    9.60
 -11   8   1  126.79    9.60
  11  -9  -1   17.30    3.50
 -11   9  -1   24.20    3.80
 -11   9  -1   22.20    4.30
  11   9   1   24.70    3.90
 -11   9  -1   17.10    3.30
  11   9   1   28.20    4.70
 -11  -9   1   17.90    3.80
  11  -9  -1   19.60    3.90
 -11  -9   1   18.40    3.80
 -11  -9  -1   19.10    3.60
  11   9  -1   26.10    4.10
 -11   9   1   18.80    3.90
 -11   9   1   19.30    3.60
  11   9  -1   12.30    3.00
 -11  -9  -1   25.60    4.20
  11  -9   1   14.50    3.30
  11   9  -1   25.30    4.40
  11  -9   1   25.50    4.10
 -11   9   1   13.80    3.10
  11  10   1  109.99    8.40
  11  10   1  118.29    8.60
 -11  10  -1  120.19    8.60
  11 -10  -1  117.09    9.00
  11  10   1  133.19    9.40
 -11 -10   1  125.69   10.10
 -11  10  -1   98.09    8.80
  11 -10  -1  107.69    8.60
 -11  10  -1   99.29    8.90
 -11 -10   1  100.89    8.70
 -11  10   1  119.49    8.50
  11 -10   1  121.49    8.60
  11 -10   1  111.99    8.60
 -11 -10  -1   99.39    8.70
 -11  10   1  116.89    9.40
  11  10  -1  112.19    8.70
 -11  10   1   99.69    8.80
  11  10  -1  122.59    8.90
  11  10  -1  124.99    8.80
  11  11   1   11.70    3.70
 -11  11  -1    9.80    3.50
  11  11   1   10.60    3.30
  11 -11  -1   10.80    3.20
  11  11   1    7.00    3.10
 -11  11  -1   12.10    4.10
  11 -11  -1    3.30    3.00
  11  11  -1   10.30    3.50
  11 -11   1    8.70    3.00
 -11  11   1    5.00    3.00
  11  11  -1   17.40    3.90
  11  11  -1   11.60    3.30
 -11  11   1   11.30    3.60
  11  12   1   30.70    4.70
  11 -12  -1   32.60    5.10
 -11  12  -1   41.50    5.90
  11  12   1   26.80    4.90
  11  12   1   23.90    4.70
  11  12  -1   30.40    4.70
  11  12  -1   29.00    5.00
  11  12  -1   33.80    5.30
 -11  12   1   29.30    5.10
 -11  12   1   36.60    5.00
  11 -12   1   33.00    5.20
  11  13   1   -1.40    2.50
  11  13   1    0.30    3.00
  11  13   1   -0.20    2.70
  11 -13  -1    3.00    3.00
 -11  13  -1    1.20    3.30
  11  13  -1    2.90    2.80
 -11  13   1    2.90    3.40
 -11  13   1    3.20    3.30
  11  13  -1    1.10    3.10
  11 -13   1   -0.30    2.80
  11  14   1   49.50    6.70
  11 -14  -1   61.59    6.60
  11  14   1   45.30    6.00
 -11  14  -1   42.50    6.60
  11  14  -1   50.79    6.40
  11  14  -1   39.10    6.40
 -11  14   1   42.80    6.30
  11 -14   1   37.50    5.80
  11 -15  -1    3.90    3.50
  11  15   1   -5.80    2.80
  11  15   1   -2.40    2.90
  11 -15   1    0.50    3.40
  11  15  -1   -0.40    3.60
 -11  15   1    3.70    3.80
  11  15  -1    0.60    3.50
  11  16   1   15.00    4.20
  11  16   1    6.90    4.40
  11  16  -1    9.10    5.00
  11 -16   1   29.30    5.40
 -11  16   1   26.00    5.50
  11  17   1   12.00    4.30
  11  17   1   20.70    5.40
  11  17  -1    9.00    4.90
 -11  17   1    6.50    5.00
  11 -17   1    9.90    4.30
  11  18   1    5.70    4.40
  11  18   1   22.90    5.20
  11  18  -1   10.10    5.30
  11 -18   1   19.60    5.30
  11  19   1   15.10    5.30
  11  19   1   13.60    5.40
  11  19  -1    9.60    4.70
  11 -19   1    7.10    5.00
 -12   0  -1    0.70    1.60
 -12   0   1   -1.80    1.30
  12   0   1   -1.30    1.20
  12   0  -1    1.30    1.20
  12   0  -1   -0.30    1.40
  12   0   1   -1.20    1.80
  12   0  -1   -1.10    1.30
 -12   0  -1   -1.20    1.60
  12   0  -1    1.30    2.10
 -12   0   1   -0.50    1.50
 -12   0   1    0.40    1.90
 -12   0  -1   -1.90    1.30
 -12   1  -1    4.30    2.00
  12  -1  -1    1.60    1.40
 -12  -1   1    4.30    1.90
  12  -1  -1    2.80    2.10
  12  -1  -1    0.10    2.00
 -12   1  -1   -0.20    1.80
  12   1   1    1.10    2.10
  12   1   1    4.80    1.80
 -12   1  -1    1.10    1.60
  12  -1  -1    2.10    1.60
 -12  -1   1    4.30    2.00
 -12  -1   1    1.30    2.10
 -12  -1  -1    1.60    1.90
  12   1  -1    0.70    1.60
  12   1  -1    1.20    1.70
  12   1  -1    1.10    1.20
 -12   1   1    1.40    1.80
 -12   1   1    3.00    1.90
  12  -1   1    4.00    2.40
  12   1  -1    3.00    2.00
  12  -1   1    2.40    1.60
 -12   1   1    1.50    1.90
 -12  -1  -1    4.00    2.00
 -12  -1  -1    2.50    1.80
 -12   2  -1   86.39    7.20
 -12   2  -1   93.29    6.70
  12  -2  -1  101.19    7.50
  12   2   1   90.29    7.20
  12  -2  -1   93.79    6.60
 -12  -2   1   79.89    7.00
  12   2   1   89.59    6.50
 -12  -2   1   95.19    6.70
 -12  -2   1   87.99    6.60
 -12   2  -1  100.19    6.60
 -12   2   1   83.19    7.20
  12   2  -1   91.79    6.60
 -12  -2  -1   94.79    6.70
 -12  -2  -1   87.19    6.60
  12  -2   1   85.29    6.40
  12   2  -1   98.39    6.00
 -12   2   1  100.29    6.80
 -12   2   1   88.49    6.70
 -12  -2  -1   84.09    7.00
  12  -2   1   88.59    7.20
  12   2  -1   80.19    7.00
 -12  -3   1   84.79    6.80
  12   3   1   89.69    6.60
 -12   3  -1  103.09    7.80
 -12   3  -1  103.69    7.00
  12  -3  -1   90.49    7.50
  12   3   1   88.29    7.40
 -12   3  -1  109.49    7.10
 -12  -3   1  103.09    7.00
 -12  -3   1   83.89    7.30
  12  -3  -1   96.19    6.90
 -12  -3  -1   86.09    6.90
  12   3  -1   84.59    7.30
 -12   3   1   97.59    6.90
 -12   3   1  104.79    6.90
 -12  -3  -1   94.69    6.90
 -12   3   1   85.09    7.40
  12  -3   1   84.29    7.30
  12   3  -1   95.79    6.90
  12   3  -1  102.49    6.40
  12  -3   1  105.19    6.90
 -12  -3  -1   96.49    7.50
 -12   4  -1   18.70    3.10
  12  -4  -1   16.70    3.10
 -12  -4   1   20.20    3.70
  12   4   1   16.30    3.50
 -12   4  -1   19.70    3.80
  12  -4  -1   18.10    3.70
 -12  -4   1   17.70    3.10
 -12  -4   1   20.20    3.30
  12   4   1   22.20    3.30
 -12   4   1   20.80    3.30
 -12  -4  -1   16.70    3.40
  12  -4   1   22.30    3.30
  12   4  -1   19.30    3.20
 -12   4   1   24.80    3.40
 -12  -4  -1   28.00    3.70
  12  -4   1   17.60    3.70
 -12   4   1   26.00    4.20
  12   4  -1   19.90    3.60
  12   4  -1   21.30    2.90
 -12   5  -1   54.49    5.00
  12  -5  -1   46.20    4.80
 -12   5  -1   55.69    5.70
 -12  -5   1   55.79    5.10
  12   5   1   41.10    5.20
 -12  -5   1   46.60    5.00
  12   5   1   52.09    4.70
 -12  -5   1   46.40    5.40
  12  -5  -1   58.59    5.70
 -12  -5  -1   63.59    5.40
  12  -5   1   59.99    5.80
 -12   5   1   49.50    4.70
  12   5  -1   56.49    4.60
  12  -5   1   50.39    4.80
 -12   5   1   57.39    5.60
  12   5  -1   48.90    4.60
 -12  -5  -1   51.69    5.40
 -12   5   1   47.30    4.80
  12   5  -1   46.40    5.30
 -12   6  -1  498.65   28.70
 -12  -6   1  521.05   28.30
  12  -6  -1  488.75   28.70
  12  -6  -1  491.65   28.00
 -12  -6   1  491.35   28.70
  12   6   1  525.35   29.00
  12   6   1  475.35   27.70
 -12  -6   1  533.55   28.30
 -12   6  -1  493.95   27.80
  12  -6   1  498.45   28.00
 -12  -6  -1  525.65   28.20
  12   6  -1  514.35   27.70
  12  -6   1  524.95   28.60
  12   6  -1  515.75   28.00
 -12   6   1  529.55   28.00
  12   6  -1  533.45   28.90
 -12   6   1  518.85   28.10
 -12   6   1  483.55   28.60
 -12  -6  -1  513.25   28.60
 -12   7  -1   98.19    8.40
 -12   7  -1  106.29    7.60
  12   7   1   90.99    8.00
  12  -7  -1   97.29    8.30
 -12  -7   1   92.19    8.00
 -12  -7   1  103.49    8.50
  12   7   1  113.29    7.60
  12  -7  -1  101.49    7.70
 -12  -7   1   90.69    7.60
 -12   7   1   95.39    7.60
  12  -7   1  106.29    7.70
  12   7  -1  100.59    7.50
  12   7  -1  116.79    8.40
 -12  -7  -1   93.49    7.90
 -12   7   1   93.29    8.30
  12   7  -1  101.59    7.40
 -12  -7  -1  106.69    8.00
 -12   7   1   99.99    8.10
  12  -7   1  119.99    8.50
 -12   8  -1   29.10    4.00
  12  -8  -1   19.90    4.10
 -12   8  -1   23.60    4.30
  12   8   1   20.20    4.20
 -12  -8   1   27.50    4.60
  12   8   1   35.50    4.30
  12  -8  -1   25.70    4.10
 -12  -8   1   26.30    4.10
  12   8   1   14.20    3.70
  12  -8   1   25.20    4.40
 -12  -8  -1   19.60    3.70
 -12   8   1   22.70    4.40
 -12   8   1   23.60    3.80
  12   8  -1   22.50    3.80
  12  -8   1   25.00    3.90
  12   8  -1   25.60    4.80
  12   8  -1   26.50    3.90
 -12  -8  -1   20.40    4.00
  12  -9  -1   20.40    3.80
  12   9   1   13.90    3.30
  12  -9  -1   12.50    3.50
 -12   9  -1   23.10    4.40
 -12   9  -1   20.40    3.70
 -12  -9   1   17.00    4.10
  12   9   1   16.00    3.30
  12   9   1   14.10    3.70
  12  -9   1   17.30    3.70
  12  -9   1   17.40    3.60
 -12   9   1   18.50    4.20
 -12  -9  -1   21.70    4.10
  12   9  -1   20.20    3.90
  12   9  -1   16.60    3.80
 -12  -9  -1   18.30    3.80
  12   9  -1   15.60    4.10
  12 -10  -1  872.41   45.60
 -12  10  -1  815.62   46.00
  12  10   1  811.12   45.90
  12 -10  -1  824.92   45.80
 -12 -10   1  884.21   46.10
  12  10   1  810.72   45.10
  12  10   1  870.01   45.20
  12  10  -1  868.41   45.50
  12 -10   1  811.32   45.40
  12  10  -1  818.72   45.20
 -12  10   1  801.32   45.70
  12 -10   1  873.41   45.40
  12  10  -1  860.51   46.00
  12 -11  -1   -0.60    2.90
  12  11   1   -0.90    2.50
  12 -11  -1    5.20    3.10
  12  11   1    0.00    2.50
  12  11   1   -2.40    2.80
 -12  11  -1    3.60    3.20
 -12  11   1    6.70    3.30
  12  11  -1    4.80    3.10
  12  11  -1    3.00    2.90
  12 -11   1    0.00    2.50
  12  11  -1   -0.70    2.40
  12 -12  -1   81.69    7.50
 -12  12  -1   58.89    7.40
  12  12   1   72.59    6.90
  12  12   1   82.09    7.00
  12  12   1   65.19    7.40
  12 -12   1   57.39    6.80
  12  12  -1   66.69    6.90
 -12  12   1   66.29    7.40
  12  12  -1   56.29    6.80
  12  12  -1   63.09    7.10
  12  13   1   46.10    6.00
  12  13   1   43.40    6.10
  12  13   1   41.30    6.30
 -12  13  -1   42.80    6.70
  12 -13  -1   53.19    6.60
  12  13  -1   51.79    6.50
  12 -13   1   42.00    6.00
 -12  13   1   51.59    6.70
  12  13  -1   39.10    5.90
  12  14   1   63.39    7.10
 -12  14  -1   55.69    7.70
  12 -14  -1   81.39    8.00
  12  14   1   77.19    7.60
  12  14  -1   67.79    7.80
  12 -14   1   69.29    7.50
  12  14  -1   57.39    7.30
  12  15   1    3.90    4.30
  12 -15  -1   -2.50    3.90
  12  15   1    3.40    3.50
  12  15  -1   -0.40    3.10
  12  15  -1    3.70    4.20
  12 -15   1    0.90    3.30
  12  16   1   10.10    3.80
  12  16  -1    5.00    3.90
  12 -16   1    5.00    4.10
  12  17   1   21.80    5.20
  12 -17   1   19.20    5.20
  12  17  -1   16.40    5.30
  12  18   1   10.60    4.60
  12 -18   1    3.10    4.50
  12  18  -1   -3.00    3.30
  13   0  -1   -1.00    2.20
  13   0   1    1.30    2.10
 -13   0   1    0.70    1.90
  13   0  -1   -1.30    1.30
 -13   0   1   -1.10    2.10
 -13   0  -1   -2.90    1.60
 -13   0  -1    0.30    2.00
 -13   0   1   -1.20    1.70
  13   0   1    1.70    1.60
  13   1   1    0.90    1.60
 -13  -1   1    0.10    2.00
  13   1   1   -0.90    2.00
 -13   1  -1    1.40    1.90
 -13  -1   1    0.80    2.30
 -13   1  -1    0.60    2.30
  13  -1  -1    3.00    2.50
 -13  -1   1    4.80    2.10
  13  -1  -1   -0.50    1.40
  13  -1   1    1.90    2.30
  13  -1   1    2.20    1.60
 -13   1   1   -0.40    1.50
 -13   1   1    2.70    2.00
  13   1  -1    3.70    2.50
 -13   1   1    8.20    2.80
 -13  -1  -1    6.80    2.80
  13   1  -1    3.10    1.80
 -13  -1  -1    1.80    1.90
 -13  -2   1   -0.80    1.50
 -13   2  -1    1.30    1.80
 -13  -2   1    0.10    1.90
  13   2   1    2.70    1.80
  13  -2  -1    2.20    1.80
 -13   2  -1    1.30    2.30
  13   2   1    2.40    2.30
  13  -2  -1    3.60    2.50
 -13  -2   1    3.20    2.40
  13   2  -1    3.50    1.90
 -13   2   1    2.50    1.80
  13  -2   1    0.20    1.50
 -13  -2  -1   -0.50    2.20
  13  -2   1    2.20    2.50
  13   2  -1    0.50    2.10
 -13  -2  -1    1.90    2.00
 -13   2   1    3.90    2.10
 -13   2   1   -1.10    1.90
 -13   3  -1   47.80    4.90
  13  -3  -1   52.49    4.90
 -13  -3   1   60.69    5.10
  13   3   1   45.30    4.60
 -13  -3   1   53.19    5.10
  13   3   1   52.59    5.60
 -13  -3   1   55.39    5.80
  13  -3  -1   52.39    5.50
 -13   3  -1   49.30    5.60
 -13   3   1   52.69    5.00
  13  -3   1   55.69    5.60
  13   3  -1   43.60    4.60
 -13   3   1   50.49    4.70
 -13  -3  -1   50.69    5.00
 -13  -3  -1   44.90    5.30
  13   3  -1   47.70    5.50
  13  -3   1   50.09    4.70
 -13   3   1   49.00    5.50
  13  -4  -1  146.39   10.30
 -13  -4   1  173.88   10.70
  13  -4  -1  163.68   11.40
  13   4   1  145.59   10.20
 -13   4  -1  166.08   10.50
 -13   4  -1  146.79   11.10
  13   4   1  173.28   11.50
 -13  -4   1  178.98   10.90
 -13  -4   1  162.58   11.30
  13  -4   1  142.59   10.90
  13   4  -1  160.38   11.20
 -13  -4  -1  171.98   11.40
  13  -4   1  150.38   10.30
 -13   4   1  159.08   11.20
  13   4  -1  156.88   10.30
 -13   4   1  161.98   10.60
 -13   4   1  177.98   10.60
 -13  -4  -1  184.08   10.80
 -13   5  -1   54.59    5.40
 -13  -5   1   66.29    5.80
 -13  -5   1   55.19    5.40
  13   5   1   69.39    6.40
 -13   5  -1   64.59    6.30
  13   5   1   56.09    5.30
  13  -5  -1   59.59    6.10
 -13  -5   1   66.39    6.30
  13  -5  -1   49.90    5.30
 -13  -5  -1   74.29    6.00
  13   5  -1   52.69    5.30
  13  -5   1   54.69    5.40
 -13   5   1   47.80    5.80
 -13   5   1   68.49    5.50
  13  -5   1   62.49    6.10
 -13  -5  -1   58.89    6.20
  13   5  -1   67.69    6.30
 -13   5   1   50.39    5.40
 -13   6  -1   86.09    8.10
  13  -6  -1  103.99    8.60
  13  -6  -1   88.49    7.40
  13   6   1  110.79    8.60
 -13  -6   1  107.39    8.60
 -13   6  -1  109.49    7.60
  13   6   1  111.79    7.70
 -13  -6   1  100.79    7.90
 -13  -6  -1  107.99    7.80
  13   6  -1   95.79    8.30
 -13   6   1   98.79    7.50
 -13   6   1   97.99    8.30
  13  -6   1   94.79    8.00
 -13  -6  -1   94.29    8.20
  13  -6   1  119.89    7.90
  13   6  -1   87.39    7.40
 -13   7  -1   39.80    5.00
  13   7   1   38.70    4.60
 -13  -7   1   48.90    5.60
 -13   7  -1   41.90    5.50
  13  -7  -1   44.60    5.80
  13   7   1   42.20    5.80
  13  -7  -1   39.30    5.10
  13   7  -1   46.40    5.50
 -13  -7  -1   49.30    5.70
 -13   7   1   44.20    5.90
 -13  -7  -1   43.70    5.30
  13   7  -1   45.80    5.00
  13  -7   1   33.30    4.80
  13  -7   1   42.70    5.00
 -13   8  -1   34.20    5.40
 -13   8  -1   38.00    4.70
  13   8   1   35.90    4.70
  13  -8  -1   31.50    4.70
  13   8   1   35.70    5.50
  13  -8  -1   34.60    5.50
 -13  -8   1   40.10    5.90
 -13  -8  -1   42.20    5.60
  13   8  -1   35.80    5.60
  13   8  -1   38.70    4.90
 -13  -8  -1   47.50    5.70
  13  -8   1   42.10    5.40
 -13   8   1   34.10    5.40
  13  -8   1   38.70    4.90
  13  -9  -1    0.30    2.80
  13   9   1    5.20    3.30
 -13   9  -1    6.40    3.70
  13  -9  -1    3.30    2.90
 -13  -9   1    3.60    2.90
  13   9   1   -0.20    2.40
 -13  -9  -1   -0.80    2.40
  13   9  -1    3.00    2.90
  13  -9   1    2.50    2.80
  13  -9   1    1.40    2.30
 -13   9   1   -5.40    2.90
  13   9  -1    1.20    2.70
  13  10   1  174.48   12.70
  13 -10  -1  185.48   12.60
 -13  10  -1  175.18   12.90
 -13 -10   1  175.68   12.70
  13 -10  -1  178.08   12.20
  13 -10   1  174.48   12.00
 -13  10   1  163.48   12.40
  13  10  -1  181.38   12.80
  13  10  -1  172.78   12.00
  13 -10   1  177.18   12.30
 -13  11  -1   38.90    6.00
  13 -11  -1   38.20    5.40
  13 -11  -1   39.90    5.60
  13  11   1   41.90    5.90
  13  11   1   36.90    5.10
  13 -11   1   31.20    5.10
  13  11  -1   44.40    5.70
 -13  11   1   34.90    5.80
 -13  12  -1   40.40    6.60
  13  12   1   45.10    5.90
  13  12   1   37.90    6.10
  13 -12  -1   42.20    5.90
 -13  12   1   36.40    6.10
  13 -12   1   43.90    5.90
  13  12  -1   38.40    5.60
  13  12  -1   35.10    6.00
  13  13   1   11.40    4.00
 -13  13  -1   15.60    4.80
  13  13   1    9.10    4.00
  13 -13  -1    9.60    4.00
  13 -13   1    4.60    3.60
 -13  13   1   13.90    4.30
  13  13  -1   14.90    4.40
  13 -14  -1  145.99   11.40
  13  14   1  129.19   10.60
 -13  14  -1  126.99   11.20
  13 -14   1  134.49   11.00
  13  14  -1  152.48   11.30
  13  15   1   -4.90    2.90
  13 -15   1   -2.10    2.80
  13  16   1   22.90    5.30
  13 -16   1   35.80    6.00
  13  17   1    0.70    4.00
  13 -17   1    7.70    4.30
  13  18   1   21.30    5.70
  13 -18   1   18.30    5.70
 -14   0   1   -0.20    2.00
  14   0   1    1.50    1.80
  14   0  -1    0.10    1.80
 -14   0   1    1.30    2.50
 -14   0  -1    1.00    2.20
  14   0   1   -1.20    2.40
 -14   0  -1    1.20    2.70
  14   0  -1    0.40    2.30
 -14   0   1   -2.90    1.80
 -14   1  -1    5.40    2.80
 -14  -1   1    0.20    2.40
  14   1   1    2.10    2.00
  14  -1  -1   -2.60    1.60
 -14   1  -1    2.70    2.20
  14  -1  -1    1.50    2.40
  14   1   1    1.30    2.30
 -14  -1   1   -0.50    2.20
 -14  -1   1    0.20    2.00
 -14   1   1    4.60    2.80
 -14  -1  -1    4.10    2.20
  14  -1   1    6.10    2.30
  14   1  -1    3.20    2.60
  14  -1   1    5.00    2.70
 -14  -1  -1    2.00    2.60
  14   1  -1    3.20    2.00
 -14   1   1    2.00    2.10
 -14   1   1    1.70    2.20
 -14   2  -1    1.70    2.60
 -14   2  -1    4.40    2.50
  14   2   1   13.90    2.90
  14  -2  -1    8.20    3.10
 -14  -2   1    3.90    2.90
 -14  -2   1    2.60    2.20
  14  -2  -1    3.40    2.00
  14   2   1    7.40    3.00
 -14  -2   1    7.80    2.60
 -14   2   1    4.70    2.30
 -14  -2  -1    8.00    2.70
 -14   2   1    6.10    2.30
  14   2  -1    8.00    3.10
 -14   2   1    7.90    3.20
  14  -2   1    7.20    2.50
 -14  -2  -1   11.80    3.40
  14  -2   1    3.30    2.70
  14   2  -1    6.00    2.30
 -14  -3   1  108.79    9.10
 -14   3  -1  111.19    8.00
 -14  -3   1  109.19    8.20
  14  -3  -1  106.39    8.80
  14  -3  -1   95.49    7.70
  14   3   1  111.69    7.70
  14   3   1  100.19    8.70
 -14  -3   1  108.79    8.10
 -14   3  -1  103.39    8.70
 -14   3   1  108.39    7.90
  14  -3   1  110.79    8.80
 -14  -3  -1  103.59    8.00
 -14  -3  -1  113.69    8.80
  14  -3   1  102.59    7.70
 -14   3   1  113.79    8.00
 -14   3   1  100.79    8.70
  14   3  -1  117.69    8.90
  14   3  -1  116.99    8.00
 -14   4  -1   46.20    5.00
  14   4   1   44.00    4.80
 -14   4  -1   44.10    5.70
  14  -4  -1   45.30    5.00
 -14  -4   1   40.60    5.40
  14  -4  -1   33.10    5.40
 -14  -4   1   48.60    5.70
  14   4   1   53.79    5.80
 -14  -4   1   53.49    8.50
 -14   4   1   43.50    5.70
 -14  -4  -1   56.49    6.30
  14   4  -1   37.80    4.70
  14   4  -1   36.50    5.20
 -14   4   1   56.49    8.10
 -14  -4  -1   48.30    5.20
 -14   4   1   41.60    5.50
  14  -4   1   45.50    5.50
  14  -4   1   54.19    5.10
  14  -5  -1   48.00    5.60
  14   5   1   39.50    4.40
 -14  -5   1   41.30    5.90
 -14   5  -1   35.10    5.60
 -14   5  -1   46.60    5.10
  14  -5  -1   42.00    5.00
  14   5   1   29.70    5.10
 -14  -5  -1   47.00    5.60
  14  -5   1   29.20    4.40
  14   5  -1   39.50    4.80
  14  -5   1   35.10    5.00
 -14   5   1   36.30    5.30
 -14  -5  -1   49.50    5.30
  14   5  -1   42.20    5.40
  14   6   1  480.45   27.80
  14   6   1  509.05   29.10
  14  -6  -1  521.35   28.10
 -14   6  -1  519.35   27.90
 -14   6  -1  479.15   28.80
 -14  -6   1  481.25   28.80
  14  -6  -1  487.85   28.80
 -14   6   1  455.65   28.60
  14  -6   1  511.25   27.90
  14  -6   1  475.35   28.50
  14   6  -1  513.05   29.00
 -14  -6  -1  532.55   28.20
 -14  -6  -1  511.45   28.80
  14   6  -1  529.15   28.00
  14   7   1  425.96   25.20
 -14   7  -1  428.56   25.20
  14   7   1  445.06   24.20
  14  -7  -1  399.36   25.00
  14  -7  -1  447.66   24.60
 -14  -7   1  481.85   25.70
 -14   7  -1  439.96   24.20
 -14  -7  -1  449.16   25.20
  14   7  -1  394.16   24.10
  14  -7   1  398.86   24.70
 -14  -7  -1  449.46   24.60
 -14   7   1  379.96   24.80
  14   7  -1  403.26   24.90
  14  -7   1  419.56   24.20
  14  -8  -1    1.40    2.90
  14  -8  -1    5.20    3.40
  14   8   1    2.30    2.60
 -14  -8   1    1.30    3.00
  14   8   1   -1.60    2.80
 -14   8  -1   -0.30    2.90
  14  -8   1    7.20    2.90
 -14   8   1    2.50    3.40
  14   8  -1    5.00    2.80
  14  -8   1    2.20    2.80
  14   8  -1    2.60    3.20
 -14  -8  -1    1.90    3.00
 -14   9  -1   12.50    4.00
  14   9   1   17.50    3.70
  14  -9  -1   10.80    3.70
  14  -9  -1    6.60    3.70
 -14  -9   1   20.00    4.40
  14   9   1   15.00    4.20
 -14   9   1   21.60    5.00
  14   9  -1   17.90    4.40
  14  -9   1   10.60    3.70
  14  -9   1   14.20    3.70
  14   9  -1   17.90    3.70
 -14  -9  -1   17.20    4.50
 -14  10  -1  672.13   38.00
 -14 -10   1  706.53   38.20
  14 -10  -1  643.94   37.70
  14  10   1  669.73   38.00
  14 -10  -1  670.33   37.40
 -14  10   1  620.64   37.70
  14  10  -1  694.43   38.00
  14  10  -1  697.13   37.20
  14 -10   1  651.03   37.40
  14 -10   1  688.83   37.20
  14  11   1  407.16   25.60
 -14  11  -1  434.06   26.00
  14 -11  -1  413.36   25.50
  14  11   1  426.96   24.70
  14 -11  -1  422.46   25.10
  14  11  -1  432.66   25.80
 -14  11   1  451.35   26.00
  14 -11   1  424.46   25.00
  14  12   1    3.70    3.30
  14  12   1    3.20    3.30
  14 -12  -1    0.00    3.20
 -14  12  -1    1.40    3.50
  14  12  -1   -3.60    2.60
 -14  12   1    1.40    3.40
  14 -12   1   -2.20    2.80
  14  12  -1    1.90    3.70
  14 -13  -1   94.09    9.30
 -14  13  -1  116.29   10.10
  14  13   1  115.19    9.30
  14  13   1  102.49   10.00
  14  13  -1   97.89    9.20
 -14  13   1   96.39    9.50
  14 -13   1   96.29    9.10
  14  14   1   49.60    6.80
  14 -14  -1   64.59    7.60
 -14  14  -1   64.79    8.30
  14 -14   1   65.39    7.30
  14  14  -1   54.79    7.20
  14  15   1   12.20    4.30
  14 -15   1   12.60    4.50
  14  16   1   50.59    7.10
  14 -16   1   54.19    7.50
  14  17   1   13.80    5.00
  14 -17   1   35.30    6.50
 -15   0  -1    0.10    2.90
 -15   0   1   -3.50    2.30
  15   0   1   -0.10    2.00
  15   0  -1    3.40    2.20
  15   0   1    2.00    2.70
 -15   0  -1    2.00    2.40
  15   0  -1    0.60    2.50
 -15  -1   1  104.29    8.90
  15  -1  -1  108.79    9.00
  15   1   1  101.99    7.80
  15   1   1  105.79    8.80
 -15   1  -1  111.79    9.30
 -15   1  -1  103.49    8.10
  15  -1  -1  107.59    8.10
 -15  -1  -1  106.19    8.90
 -15   1   1   96.09    8.90
  15   1  -1  106.79    8.80
  15  -1   1   94.49    7.70
  15  -1   1  120.09    9.00
  15   1  -1  114.69    8.10
 -15  -1  -1  115.49    8.30
 -15   2  -1   21.00    4.30
 -15  -2   1   16.70    4.20
  15  -2  -1   16.10    3.40
  15   2   1   20.30    3.40
  15   2   1   27.70    4.60
 -15   2  -1   19.80    3.70
  15  -2  -1   13.30    3.80
 -15  -2  -1   19.70    4.40
 -15   2   1   12.40    3.80
  15   2  -1   13.50    3.20
 -15  -2  -1   13.80    3.50
  15  -2   1   16.40    3.20
  15  -2   1    9.50    3.50
  15   2  -1   15.60    4.10
 -15  -3   1   62.59    7.40
  15  -3  -1   74.09    6.50
  15   3   1   64.89    7.10
  15  -3  -1   81.39    7.40
 -15   3  -1   69.29    7.10
 -15   3  -1   75.19    6.50
  15   3   1   63.19    6.00
 -15  -3  -1   76.79    6.70
 -15   3   1   69.89    7.20
  15  -3   1   75.59    6.20
  15  -3   1   67.49    6.90
  15   3  -1   77.19    6.40
  15   3  -1   62.59    6.90
 -15  -3  -1   64.99    6.90
 -15  -4   1   49.50    6.10
  15   4   1   50.29    5.20
 -15   4  -1   45.90    6.00
  15  -4  -1   38.50    5.70
 -15   4  -1   43.70    5.20
  15  -4  -1   40.90    4.90
  15   4   1   43.00    5.90
 -15  -4  -1   40.30    6.10
 -15   4   1   38.40    5.90
  15  -4   1   45.90    5.20
  15   4  -1   39.50    5.70
  15  -4   1   40.90    5.60
  15   4  -1   50.69    5.30
 -15  -4  -1   55.19    5.60
  15   5   1   15.60    3.30
  15  -5  -1   16.10    3.70
 -15   5  -1   15.60    3.60
 -15   5  -1   14.70    4.20
  15  -5  -1    8.10    3.80
  15   5   1   14.40    3.90
 -15  -5   1    9.10    4.20
 -15   5   1   12.80    4.00
 -15  -5  -1    8.30    3.60
  15   5  -1   11.70    3.30
  15   5  -1   10.90    3.90
  15  -5   1    2.50    3.20
  15  -5   1   12.80    3.20
 -15  -5  -1   15.00    3.60
  15  -6  -1   11.10    3.70
 -15  -6   1    5.30    3.40
  15   6   1    9.20    3.90
 -15   6  -1   11.00    3.80
  15   6   1    3.90    2.40
  15  -6  -1    7.00    3.20
 -15   6  -1    7.00    3.60
 -15  -6  -1    6.50    4.80
 -15  -6  -1   11.80    4.20
  15  -6   1    3.20    3.20
  15   6  -1    5.90    2.80
 -15   6   1   10.40    3.80
  15   6  -1    8.40    3.60
  15  -6   1    8.50    3.10
  15  -7  -1   21.90    4.10
  15   7   1   29.00    5.20
 -15  -7   1   26.60    5.10
  15   7   1   22.60    4.00
  15  -7  -1   15.10    4.10
 -15   7  -1   21.20    4.80
  15   7  -1   23.80    4.70
  15  -7   1   26.20    4.30
  15   7  -1   12.30    3.50
  15  -7   1   15.20    4.00
 -15  -7  -1   21.00    4.80
 -15   7   1   19.60    4.70
 -15  -8   1   36.80    6.30
  15  -8  -1   27.90    5.30
  15  -8  -1   33.50    5.30
  15   8   1   31.30    6.10
  15   8   1   38.60    5.20
 -15   8  -1   40.50    6.20
  15  -8   1   42.20    5.70
  15   8  -1   44.20    5.70
  15   8  -1   32.70    5.70
 -15  -8  -1   42.10    6.20
  15  -8   1   27.90    4.70
 -15   8   1   25.90    5.40
 -15   9  -1    3.00    3.30
  15   9   1   -0.30    2.90
  15   9   1    0.60    2.70
  15  -9  -1   -5.00    2.30
 -15  -9   1   -3.30    2.90
  15  -9  -1    1.60    3.40
  15  -9   1   -1.90    2.50
  15   9  -1    0.30    3.40
 -15  -9  -1    5.20    3.70
  15  -9   1   -2.90    2.90
 -15   9   1   -4.30    2.80
  15   9  -1   -1.40    2.50
  15 -10  -1   56.09    6.90
  15  10   1   72.19    7.70
  15  10   1   48.80    6.50
 -15  10  -1   74.69    8.50
 -15 -10   1   66.29    7.90
  15 -10  -1   72.09    7.90
  15 -10   1   65.99    7.10
  15  10  -1   67.49    6.70
  15 -10   1   69.89    7.50
  15  10  -1   80.39    7.90
 -15  10   1   65.39    7.70
  15 -11  -1   13.40    4.10
  15  11   1   15.60    4.20
 -15  11  -1    6.50    4.00
  15  11   1    2.20    3.80
  15 -11  -1   10.60    4.30
  15  11  -1    9.60    3.60
  15 -11   1    6.50    3.70
  15  11  -1   11.00    4.00
 -15  11   1    7.10    4.50
  15  12   1   -0.60    3.60
 -15  12  -1    1.10    4.00
  15 -12  -1    4.90    3.80
  15  12   1    4.70    3.40
  15  12  -1    3.00    4.00
  15 -12   1    1.00    3.10
 -15  12   1    2.00    3.80
  15  12  -1    2.50    3.40
 -15  13  -1    7.90    4.70
  15  13   1    0.80    3.10
  15  13   1    1.70    3.90
  15 -13  -1    1.30    3.60
  15  13  -1    3.40    3.50
 -15  13   1    0.10    4.20
  15 -13   1    4.20    3.50
 -15  14  -1   41.30    7.60
  15 -14  -1   58.89    7.50
  15  14   1   55.39    7.00
  15  14  -1   59.69    7.40
  15 -14   1   49.90    7.10
  15  15   1   19.30    5.10
  15 -15   1   17.90    5.10
  15  16   1   95.79    9.90
  15 -16   1   86.69    9.60
 -16   0  -1    2.80    2.50
  16   0  -1    1.80    2.90
 -16   0  -1   -3.10    2.50
  16   0   1   -1.30    1.80
  16   0  -1    1.70    2.50
 -16   0   1   -2.40    2.90
  16   0   1    1.90    2.80
 -16   1  -1   11.50    3.90
 -16   1  -1   12.70    3.40
  16   1   1   10.60    2.90
  16  -1  -1   10.80    3.80
  16   1   1   10.60    3.80
 -16  -1   1   19.10    4.50
  16  -1  -1   10.20    3.30
  16  -1   1   13.10    3.20
  16   1  -1    8.30    3.60
 -16   1   1    5.60    3.50
 -16  -1  -1   20.30    4.60
 -16  -1  -1   11.40    3.40
  16   1  -1   14.00    3.40
  16  -1   1   10.70    4.00
  16  -2  -1   32.20    4.80
  16  -2  -1   47.90    6.10
 -16   2  -1   42.40    5.40
  16   2   1   49.00    5.00
 -16   2  -1   38.50    6.10
 -16  -2   1   35.30    5.90
  16   2   1   35.10    5.80
 -16  -2  -1   51.19    6.20
 -16  -2  -1   43.30    5.70
  16   2  -1   42.30    5.20
  16  -2   1   49.70    6.00
  16  -2   1   31.50    4.70
 -16   2   1   34.20    5.80
  16   2  -1   45.10    5.90
  16   3   1  375.66   23.10
 -16  -3   1  409.36   23.60
  16  -3  -1  384.26   22.00
 -16   3  -1  366.16   23.10
 -16   3  -1  400.36   22.10
  16   3   1  402.76   22.00
  16  -3  -1  377.16   23.10
 -16  -3  -1  379.46   23.10
  16  -3   1  360.26   22.80
  16   3  -1  388.96   22.00
  16   3  -1  364.86   23.00
 -16   3   1  350.26   22.90
 -16  -3  -1  382.56   22.10
  16  -3   1  360.06   21.70
  16   4   1   24.40    4.10
  16   4   1   21.50    4.80
  16  -4  -1   17.50    4.60
 -16  -4   1   20.50    5.10
  16  -4  -1   25.70    4.50
 -16   4  -1   22.10    4.50
 -16   4  -1   17.40    4.70
  16  -4   1   16.70    3.60
 -16  -4  -1   27.90    5.20
 -16  -4  -1   21.50    6.50
  16  -4   1   18.40    4.50
  16   4  -1   21.30    4.10
 -16   4   1   17.00    4.50
  16   4  -1   18.30    4.50
  16  -5  -1    6.20    3.50
  16   5   1    3.20    2.50
 -16  -5   1    3.10    3.10
 -16   5  -1    1.70    3.30
  16   5   1   -2.10    2.60
  16  -5  -1    0.00    2.60
  16  -5   1    3.80    3.20
  16   5  -1   -0.90    2.60
 -16   5   1    5.10    3.40
 -16  -5  -1    4.50    3.40
  16   5  -1   -0.20    2.90
  16  -5   1    5.90    3.00
 -16  -6   1   34.40    6.10
  16   6   1   28.50    4.50
  16   6   1   33.30    5.90
  16  -6  -1   28.40    5.60
  16  -6  -1   38.90    5.30
 -16   6  -1   27.50    5.50
 -16   6   1   33.40    5.80
  16   6  -1   30.30    4.80
  16  -6   1   31.30    4.90
  16   6  -1   38.50    6.10
  16  -6   1   29.30    5.40
 -16  -6  -1   33.30    5.70
  16  -7  -1  436.16   25.30
 -16  -7   1  463.95   26.70
  16   7   1  431.16   25.00
  16  -7  -1  416.66   26.00
 -16   7  -1  420.56   26.20
  16   7   1  428.46   26.20
 -16  -7  -1  459.05   26.40
 -16   7   1  400.06   26.10
  16  -7   1  467.65   25.30
  16   7  -1  460.35   25.30
  16   7  -1  431.16   26.20
  16  -7   1  404.26   25.70
  16   8   1    7.80    3.30
  16  -8  -1    2.50    3.20
 -16  -8   1    1.20    3.40
  16   8   1   11.30    4.10
 -16   8  -1    6.30    4.00
  16  -8  -1    2.30    2.80
 -16  -8  -1    7.60    3.90
  16   8  -1    2.80    3.60
  16  -8   1    4.10    3.20
 -16   8   1   -2.30    3.60
  16  -8   1   12.40    3.90
  16   8  -1    6.10    3.10
 -16  -9   1   82.79    8.60
  16  -9  -1   90.49    7.80
  16  -9  -1   70.29    7.70
  16   9   1   70.69    7.20
  16   9   1   57.69    7.60
 -16   9  -1   79.79    8.60
 -16   9   1   67.09    8.00
  16   9  -1   72.09    7.30
  16  -9   1   65.79    7.70
  16   9  -1   67.09    7.90
  16  -9   1   80.19    7.40
 -16  10  -1  151.48   12.50
  16 -10  -1  151.98   11.90
  16  10   1  162.98   11.40
  16 -10  -1  154.68   11.70
  16  10   1  129.89   11.80
 -16  10   1  146.09   12.10
  16 -10   1  153.18   11.40
  16  10  -1  149.59   11.30
  16 -10   1  177.88   12.40
  16  10  -1  143.69   12.20
 -16  11  -1   30.30    6.20
  16  11   1   25.50    4.70
  16 -11  -1   31.30    6.10
  16  11   1   35.00    6.50
  16 -11  -1   25.70    5.20
  16 -11   1   29.90    5.40
 -16  11   1   26.10    5.80
  16  11  -1   36.00    6.40
  16  11  -1   20.50    4.80
  16  12   1   -0.20    3.00
  16 -12  -1   -0.10    3.60
  16  12   1   -3.20    3.50
 -16  12  -1   -4.80    3.90
  16  12  -1    9.00    4.00
  16 -12   1    2.30    3.10
 -16  12   1    7.60    4.80
  16  12  -1   -4.50    3.10
  16  13   1  169.48   13.60
  16  13   1  180.98   12.90
  16 -13  -1  184.58   13.50
 -16  13  -1  165.88   14.30
 -16  13   1  178.28   14.20
  16  13  -1  171.68   13.00
  16 -13   1  177.68   13.00
  16  14   1   15.80    4.70
  16 -14  -1    9.50    4.20
 -16  14  -1   28.20    6.20
  16 -14   1   12.80    4.40
  16  14  -1   12.70    4.70
  16  15   1    4.40    4.30
  16 -15   1    6.30    4.60
  17   0   1   -0.80    2.90
  17   0  -1   -2.10    3.00
  17   0   1   -1.00    2.30
  17   0  -1   -1.10    2.30
 -17   0  -1   -1.90    2.90
 -17   0   1   -1.60    3.10
 -17   1  -1  102.69    9.20
  17  -1  -1   87.99    7.90
  17   1   1  108.49    8.00
 -17  -1   1   70.19    8.70
  17  -1  -1   96.09    8.90
  17   1   1   97.59    8.90
 -17   1   1  106.89    9.40
  17  -1   1   99.29    7.80
  17   1  -1   85.69    8.60
  17  -1   1   81.99    8.50
  17   1  -1   96.99    7.90
 -17  -1  -1   96.49    9.10
  17  -2  -1  113.89   10.30
  17   2   1  140.39    9.40
 -17  -2   1  121.29   10.90
 -17   2  -1  130.89   10.60
  17   2   1  121.09   10.60
  17  -2  -1  127.69    9.50
  17  -2   1  113.69   10.20
  17  -2   1  114.09    9.10
 -17   2   1  121.29   10.40
 -17  -2  -1  119.89   10.40
  17   2  -1  127.49   10.50
  17   2  -1  139.79    9.60
  17  -3  -1  198.08   15.00
 -17  -3   1  223.08   15.50
  17  -3  -1  215.48   14.00
  17   3   1  207.98   15.20
  17   3   1  229.68   14.10
 -17   3  -1  199.58   15.10
 -17   3   1  209.98   15.30
 -17  -3  -1  244.58   15.70
  17   3  -1  239.88   14.40
  17   3  -1  207.48   15.10
  17  -3   1  211.78   15.00
  17  -3   1  238.98   14.30
  17  -4  -1   94.49    8.10
  17   4   1   98.69    9.00
 -17   4  -1   83.19    8.70
  17   4   1   94.19    7.80
  17  -4  -1   88.19    9.10
 -17  -4   1   76.79    9.00
  17   4  -1  104.29    8.10
 -17   4   1   96.99    9.50
  17   4  -1   92.49    8.90
 -17  -4  -1   79.89    8.60
  17  -4   1   84.59    7.60
  17  -4   1   96.59    8.80
 -17   5  -1   -1.90    3.20
 -17  -5   1   -6.00    2.70
  17  -5  -1    0.30    2.70
  17   5   1    2.60    2.50
  17   5   1   -0.10    3.00
  17  -5  -1    0.80    3.30
  17   5  -1    0.90    2.80
  17   5  -1    1.20    3.10
 -17  -5  -1    3.10    3.70
  17  -5   1    1.00    3.20
  17  -5   1    0.60    2.60
 -17   5   1   -4.80    3.30
  17   6   1    0.10    2.60
  17  -6  -1    8.60    3.50
 -17  -6   1    3.90    3.50
 -17   6  -1    4.60    3.80
  17   6   1    4.20    3.70
  17  -6  -1    7.80    3.80
  17  -6   1   10.80    3.50
  17  -6   1   -0.90    3.00
 -17   6   1    1.30    3.70
  17   6  -1    3.20    2.80
  17   6  -1    0.10    3.60
 -17  -6  -1    3.50    3.60
 -17  -7   1    5.80    4.20
  17  -7  -1    1.10    3.10
  17   7   1    4.90    3.10
  17  -7  -1    1.40    3.40
 -17   7  -1   -3.20    3.10
  17   7   1    4.10    3.80
 -17  -7  -1    0.50    3.30
  17  -7   1   -0.40    2.70
 -17   7   1   -3.20    3.30
  17  -7   1   -2.10    3.40
  17   7  -1    1.60    3.40
  17   7  -1   -1.20    2.60
  17   8   1   20.40    5.20
  17   8   1   24.10    4.60
 -17  -8   1   27.30    6.10
  17  -8  -1   24.00    4.90
  17  -8  -1   19.90    5.10
 -17   8  -1   26.60    6.10
  17   8  -1   26.20    5.50
  17  -8   1   23.20    4.90
 -17  -8  -1   36.10    6.30
  17  -8   1   30.70    5.20
 -17   8   1   28.70    5.80
  17   8  -1   22.80    4.60
  17  -9  -1   18.30    4.60
 -17  -9   1   19.70    5.40
  17  -9  -1   17.70    4.80
 -17   9  -1   21.70    5.60
  17   9   1   14.20    3.90
  17   9   1   13.90    4.80
  17  -9   1   14.60    4.20
  17   9  -1   22.60    5.20
  17   9  -1   17.30    4.20
  17  -9   1   20.80    5.20
 -17   9   1   20.10    5.80
  17 -10  -1    9.00    4.00
 -17  10  -1   11.40    4.90
  17  10   1   10.80    4.30
  17  10   1   14.60    3.90
  17 -10  -1    9.70    4.20
 -17  10   1    0.50    4.20
  17 -10   1   12.10    5.10
  17  10  -1   11.90    4.90
  17  10  -1   20.40    4.50
  17 -10   1    3.40    3.10
 -17  11  -1   -0.40    3.80
  17  11   1    7.60    3.70
  17  11   1    8.00    4.40
  17 -11  -1    9.20    4.10
  17 -11  -1    7.00    3.60
  17 -11   1    4.80    3.30
  17  11  -1   -1.50    2.80
 -17  11   1    5.10    4.70
  17  11  -1    9.90    4.30
  17 -12  -1    6.00    3.80
 -17  12  -1    2.40    4.20
  17  12   1   -3.80    3.40
  17  12   1    2.10    3.60
  17  12  -1   -4.10    3.40
 -17  12   1    3.30    4.30
  17  12  -1    5.70    4.10
  17 -12   1    3.00    3.30
  17 -13  -1    4.60    3.80
 -17  13  -1    6.60    5.00
  17  13   1    4.90    3.90
  17  13   1    7.40    4.20
 -17  13   1   -1.90    3.80
  17 -13   1    5.50    3.90
  17  13  -1    3.30    3.80
  17  14   1    4.00    3.90
  17 -14  -1   -5.70    5.10
 -17  14  -1   -1.80    3.90
  17 -14   1   -4.00    3.60
  17  14  -1   -8.40    5.10
  17  15   1   -1.80    4.30
  17 -15   1   -1.90    3.90
  18   0  -1    3.00    2.80
  18   0   1    1.20    3.30
  18   0   1    2.40    2.70
 -18   0  -1   -1.40    3.40
  18   0  -1   -1.50    3.00
 -18   0   1    1.10    3.80
  18   1   1   77.29    8.40
 -18  -1   1   66.89    8.80
  18  -1  -1   77.69    8.40
 -18   1  -1   78.79    8.60
  18  -1  -1   76.89    7.40
  18   1   1   73.79    7.20
 -18   1   1   83.69    8.70
  18  -1   1   77.59    7.20
 -18  -1  -1   85.29    9.10
  18   1  -1   99.29    7.80
  18  -1   1   78.49    8.80
  18   1  -1   85.59    8.60
  18  -2  -1  724.53   38.50
  18  -2  -1  680.93   39.60
  18   2   1  666.83   39.50
  18   2   1  692.73   38.10
 -18  -2   1  685.93   39.80
 -18   2  -1  679.13   39.70
  18  -2   1  632.44   39.20
 -18   2   1  662.73   39.70
  18   2  -1  735.83   38.50
  18  -2   1  736.93   38.30
  18   2  -1  673.53   39.60
 -18  -2  -1  749.73   40.10
 -18   3  -1  222.28   15.40
  18   3   1  209.08   13.70
  18  -3  -1  208.58   13.90
  18   3   1  200.08   15.00
  18  -3  -1  213.98   15.20
 -18  -3   1  233.28   15.90
 -18   3   1  182.88   14.70
 -18  -3  -1  214.58   15.30
  18  -3   1  211.48   13.80
  18   3  -1  187.88   14.80
  18  -3   1  193.78   14.80
  18   3  -1  227.58   14.10
  18   4   1   13.30    4.60
  18  -4  -1   15.30    4.90
 -18  -4   1   14.40    4.80
 -18   4  -1   14.00    4.70
  18  -4  -1   14.80    3.70
  18   4   1   16.10    3.90
  18   4  -1   11.60    3.90
 -18  -4  -1   19.40    5.40
  18   4  -1   12.90    4.70
  18  -4   1   12.70    4.30
 -18   4   1   13.20    4.80
  18  -4   1    9.80    3.30
  18   5   1   64.29    6.70
  18  -5  -1   54.09    8.10
  18   5   1   82.69    8.30
 -18  -5   1   60.89    8.30
 -18   5  -1   57.69    8.40
  18  -5  -1   73.89    7.40
  18  -5   1   63.49    6.70
  18   5  -1   76.79    8.70
  18   5  -1   74.39    7.20
  18  -5   1   60.99    8.00
 -18   5   1   62.89    8.00
 -18  -5  -1   81.59    8.80
 -18  -6   1  140.69   11.90
  18  -6  -1  112.39   10.80
 -18   6  -1  131.59   11.40
  18   6   1  130.19    9.90
  18  -6  -1  143.39   10.50
  18   6   1  113.19   11.00
  18  -6   1  126.59   10.90
 -18  -6  -1  149.69   11.70
  18   6  -1  129.39   10.20
  18  -6   1  133.69   10.10
 -18   6   1  112.69   11.00
  18   6  -1  133.19   11.20
  18   7   1  344.77   20.70
 -18   7  -1  339.07   22.30
  18  -7  -1  360.86   21.20
  18   7   1  322.97   22.00
  18  -7  -1  297.57   21.60
 -18  -7   1  372.36   22.60
 -18   7   1  326.27   22.10
  18   7  -1  363.06   21.10
  18   7  -1  379.86   22.50
  18  -7   1  318.37   21.50
  18  -7   1  340.97   20.80
 -18  -7  -1  352.66   22.40
 -18   8  -1   13.00    4.80
  18   8   1    7.80    5.00
  18  -8  -1   13.90    5.10
  18  -8  -1   15.80    4.50
 -18  -8   1   14.30    5.40
  18   8   1   14.60    4.10
  18  -8   1   11.40    4.50
  18  -8   1   11.10    3.90
 -18   8   1   11.90    5.30
  18   8  -1   17.70    5.00
 -18  -8  -1    9.90    5.00
  18   8  -1   16.90    4.40
  18   9   1   73.89    8.60
 -18   9  -1   74.69    9.00
  18  -9  -1   71.49    8.30
  18   9   1   82.79    7.80
  18  -9  -1   78.09    7.90
 -18  -9   1   70.19    8.90
  18  -9   1   72.39    8.50
 -18   9   1   62.89    8.50
  18   9  -1   72.19    7.60
  18   9  -1   65.49    8.80
  18  -9   1   83.69    7.80
  18  10   1    5.00    3.50
 -18  10  -1    4.40    4.40
  18 -10  -1    8.60    4.10
  18  10   1    3.40    4.20
  18 -10  -1    3.50    3.60
  18  10  -1    3.70    4.00
 -18  10   1    5.80    4.40
  18 -10   1    5.10    3.70
  18  10  -1    1.40    3.60
  18  11   1    0.30    3.10
  18  11   1   -4.10    3.40
 -18  11  -1    1.70    4.20
  18 -11  -1    3.90    3.50
  18  11  -1    3.40    3.40
  18 -11   1   -2.70    2.90
 -18  11   1   -2.30    3.70
  18  11  -1   -0.30    3.80
  18  12   1    6.70    4.00
  18  12   1   16.20    4.80
  18 -12  -1   11.10    4.40
 -18  12  -1   12.50    5.40
 -18  12   1   20.70    5.60
  18  12  -1   14.60    4.30
  18  12  -1   15.70    5.20
  18 -12   1   11.00    4.40
 -18  13  -1   70.89    9.90
  18 -13  -1   56.79    8.20
  18  13   1   77.69    8.90
  18  13   1   74.69    8.40
 -18  13   1   67.69    9.60
  18 -13   1   70.79    8.70
  18  13  -1   68.59    8.40
 -18  14  -1    2.70    4.30
  18  14   1   16.70    5.90
  18 -14   1   16.80    5.70
  19   0   1    1.80    3.20
  19   0   1    1.50    2.90
  19   0  -1    2.40    3.00
  19   0  -1   -1.10    3.10
 -19   0   1   -2.20    3.30
 -19   0  -1    1.70    3.70
  19  -1  -1   24.30    5.40
 -19  -1   1   13.90    5.20
  19  -1  -1    8.70    3.70
  19   1   1   13.00    4.50
  19   1   1   15.10    4.00
 -19   1  -1   20.20    5.50
 -19   1   1   12.00    5.00
  19   1  -1   19.00    4.20
 -19  -1  -1   25.10    5.80
  19   1  -1   15.70    4.70
  19  -1   1   19.50    5.10
  19  -1   1   11.80    3.70
  19  -2  -1  180.08   14.00
 -19   2  -1  166.58   13.70
  19  -2  -1  206.38   13.00
 -19  -2   1  190.38   14.20
  19   2   1  179.18   12.40
  19   2   1  170.18   13.60
  19  -2   1  185.48   12.40
  19  -2   1  157.18   13.30
 -19  -2  -1  178.98   14.00
  19   2  -1  184.48   12.60
 -19   2   1  170.88   13.80
  19   2  -1  176.48   13.70
 -19  -3   1   43.10    7.10
  19   3   1   37.90    5.60
  19  -3  -1   52.19    6.40
  19  -3  -1   32.90    6.50
  19   3   1   24.70    5.60
 -19   3  -1   25.90    6.00
  19  -3   1   40.70    5.70
  19  -3   1   32.50    6.20
  19   3  -1   47.90    6.20
 -19   3   1   35.40    7.10
 -19  -3  -1   50.69    7.20
  19   3  -1   44.50    7.00
  19   4   1   61.99    7.70
  19  -4  -1   55.69    7.50
  19   4   1   50.09    6.30
  19  -4  -1   60.29    6.80
 -19  -4   1   59.19    7.90
 -19   4  -1   55.59    7.90
 -19   4   1   64.89    8.50
  19  -4   1   57.19    6.50
  19   4  -1   66.19    7.10
  19   4  -1   63.49    7.80
 -19  -4  -1   58.19    7.80
  19  -4   1   51.39    7.20
 -19  -5   1    4.60    4.40
  19  -5  -1   11.20    4.70
 -19   5  -1   13.50    5.00
  19   5   1    3.80    3.10
  19  -5  -1    9.90    3.90
  19   5   1   11.00    4.40
 -19  -5  -1   12.50    4.70
 -19   5   1    9.90    4.90
  19   5  -1   10.50    3.90
  19  -5   1    8.90    3.40
  19   5  -1   10.00    4.40
  19  -5   1   10.90    4.20
  19   6   1   36.50    5.30
 -19   6  -1   43.40    7.40
  19  -6  -1   30.80    6.40
  19  -6  -1   30.80    5.50
 -19  -6   1   45.40    7.30
  19   6   1   35.00    6.80
  19  -6   1   40.80    5.70
 -19   6   1   39.40    7.30
  19  -6   1   40.20    6.90
  19   6  -1   37.90    5.80
 -19  -6  -1   52.29    7.30
  19   6  -1   33.50    6.30
  19   7   1   -0.50    3.50
  19  -7  -1    5.10    3.60
 -19  -7   1   -3.60    3.60
  19   7   1    1.10    3.10
  19  -7  -1    1.00    3.50
 -19   7  -1   -0.90    3.80
  19   7  -1    1.00    3.00
 -19  -7  -1    0.60    3.90
  19  -7   1   -0.60    3.00
  19  -7   1    7.40    4.00
 -19   7   1    3.40    4.50
  19   7  -1   -2.70    3.30
  19  -8  -1   13.40    5.20
  19  -8  -1   13.70    4.50
  19   8   1   18.30    4.30
 -19   8  -1   13.10    5.40
  19   8   1   16.80    5.30
 -19  -8   1   22.60    5.90
  19  -8   1   18.80    4.70
  19   8  -1   15.00    4.30
 -19   8   1   13.90    5.20
  19  -8   1   16.80    4.90
  19   8  -1   23.20    5.90
 -19  -8  -1   12.70    5.10
 -19  -9   1   41.70    7.60
  19  -9  -1   44.50    7.10
  19   9   1   35.50    5.70
  19  -9  -1   44.40    6.30
 -19   9  -1   36.10    7.00
  19   9   1   34.40    6.90
  19   9  -1   49.50    6.50
  19  -9   1   35.70    6.30
  19   9  -1   36.90    6.90
 -19   9   1   35.60    7.40
  19  -9   1   33.60    5.90
  19 -10  -1   20.20    5.50
  19  10   1   26.20    5.40
  19  10   1   16.30    5.60
  19 -10  -1    5.50    3.90
 -19  10  -1   17.30    5.80
  19  10  -1    9.90    4.60
  19  10  -1   25.40    5.30
  19 -10   1   24.10    5.40
 -19  10   1   21.40    6.50
  19  11   1    3.80    4.10
  19  11   1    9.40    4.20
 -19  11  -1   -3.50    4.30
  19 -11  -1    3.80    4.10
  19 -11   1    4.00    3.70
  19  11  -1    6.50    4.20
 -19  11   1    1.50    4.70
  19  11  -1    7.50    4.10
  19  12   1    1.40    3.70
 -19  12  -1    1.30    4.80
  19 -12  -1   -6.00    3.50
  19  12   1    1.20    4.00
  19  12  -1    0.30    3.80
  19  12  -1   -3.30    3.50
  19 -12   1   -3.30    4.00
 -19  12   1   -4.30    4.50
 -20   0   1    1.90    4.00
  20   0  -1   -2.50    3.40
  20   0   1   -6.70    2.80
  20   0  -1   -1.30    2.80
  20   0   1   -0.90    2.80
 -20   0  -1   -7.50    3.50
  20  -1  -1   71.39    8.30
  20   1   1   58.29    6.50
  20  -1  -1   59.69    6.90
 -20   1  -1   63.09    8.30
 -20  -1   1   64.99    8.30
  20   1   1   41.00    7.30
 -20   1   1   60.29    8.10
  20   1  -1   63.89    8.10
 -20  -1  -1   41.90    7.60
  20  -1   1   66.69    6.80
  20   1  -1   74.19    7.30
  20  -1   1   55.19    8.30
  20   2   1  174.48   12.20
  20  -2  -1  164.68   13.60
  20   2   1  173.08   13.90
  20  -2  -1  183.08   12.70
 -20   2  -1  170.08   13.90
 -20  -2   1  157.48   13.70
  20  -2   1  159.98   13.80
  20  -2   1  173.98   12.20
 -20  -2  -1  197.88   14.50
  20   2  -1  167.68   12.40
  20   2  -1  161.48   13.60
 -20   2   1  185.68   14.50
  20   3   1   17.20    5.20
  20  -3  -1    9.20    4.70
  20   3   1   24.80    4.70
 -20   3  -1   10.20    4.70
 -20  -3   1   16.90    5.30
  20  -3  -1   18.50    4.50
  20  -3   1    9.60    3.60
  20   3  -1   16.10    5.10
 -20  -3  -1   15.30    5.30
  20   3  -1   14.00    4.10
 -20   3   1   14.30    5.10
  20  -3   1   13.40    5.10
  20  -4  -1   57.69    7.90
 -20   4  -1   46.80    8.00
  20  -4  -1   51.19    6.70
  20   4   1   54.29    6.40
 -20  -4   1   62.79    8.30
  20   4   1   64.09    8.00
  20  -4   1   62.39    6.80
 -20  -4  -1   59.69    8.00
  20  -4   1   52.39    7.50
  20   4  -1   66.49    7.10
  20   4  -1   48.80    7.80
 -20   4   1   57.29    8.80
  20   5   1   44.10    7.80
 -20   5  -1   42.00    7.90
  20  -5  -1   56.59    7.90
 -20  -5   1   60.69    8.80
  20  -5  -1   55.29    6.70
  20   5   1   60.79    6.60
  20   5  -1   53.09    6.60
 -20  -5  -1   50.59    8.30
  20   5  -1   48.90    7.90
  20  -5   1   46.70    6.50
  20  -5   1   43.30    7.30
 -20   5   1   36.20    7.30
  20  -6  -1  193.18   13.30
  20  -6  -1  173.68   14.30
  20   6   1  184.98   14.60
  20   6   1  168.88   12.70
 -20   6  -1  155.28   14.20
 -20  -6   1  224.68   15.80
  20  -6   1  161.38   13.80
 -20  -6  -1  190.48   15.00
  20   6  -1  186.38   13.20
  20  -6   1  189.78   13.10
 -20   6   1  171.68   14.60
  20   6  -1  190.58   14.80
 -20  -7   1   40.60    7.40
  20   7   1   57.69    8.00
  20  -7  -1   47.20    7.90
  20  -7  -1   53.79    6.90
  20   7   1   50.89    6.50
 -20   7  -1   35.10    7.70
  20  -7   1   47.00    7.50
  20   7  -1   44.50    8.10
  20  -7   1   56.59    6.70
 -20   7   1   45.70    7.90
 -20  -7  -1   66.59    8.70
  20   7  -1   44.90    6.50
  20  -8  -1   70.69    8.10
  20   8   1   89.79    8.20
 -20   8  -1   70.79    9.40
  20  -8  -1   63.09    9.20
 -20  -8   1   65.69    9.50
  20   8   1   73.49    9.70
 -20   8   1   77.29    9.60
  20  -8   1   63.89    8.70
  20   8  -1  107.09    8.90
  20   8  -1   83.79    9.60
  20  -8   1   56.69    7.50
  20  -9  -1    5.00    4.40
 -20   9  -1    4.40    5.30
  20   9   1    3.20    3.50
  20  -9  -1    1.70    3.60
  20   9   1    3.50    4.00
  20  -9   1    3.90    3.70
 -20   9   1    5.00    4.60
  20   9  -1   12.40    4.90
  20  -9   1    2.60    4.10
  20   9  -1    3.80    3.60
 -20  10  -1  134.09   13.60
  20  10   1  147.89   13.20
  20  10   1  153.58   12.10
  20 -10  -1  134.19   12.90
  20 -10  -1  137.89   12.20
  20 -10   1  143.69   11.90
  20  10  -1  161.68   12.30
 -20  10   1  157.68   13.70
  20  10  -1  150.48   13.50
 -20  11  -1    6.00    5.00
  20  11   1    0.70    4.00
  20  11   1    7.90    4.50
  20 -11  -1    7.70    4.70
  20  11  -1   10.90    5.00
 -20  11   1    9.20    5.00
  20  11  -1    5.30    4.30
  20 -11   1    5.40    4.30
  21   0   1    0.60    3.70
 -21   0  -1   -2.10    3.90
  21   0  -1   -2.50    2.80
  21   0   1    4.20    3.10
  21   0  -1    0.20    3.90
 -21   0   1    3.90    4.50
  21   1   1    9.00    4.50
  21   1   1    1.90    3.10
 -21   1  -1    3.20    4.20
 -21  -1   1    0.90    4.30
  21  -1  -1    1.10    3.90
  21  -1  -1   -0.20    3.00
 -21  -1  -1    3.70    3.90
  21  -1   1    4.10    3.10
  21   1  -1   -3.00    3.10
 -21   1   1    2.40    4.50
  21   1  -1    1.60    4.20
  21  -1   1    6.60    4.30
  21   2   1   21.20    5.90
 -21  -2   1   23.30    6.10
 -21   2  -1   28.10    6.60
  21   2   1   11.50    4.00
  21  -2  -1   31.50    5.40
  21  -2  -1   19.40    5.70
  21  -2   1   18.60    4.30
 -21   2   1   25.90    6.30
  21   2  -1   19.40    5.80
  21   2  -1   31.10    5.50
 -21  -2  -1   20.60    6.10
  21  -2   1   18.80    5.50
 -21   3  -1   11.00    5.20
  21   3   1    4.60    3.30
  21  -3  -1    6.90    3.80
  21   3   1    7.10    4.50
  21  -3  -1    5.20    4.10
 -21  -3   1    3.20    5.00
  21   3  -1    5.60    3.70
  21  -3   1    1.40    3.10
  21   3  -1    7.90    4.50
 -21  -3  -1   10.50    5.00
 -21   3   1   10.00    4.90
  21  -3   1    2.50    4.50
  21   4   1    5.50    3.50
  21   4   1    0.30    3.70
 -21  -4   1    2.50    4.80
  21  -4  -1    2.60    4.30
  21  -4  -1   -0.20    3.30
 -21   4  -1   -5.70    4.30
  21   4  -1   -2.50    3.10
  21   4  -1   -0.90    3.90
  21  -4   1    1.20    3.30
 -21  -4  -1    9.10    4.80
 -21   4   1   -1.20    4.40
  21  -4   1    3.00    4.00
  21   5   1    9.70    5.00
  21  -5  -1   -0.70    4.10
 -21   5  -1    4.20    4.70
  21   5   1   16.70    4.50
  21  -5  -1    4.10    3.50
 -21  -5   1   -0.70    4.20
  21  -5   1   16.30    4.50
  21  -5   1    9.30    4.90
  21   5  -1    1.60    4.50
 -21  -5  -1    1.80    5.00
 -21   5   1    3.40    4.70
  21   5  -1    8.50    3.70
  21   6   1   25.00    6.30
 -21  -6   1   29.20    7.10
  21   6   1   22.90    4.80
  21  -6  -1   26.70    5.60
 -21   6  -1   31.50    7.00
  21  -6  -1   20.00    6.20
  21  -6   1   19.20    4.70
 -21   6   1   20.50    6.30
  21   6  -1   25.70    5.00
  21   6  -1   19.40    5.70
  21  -6   1   25.50    6.10
 -21  -6  -1   28.80    6.80
 -21   7  -1   -2.40    4.50
  21  -7  -1    2.60    3.80
  21   7   1    2.90    4.40
  21  -7  -1    0.10    4.40
  21   7   1    2.70    3.60
 -21  -7   1    4.50    4.40
  21   7  -1   -0.70    3.40
 -21  -7  -1    3.10    4.10
  21  -7   1    1.00    3.30
  21   7  -1   -1.00    4.00
  21  -7   1    6.70    5.00
 -21   7   1   -4.00    4.10
  21  -8  -1    2.50    4.00
 -21   8  -1   -9.90    4.40
  21   8   1   -1.90    4.50
  21   8   1    5.80    4.00
  21  -8  -1   -0.70    4.20
 -21  -8   1    1.10    4.40
  21  -8   1    0.30    3.90
 -21   8   1   -2.80    4.90
  21   8  -1   -2.10    3.50
  21   8  -1    3.60    4.50
  21  -8   1    8.10    3.90
  21  -9  -1   71.89    9.60
  21   9   1   96.89    9.50
  21  -9  -1   94.79    9.70
 -21   9  -1   90.59   12.60
  21   9   1   72.69   10.30
  21   9  -1  106.49   10.90
  21  -9   1   85.49    9.10
 -21   9   1   80.69   10.40
  21   9  -1  102.19    9.60
  21  -9   1   95.29   10.30
  21 -10  -1   17.20    5.40
  21  10   1   11.00    7.30
  21 -10  -1   18.50    6.20
  21  10  -1    7.00    4.80
  21 -10   1   19.30    8.70
  21  10  -1   14.30    5.40
 -22   0   1   -2.30    5.00
  22   0   1    4.60    4.60
  22   0  -1    1.30    4.00
  22   0   1    0.10    3.10
 -22   0  -1   -0.20    4.40
  22   0  -1   -1.60    3.30
  22  -1  -1   -0.80    3.10
 -22   1  -1    9.10    5.10
 -22  -1   1    2.40    4.80
  22   1   1    2.60    3.30
  22   1   1   -1.50    3.80
  22  -1  -1   10.60    4.80
  22  -1   1    7.90    5.30
 -22   1   1    1.70    5.10
  22  -1   1    4.50    3.40
 -22  -1  -1   14.80    6.00
  22   1  -1   -4.70    3.50
  22   1  -1    0.20    3.10
  22   2   1   33.10    5.70
 -22   2  -1   46.40    8.60
  22   2   1   24.30    6.10
 -22  -2   1   40.80    8.00
  22  -2  -1   35.40    7.20
  22  -2  -1   29.90    5.50
  22  -2   1   30.10    6.80
 -22  -2  -1   35.90    7.60
  22   2  -1   37.20    6.10
 -22   2   1   26.70    7.20
  22  -2   1   38.90    6.00
  22   2  -1   20.90    6.10
  22  -3  -1   -4.20    2.70
  22  -3  -1    5.50    4.50
 -22   3  -1    1.10    5.50
  22   3   1    0.20    3.90
  22   3   1    2.00    3.50
 -22  -3   1    3.30    5.40
  22  -3   1   -2.90    3.60
  22  -3   1   -1.30    3.20
 -22   3   1   -4.10    4.10
 -22  -3  -1   -1.60    5.00
  22   3  -1   -2.00    3.60
  22   3  -1    1.70    3.50
  22   4   1   30.30    5.70
 -22   4  -1   16.00    6.20
 -22  -4   1   18.60    6.40
  22   4   1   18.00    6.50
  22  -4  -1   26.30    5.20
  22  -4  -1   14.60    5.70
  22  -4   1   21.50    6.00
  22  -4   1   24.50    5.20
 -22   4   1   24.90    6.90
  22   4  -1   20.40    6.20
  22   4  -1   13.00    4.30
 -22  -4  -1   32.20    7.40
  22  -5  -1   29.50    6.90
  22   5   1   49.99    7.00
  22  -5  -1   48.00    7.00
  22   5   1   54.69    9.00
 -22   5  -1   34.60    8.00
 -22  -5   1   52.99    8.70
  22  -5   1   44.80    8.00
 -22   5   1   39.40    8.10
  22  -5   1   52.99    7.10
 -22  -5  -1   57.49    9.20
  22   5  -1   66.29    7.60
  22   5  -1   58.09    9.20
  22   6   1   25.10    5.30
 -22  -6   1   29.90    7.40
  22   6   1   28.90    6.90
  22  -6  -1   18.10    5.30
 -22   6  -1   32.30    8.50
  22  -6  -1   21.40    6.30
  22  -6   1   22.50    6.50
  22   6  -1   21.20    6.60
 -22   6   1   14.30    6.20
 -22  -6  -1   38.40    8.00
  22  -6   1   32.30    5.90
  22   6  -1   25.90    5.50
  22  -7  -1   17.20    5.80
  22  -7  -1   11.40    4.90
  22   7   1   17.80    5.00
 -22  -7   1   20.60    6.90
  22   7  -1   26.50    5.70
  22   7  -1    5.10    6.30
  22  -7   1    9.80    5.10
 -22  -7  -1   16.30    6.50
  22  -7   1   25.20    5.30
  22  -8  -1    4.70    4.40
  22  -8  -1    3.30    4.20
 -22  -8   1   -1.50    4.90
  22   8  -1    5.80    4.40
  22  -8   1    4.50    4.60
  23   0   1   -0.70    4.30
  23   0  -1   -3.20    3.40
  23   0   1   -7.80    3.20
 -23   0  -1   -8.60    4.70
 -23   0   1    0.30    5.40
  23   0  -1   -1.50    4.90
  23  -1  -1   -3.10    3.40
 -23   1  -1   -0.30    6.00
  23  -1  -1   -1.10    5.40
  23   1   1   -0.50    4.40
 -23  -1   1    4.80    6.30
  23   1   1   -4.60    3.30
  23   1  -1   -1.80    3.70
 -23  -1  -1   -3.80    4.60
  23  -1   1    4.20    4.00
 -23   1   1   -6.50    5.50
  23  -1   1    1.30    4.20
 -23   2  -1   10.20   10.90
 -23  -2   1   13.10    7.00
  23  -2  -1   24.30    7.20
  23  -2  -1   16.20    4.90
  23   2   1   27.60    5.70
  23   2  -1   26.90    5.70
  23  -2   1   15.00    4.70
  23  -2   1   19.50    6.50
 -23  -2  -1   26.20    7.40
 -23  -3   1    2.70    6.30
  23   3   1    8.10    4.50
  23  -3  -1    3.50    4.20
  23  -3   1   15.50    4.90
  23  -3   1   14.40    5.60
 -23  -3  -1    9.10    5.90
  23   3  -1   11.20    4.80
  23   4   1   62.99    8.30
 -23  -4   1   81.99   10.80
  23  -4  -1   73.39    8.80
 -23  -4  -1   75.29   11.00
  23   4  -1   85.39    9.00
  23  -4   1   51.39    7.70
  23  -4   1   55.89   10.00
 -23  -5   1   74.09   13.40
  23  -5  -1   97.99    9.70
  23   5   1  100.19   14.20
 -23  -5  -1   86.49   11.80
  23   5  -1   76.09    9.30
   0   0   2 5929.51  282.77
   0   0   2 5523.15  282.97
   0   0   2 5281.07  282.97
   0   1   2   -0.90    0.50
   0  -1  -2   -0.70    0.20
   0  -1   2   -0.70    0.50
   0   1   2   -0.60    0.20
   0   1  -2   -0.60    0.40
   0  -1   2   -0.90    0.50
   0   1  -2   -0.80    0.20
   0  -1   2   -0.30    0.20
   0   1   2   -0.40    0.40
   0   2  -2  665.43   35.70
   0   2   2  706.53   35.70
   0  -2   2  685.73   35.90
   0   2  -2  695.93   35.50
   0   2   2  676.43   35.90
   0  -2   2  783.22   35.60
   0   2   2  680.23   35.50
   0  -2  -2  668.63   35.60
   0  -3  -2   -2.20    0.60
   0   3  -2   -1.60    0.70
   0  -3   2   -2.60    0.50
   0   3  -2   -2.00    0.60
   0   3   2   -2.30    0.70
   0   3   2   -1.80    0.50
   0  -3   2   -2.70    0.60
   0   3   2   -2.80    0.60
   0   4   2 1642.54   83.49
   0  -4  -2 1623.44   83.59
   0  -4   2 1624.74   83.79
   0  -4  -2 1677.63   83.99
   0   4   2 1643.34   83.79
   0   4  -2 1620.84   83.49
   0  -4   2 1658.13   83.59
   0   4  -2 1712.63   83.89
   0   4   2 1601.84   83.89
   0   4  -2 1564.04   83.79
   0   5   2   -0.50    0.60
   0   5  -2    0.10    0.80
   0  -5  -2   -0.60    0.90
   0   5   2   -0.10    0.70
   0  -5   2    0.10    0.70
   0   5   2   -0.40    0.80
   0   5  -2    0.80    0.90
   0   5   2   -0.30    0.40
   0   5  -2    0.00    0.40
   0  -5  -2   -0.80    0.80
   0   5  -2    0.30    0.80
   0  -5   2    0.10    0.90
   0   5   2    0.40    1.00
   0  -5   2    0.30    0.90
   0  -6  -2 1718.93   89.39
   0  -6   2 1674.53   89.29
   0   6  -2 1765.82   88.69
   0  -6  -2 1640.84   89.29
   0  -6   2 1807.92   88.69
   0   6  -2 1744.83   89.19
   0   6   2 1763.82   88.59
   0   6   2 1751.22   89.49
   0  -6   2 1756.72   89.29
   0   6   2 1793.32   89.09
   0   6  -2 1759.32   89.49
   0   6  -2 1821.02   89.19
   0   6   2 1672.03   89.49
   0  -6   2 1719.03   89.29
   0  -6  -2 1710.13   88.59
   0   7  -2    0.60    1.00
   0   7   2   -0.50    1.00
   0  -7  -2   -0.20    1.10
   0   7   2   -0.20    1.30
   0  -7   2    0.30    0.80
   0   7   2    0.40    1.00
   0   7  -2    0.40    1.10
   0   7   2    0.70    0.70
   0  -7   2   -0.30    1.00
   0   7   2    0.90    1.10
   0   7  -2    0.20    0.60
   0  -7  -2    0.20    0.60
   0  -7  -2    0.00    1.10
   0  -7   2   -1.20    1.10
   0  -7   2    0.90    1.10
   0   7  -2   -0.90    1.00
   0   8   2   34.70    3.10
   0  -8   2   36.80    3.30
   0  -8  -2   38.50    3.50
   0  -8   2   36.10    3.40
   0  -8   2   38.60    3.40
   0   8  -2   36.10    3.30
   0   8   2   35.60    2.70
   0   8   2   34.60    3.60
   0   8  -2   40.50    3.30
   0  -8   2   36.90    2.80
   0   8   2   29.40    3.10
   0   8  -2   38.10    2.80
   0   8   2   33.40    3.40
   0  -8  -2   36.10    3.60
   0  -8  -2   30.70    2.50
   0   8  -2   37.80    3.60
   0   9   2   -0.60    1.20
   0   9  -2    1.20    0.90
   0  -9  -2    0.50    1.30
   0   9   2    0.10    1.50
   0  -9  -2    1.10    1.60
   0  -9  -2    0.10    1.50
   0   9  -2   -0.50    1.20
   0   9   2   -0.40    1.20
   0   9   2    1.70    1.00
   0   9  -2    0.00    1.30
   0   9   2    2.10    1.30
   0  -9   2    0.50    1.00
   0  -9   2    1.00    1.30
   0   9  -2    1.00    1.40
   0  -9   2   -0.40    1.30
   0  10  -2  111.59    7.00
   0  10  -2  118.89    7.80
   0 -10   2  119.39    7.90
   0 -10   2  127.49    8.00
   0  10   2  106.19    7.50
   0  10   2  100.89    7.70
   0 -10  -2  115.29    8.10
   0  10   2  115.59    8.20
   0 -10   2  131.19    7.20
   0 -10   2  111.09    7.60
   0 -10  -2  107.49    8.00
   0 -10  -2  120.59    8.00
   0  10   2  123.89    7.00
   0  10   2  129.29    7.80
   0  10  -2  106.89    8.00
   0  10  -2  118.79    7.80
   0  11  -2   -0.60    1.70
   0  11   2    0.70    1.60
   0  11   2   -3.20    1.20
   0  11  -2    3.10    1.90
   0 -11   2    2.20    1.80
   0 -11  -2    0.30    1.90
   0  11  -2    0.50    1.80
   0 -11   2   -1.40    1.30
   0 -11  -2    0.50    2.00
   0 -11  -2   -0.30    1.80
   0  11  -2    0.40    1.80
   0  11   2    1.10    2.20
   0 -12  -2    9.00    2.70
   0 -12  -2    6.90    2.50
   0 -12   2    4.70    2.30
   0  12   2   16.20    3.40
   0  12  -2    6.70    2.30
   0  12  -2    2.00    2.10
   0 -12   2    4.20    2.10
   0  12   2    8.90    2.50
   0  12  -2    7.50    2.60
   0  12   2    6.70    2.30
   0  12  -2    6.70    2.80
   0 -13  -2   -3.90    1.80
   0  13  -2   -0.50    2.10
   0 -13  -2    0.10    2.20
   0  13  -2    2.70    2.30
   0 -13   2   -0.40    2.00
   0  13   2   -0.90    1.70
   0 -13   2   -0.40    1.90
   0  13   2   -1.40    2.40
   0 -13  -2   -1.10    2.20
   0  13  -2    2.00    2.60
   0  13  -2   -1.60    2.50
   0  13   2   -1.00    1.60
   0  14   2  354.76   20.50
   0  14   2  333.47   21.20
   0 -14   2  381.36   21.10
   0  14  -2  348.47   21.50
   0  15   2    2.90    3.10
   0 -15   2    4.50    3.10
   0  15   2   -0.60    2.50
   0  15  -2   -1.70    2.60
   0 -16   2   68.09    7.30
   0  16  -2   67.49    7.60
   0  16   2   65.69    7.50
   0  16   2   75.79    7.20
   0  17   2   -0.70    3.00
   0  17   2   -1.30    3.10
   0 -17   2   -2.90    3.00
   0  17  -2   -1.80    3.10
   0 -18   2   22.40    5.40
   0  18   2   31.70    6.10
   0  18   2   35.60    5.60
   0  18  -2   29.60    6.50
   0  19  -2    1.20    4.20
   0  19   2   -3.50    3.30
   0 -19   2   -1.10    3.10
   0  19   2    2.20    3.50
   0  20   2   76.39    9.60
   0  20  -2   75.59   10.50
  -1   0   2 2328.67  114.69
   1   0   2 2284.37  114.59
   1   0  -2 2208.98  114.39
  -1   0   2 2380.16  114.39
   1   0  -2 2165.38  114.59
   1   0   2 2279.67  114.59
  -1   0  -2 2152.38  114.49
  -1   0   2 2241.18  114.59
  -1  -1   2    6.00    0.90
   1  -1  -2    8.80    0.70
  -1   1  -2    6.40    0.70
   1  -1  -2    6.40    0.90
  -1   1  -2    7.90    0.60
   1   1   2    8.10    0.60
  -1  -1   2    7.30    0.70
   1   1   2    8.00    0.80
  -1  -1   2    7.80    0.80
   1   1   2    8.00    1.00
   1   1  -2    7.40    0.90
   1  -1   2    8.90    0.60
   1   1  -2    7.00    0.70
  -1   1   2    6.50    0.80
  -1   1   2    8.10    0.90
   1  -1   2    7.00    0.90
  -1   1   2    6.70    0.60
  -1   1   2    9.00    1.00
  -1  -1  -2    6.40    0.60
  -1   2  -2  741.43   37.80
  -1   2  -2  717.43   37.90
   1   2   2  751.32   37.90
   1  -2  -2  740.73   38.20
   1   2   2  722.53   38.10
  -1  -2   2  745.33   37.90
   1   2   2  758.52   37.70
   1  -2  -2  724.93   37.90
  -1  -2   2  729.13   38.20
  -1   2   2  765.42   38.00
   1  -2   2  719.73   38.10
  -1  -2  -2  730.93   37.80
   1   2  -2  740.23   37.80
  -1   2   2  739.73   38.10
   1   2  -2  726.13   38.00
   1  -2   2  759.12   37.80
  -1   2   2  746.33   37.80
  -1  -3   2  449.36   22.30
   1   3   2  432.76   22.10
   1  -3  -2  447.36   22.60
  -1   3  -2  421.96   22.20
  -1  -3   2  421.26   22.60
  -1   3  -2  396.66   22.30
   1   3   2  442.16   22.50
  -1   3   2  424.96   22.50
  -1   3   2  421.66   22.20
  -1  -3  -2  412.56   22.20
   1  -3   2  418.96   22.20
  -1   3   2  428.26   22.00
  -1   3   2  430.56   22.40
   1  -3   2  431.86   22.50
   1   3  -2  424.46   22.50
   1   3  -2  424.96   22.20
   1  -4  -2 2310.97  116.19
  -1   4  -2 2162.98  115.79
  -1  -4   2 2247.68  116.19
   1   4   2 2242.88  115.99
   1  -4  -2 2281.67  115.99
   1  -4  -2 2269.57  115.99
  -1   4  -2 2216.28  115.99
   1   4   2 2264.77  115.79
   1   4   2 2312.17  116.19
  -1  -4   2 2390.86  115.99
   1  -4   2 2206.68  115.89
   1   4  -2 2303.77  115.89
  -1   4   2 2316.77  115.49
  -1   4   2 2195.08  116.09
  -1   4   2 2391.46  115.89
   1  -4   2 2213.88  116.09
  -1  -4  -2 2136.19  115.89
   1   4  -2 2386.96  115.89
   1   4  -2 2337.67  115.49
  -1   4   2 2296.57  116.19
  -1   5  -2  247.68   12.50
  -1   5  -2  220.98   12.70
   1   5   2  230.28   12.40
   1  -5  -2  221.28   12.60
   1  -5  -2  226.58   12.60
  -1   5  -2  226.68   12.40
  -1  -5   2  243.28   12.60
  -1  -5   2  222.08   12.60
   1  -5  -2  238.88   12.80
   1   5   2  226.18   12.70
  -1  -5   2  223.08   12.80
   1   5   2  222.18   12.40
   1   5   2  218.98   12.70
  -1   5   2  224.68   12.40
   1  -5   2  224.08   12.50
  -1  -5  -2  221.88   12.00
  -1   5   2  205.98   12.60
  -1  -5  -2  228.48   12.60
  -1   5   2  236.58   12.40
  -1   5   2  226.78   12.80
   1  -5   2  231.88   12.70
   1   5  -2  237.28   12.10
   1   5  -2  237.08   12.50
   1  -5   2  223.98   12.50
  -1  -5  -2  240.58   12.70
   1  -5   2  241.68   12.00
   1   5  -2  210.88   12.70
  -1   5   2  240.78   12.10
   1   6   2 2098.29  112.09
  -1   6  -2 2255.27  111.79
  -1   6  -2 2286.97  111.89
   1  -6  -2 2162.48  111.99
   1  -6  -2 2176.88  112.09
  -1  -6   2 2142.79  111.99
  -1   6  -2 2076.69  112.09
  -1  -6   2 2250.37  111.89
  -1  -6   2 2255.97  112.19
   1  -6  -2 2255.87  112.09
   1   6   2 2158.18  111.69
   1   6   2 2232.18  112.09
  -1   6   2 2089.89  112.09
  -1  -6  -2 2183.58  111.99
  -1   6   2 2138.59  111.69
   1  -6   2 2231.88  111.29
  -1   6   2 2269.17  111.69
   1   6  -2 2254.57  111.39
   1  -6   2 2106.29  111.89
   1   6  -2 2204.38  111.79
  -1   6   2 2117.39  112.09
   1   6  -2 2279.67  111.89
  -1   6   2 2273.07  111.39
  -1  -6  -2 2124.89  111.89
   1  -6   2 2242.98  111.89
   1   6  -2 2076.29  112.09
  -1  -6  -2 2182.68  111.19
   1  -6   2 2111.89  111.79
   1   7   2   89.99    5.90
   1   7   2   98.29    6.40
  -1   7  -2   96.59    6.00
  -1  -7   2  100.89    6.20
   1   7   2   91.79    5.90
  -1  -7   2  100.29    6.30
  -1   7  -2   88.09    6.00
   1  -7  -2  105.19    6.40
  -1   7  -2   92.79    6.30
  -1  -7   2   90.09    6.10
   1  -7  -2   89.19    6.10
   1   7   2   90.69    6.20
   1  -7  -2   94.49    6.20
  -1   7  -2  103.79    6.30
   1   7  -2   94.89    5.60
   1  -7   2   87.39    6.00
   1   7  -2  100.99    6.10
  -1   7   2   98.49    6.00
   1  -7   2   83.59    6.00
  -1   7   2   90.99    6.20
  -1   7   2   96.39    5.50
  -1   7   2   98.09    5.90
  -1  -7  -2   86.49    5.30
   1  -7   2   96.79    5.50
  -1  -7  -2  100.09    6.20
   1   7  -2   88.79    6.30
   1  -7   2   87.49    6.00
   1   7  -2  100.09    6.10
  -1   7   2   91.59    6.30
  -1  -7  -2   84.09    6.10
  -1   8  -2  122.29    8.10
  -1  -8   2  135.09    8.40
  -1  -8   2  119.89    8.20
  -1   8  -2  115.89    8.40
  -1   8  -2  133.59    8.20
   1   8   2  126.19    8.10
   1  -8  -2  134.09    8.50
   1  -8  -2  134.29    8.50
  -1  -8   2  142.29    8.40
   1   8   2  148.39    8.80
   1   8   2  143.59    7.60
  -1   8  -2  138.09    8.30
   1   8   2  129.99    8.50
   1   8   2  137.79    8.20
  -1  -8  -2  130.29    7.50
  -1  -8  -2  142.89    8.50
  -1   8   2  134.69    8.10
   1  -8   2  128.69    8.30
  -1   8   2  130.29    8.10
   1   8  -2  136.79    8.30
  -1  -8  -2  134.19    8.50
   1   8  -2  137.69    7.80
  -1   8   2  142.39    7.70
   1   8  -2  122.39    8.10
  -1   8   2  133.59    8.50
   1  -8   2  130.09    8.20
   1  -8   2  137.89    8.40
   1  -8   2  146.79    7.70
  -1   8   2  142.59    8.60
   1   8  -2  127.99    8.60
   1   9   2    3.40    1.10
  -1  -9   2    5.10    1.70
  -1   9  -2    1.40    1.50
   1  -9  -2    1.90    1.60
  -1   9  -2    4.10    1.60
   1   9   2    3.70    1.50
  -1  -9   2    5.00    1.90
   1   9   2    5.00    1.60
   1  -9  -2    2.00    1.60
   1   9   2    0.80    1.40
  -1   9  -2    2.50    1.60
   1   9   2    4.00    2.00
  -1  -9   2    2.70    1.50
  -1   9  -2    3.80    1.70
  -1   9   2    3.40    1.60
   1   9  -2    0.80    1.30
   1  -9   2    3.30    1.10
   1  -9   2    4.20    1.60
   1  -9   2    4.20    1.60
   1   9  -2    1.70    1.60
  -1   9   2    4.60    1.50
   1  -9   2    0.90    1.50
  -1  -9  -2    2.20    1.70
  -1   9   2    4.00    1.60
  -1  -9  -2    4.70    1.90
   1   9  -2    2.80    1.10
  -1   9   2    3.80    1.80
  -1  -9  -2    2.90    1.00
  -1   9   2    1.80    1.10
   1   9  -2    0.80    1.60
  -1  10  -2   73.89    5.90
   1  10   2   74.29    6.20
  -1 -10   2   88.79    6.00
   1  10   2   72.19    5.70
  -1  10  -2   72.59    6.20
   1  10   2   79.09    5.80
   1 -10  -2   79.89    6.10
  -1 -10   2   76.39    6.10
   1 -10  -2   70.99    6.00
   1 -10  -2   91.39    6.30
  -1  10  -2   83.29    6.00
   1  10   2   88.39    5.20
  -1  10  -2   84.49    5.90
   1  10   2   76.39    6.00
   1  10  -2   84.09    6.00
   1  10  -2   64.59    6.10
  -1 -10  -2   81.99    5.10
   1  10  -2   79.29    5.30
   1 -10   2   71.09    5.90
   1 -10   2   75.89    5.80
   1 -10   2   78.49    6.10
  -1  10   2   83.79    5.20
  -1  10   2   84.29    6.30
   1  10  -2   76.99    5.90
  -1  10   2   73.89    5.90
  -1  10   2   81.99    5.80
   1 -10   2   88.39    5.30
  -1 -10  -2   79.49    6.20
  -1  10   2   82.99    5.80
  -1 -10  -2   76.69    6.20
  -1  11  -2   97.99    7.30
   1 -11  -2  114.19    7.80
   1  11   2   99.89    7.10
  -1  11  -2  103.79    7.80
  -1  11  -2  115.09    7.50
  -1  11  -2  105.89    7.30
   1  11   2   97.79    7.40
   1 -11  -2  116.99    7.90
   1  11   2   99.29    7.70
   1 -11  -2  125.79    7.90
  -1 -11   2  100.79    7.20
  -1 -11   2   93.19    7.40
   1  11  -2  105.79    7.40
  -1 -11  -2  111.09    7.80
   1  11  -2  108.09    7.50
  -1  11   2   92.99    7.50
   1 -11   2   96.69    7.30
   1 -11   2   89.49    7.00
  -1  11   2  104.89    7.20
   1  11  -2  110.29    7.90
  -1  11   2   99.39    7.30
  -1 -11  -2  101.09    7.70
   1  12   2   25.40    3.60
  -1  12  -2   31.70    3.90
   1  12   2   26.30    3.70
   1 -12  -2   29.10    4.00
  -1  12  -2   27.20    4.00
  -1  12  -2   36.50    4.20
  -1  12  -2   27.30    4.50
   1  12   2   25.20    4.20
  -1 -12   2   27.20    4.10
  -1 -12   2   27.10    3.50
   1 -12  -2   25.20    4.00
   1 -12  -2   23.00    3.90
  -1  12   2   27.40    3.70
  -1 -12  -2   27.70    4.00
  -1 -12  -2   26.70    4.20
   1 -12   2   24.50    3.80
   1  12  -2   31.30    4.40
   1  12  -2   35.10    4.10
  -1  12   2   27.30    4.30
  -1  12   2   24.90    3.50
   1 -12   2   22.40    3.40
  -1 -12  -2   26.50    4.10
   1  12  -2   26.30    3.90
   1  13   2   22.90    3.60
  -1 -13   2   15.70    3.40
   1  13   2   24.30    3.80
   1  13   2   21.30    4.20
  -1  13  -2   20.90    4.20
   1 -13  -2   18.70    3.70
   1 -13  -2   25.70    4.60
  -1  13  -2   21.90    3.60
  -1  13  -2   22.20    3.60
   1 -13  -2   23.90    3.90
  -1 -13  -2   23.00    4.00
   1  13  -2   21.70    3.70
   1  13  -2   28.60    4.50
   1  13  -2   28.40    4.10
  -1  13   2   21.10    3.50
   1  13  -2   23.00    3.80
   1 -13   2   20.10    3.40
   1 -13   2   14.80    3.30
  -1  13   2   24.10    4.40
  -1 -13  -2   22.40    4.00
  -1 -14   2   45.00    5.50
   1  14   2   41.80    5.70
   1  14   2   43.70    5.30
  -1  14  -2   53.69    6.40
  -1  14   2   38.40    4.80
  -1  14   2   46.80    5.80
   1 -14   2   44.00    5.60
   1  14  -2   51.89    6.00
  -1  15  -2   18.90    4.50
   1  15   2   21.60    4.10
   1  15   2   16.30    4.30
  -1 -15   2   24.90    4.50
   1  15  -2   17.00    4.40
  -1  15   2   18.30    3.90
   1 -15   2   11.00    3.50
  -1  15   2   14.70    4.10
   1  16   2   63.59    6.20
   1  16   2   52.19    6.90
  -1 -16   2   55.19    6.70
  -1  16  -2   52.29    7.00
   1  16  -2   58.59    7.10
   1 -16   2   64.09    6.90
  -1  16   2   49.60    6.70
  -1  16   2   58.79    6.40
  -1 -17   2   14.30    4.20
   1  17   2   13.60    4.50
  -1  17  -2   15.70    4.80
   1  17   2    8.60    3.70
  -1  17   2   15.10    4.60
  -1  17   2   14.70    4.10
   1 -17   2   18.50    4.70
   1  17  -2   14.20    4.60
   1  18   2    0.90    3.70
  -1 -18   2   -1.00    3.50
   1  18   2   -0.90    3.10
  -1  18  -2   -2.80    3.70
   1  18  -2    9.30    4.40
  -1  18   2   -1.40    3.00
  -1  18   2   -4.20    3.00
   1 -18   2    3.70    3.90
  -1 -19   2    3.30    4.00
  -1  19  -2   -0.60    3.70
   1  19   2   -2.90    3.40
   1  19   2    2.50    4.40
   1  19  -2   -1.00    3.70
  -1  19   2   -1.70    3.50
   1 -19   2   -7.10    3.20
  -1  19   2    1.30    3.80
   1  20   2   35.80    7.50
  -1  20  -2   45.90    8.40
   1  20   2   48.50   10.30
  -1  20   2   40.80    7.70
   1  20  -2   36.30    7.60
   1 -20   2   58.69    8.80
   2   0   2 1403.16   69.99
   2   0   2 1441.76   69.69
  -2   0   2 1366.06   69.79
  -2   0   2 1363.56   69.99
  -2   0  -2 1337.87   69.69
   2   0  -2 1329.17   70.09
   2   0  -2 1355.86   69.89
  -2   0   2 1383.86   70.09
  -2  -1   2   33.10    2.40
   2  -1  -2   34.00    2.10
   2   1   2   32.70    2.10
  -2  -1   2   34.50    2.10
   2  -1  -2   29.50    2.30
  -2   1  -2   32.40    1.90
  -2   1  -2   31.00    2.20
  -2  -1   2   29.50    2.20
  -2   1   2   32.10    2.00
   2  -1   2   38.70    2.00
  -2  -1  -2   30.10    1.90
  -2   1   2   31.60    2.20
  -2  -1  -2   29.20    2.00
   2  -1   2   31.50    2.10
   2   1  -2   33.30    2.20
   2   1  -2   35.50    2.30
  -2   1   2   32.10    2.20
   2   1  -2   32.70    2.10
   2   2   2   19.80    1.50
   2   2   2   17.30    1.30
  -2  -2   2   20.40    1.90
   2  -2  -2   19.50    1.50
   2   2   2   17.40    1.60
  -2   2  -2   16.70    1.40
   2  -2  -2   16.90    1.70
  -2   2  -2   20.10    1.70
  -2  -2   2   21.10    1.60
  -2   2  -2   18.00    1.40
   2   2  -2   19.50    1.70
   2   2  -2   18.80    1.50
  -2   2   2   16.70    1.40
  -2  -2  -2   18.20    1.40
  -2  -2  -2   16.50    1.30
   2  -2   2   18.10    1.40
  -2   2   2   18.60    1.60
   2  -2   2   20.60    1.70
   2   2  -2   18.80    1.50
  -2   2   2   18.90    1.50
   2  -2   2   17.40    1.40
   2   3   2 1176.48   59.49
  -2   3  -2 1164.08   59.49
   2  -3  -2 1189.18   59.59
   2   3   2 1149.19   59.69
   2  -3  -2 1160.08   59.79
   2  -3  -2 1175.28   59.49
  -2  -3   2 1168.08   59.49
  -2   3  -2 1152.38   59.39
  -2   3  -2 1156.38   59.69
   2   3   2 1148.99   59.39
  -2  -3   2 1126.79   59.79
   2  -3   2 1123.59   59.69
  -2   3   2 1188.58   59.39
   2  -3   2 1177.68   59.19
  -2   3   2 1162.08   59.39
  -2  -3  -2 1189.68   59.29
   2   3  -2 1163.88   59.69
   2  -3   2 1160.08   59.39
   2   3  -2 1183.88   59.39
   2   3  -2 1207.68   59.69
   2   3  -2 1147.79   59.49
  -2   3   2 1136.59   59.59
  -2  -3  -2 1109.59   59.49
   2  -4  -2    1.90    0.90
   2   4   2    1.10    0.90
  -2   4  -2    1.80    0.80
  -2   4  -2    0.70    1.00
   2  -4  -2    1.60    1.00
   2   4   2    1.30    0.90
   2  -4  -2    1.40    0.80
  -2  -4   2    1.20    1.00
  -2  -4   2    4.10    1.00
  -2   4  -2    2.90    0.90
  -2  -4   2    0.60    0.70
   2   4   2    2.10    0.80
  -2  -4  -2    0.50    0.70
   2   4  -2    1.00    0.80
  -2  -4  -2    2.30    0.60
   2   4  -2    1.10    0.90
   2   4  -2    1.50    0.60
  -2   4   2    0.10    0.60
  -2   4   2    1.00    0.80
   2  -4   2    1.80    0.60
   2   4  -2    0.90    0.70
   2  -4   2    2.30    0.90
  -2   4   2    0.60    0.70
   2  -4   2    1.00    0.80
  -2   4   2    0.90    0.70
   2   5   2    7.70    1.50
   2   5   2   10.50    1.70
  -2  -5   2    8.90    1.50
   2  -5  -2    8.70    1.60
   2   5   2    8.90    1.40
   2  -5  -2   10.00    1.70
   2  -5  -2   10.40    1.80
  -2   5  -2    9.00    1.40
  -2  -5   2   11.20    1.70
  -2   5  -2   10.40    1.70
   2   5   2   11.60    1.70
  -2   5  -2    9.30    1.60
  -2   5  -2   11.30    1.50
  -2  -5   2   11.30    1.90
  -2   5   2    8.20    1.60
  -2   5   2    7.50    1.30
  -2  -5  -2   10.80    1.10
  -2   5   2    9.20    1.40
   2  -5   2    8.10    1.50
   2  -5   2   13.10    1.20
   2   5  -2    9.10    1.50
   2  -5   2    8.70    1.50
  -2  -5  -2   13.30    1.80
   2  -5   2   15.60    2.10
  -2  -5  -2   10.30    1.70
   2   5  -2    9.10    1.20
  -2   5   2   10.40    1.30
   2   5  -2   13.10    2.00
  -2  -6   2  212.48   12.50
  -2   6  -2  241.98   12.50
   2   6   2  213.68   12.30
   2   6   2  228.48   12.70
  -2   6  -2  219.78   12.60
  -2   6  -2  215.98   12.30
   2   6   2  238.78   12.40
   2  -6  -2  223.18   12.60
  -2  -6   2  233.98   12.60
   2  -6  -2  227.28   12.60
   2   6   2  219.98   12.70
   2  -6  -2  228.48   12.70
  -2  -6   2  215.68   12.70
  -2   6  -2  236.18   12.70
   2   6  -2  214.98   12.40
  -2   6   2  214.48   12.30
  -2   6   2  195.48   12.50
   2  -6   2  225.48   12.60
   2   6  -2  237.38   12.50
  -2   6   2  228.38   12.00
   2  -6   2  219.08   12.40
  -2  -6  -2  228.58   12.00
  -2   6   2  205.48   12.60
   2  -6   2  216.78   11.90
   2  -6   2  222.38   12.50
  -2  -6  -2  230.78   12.60
  -2   6   2  229.28   12.30
  -2  -6  -2  216.48   12.60
   2   6  -2  231.48   12.10
   2   6  -2  223.38   12.80
   2  -7  -2  241.68   13.40
   2  -7  -2  232.08   13.40
  -2   7  -2  240.68   13.40
  -2   7  -2  246.68   13.20
  -2  -7   2  243.78   13.50
  -2   7  -2  220.98   13.40
   2   7   2  234.08   13.50
   2  -7  -2  249.97   13.60
  -2  -7   2  219.68   13.30
  -2  -7   2  242.88   13.40
   2   7   2  228.68   13.10
   2   7   2  233.28   13.40
  -2   7  -2  232.18   13.20
   2   7  -2  234.98   12.80
   2  -7   2  234.08   12.70
   2  -7   2  231.28   13.30
   2  -7   2  230.78   13.20
  -2   7   2  236.58   12.80
  -2   7   2  205.08   13.30
  -2  -7  -2  240.88   12.70
   2   7  -2  242.88   13.70
   2  -7   2  227.68   13.30
  -2   7   2  242.78   13.50
  -2  -7  -2  241.68   13.50
  -2   7   2  234.78   13.10
   2   7  -2  240.48   13.20
   2   7  -2  242.28   13.30
  -2   7   2  227.58   13.10
  -2  -7  -2  251.17   13.50
  -2  -8   2   36.90    3.50
   2   8   2   39.40    3.30
  -2   8  -2   38.40    3.60
  -2  -8   2   31.80    3.40
   2   8   2   30.80    3.30
  -2   8  -2   31.40    3.20
   2   8   2   39.30    3.30
  -2   8  -2   41.20    3.50
   2   8   2   32.90    3.50
   2  -8  -2   38.10    3.60
  -2  -8   2   40.20    3.60
  -2   8  -2   38.10    3.40
   2  -8  -2   44.90    3.70
   2  -8  -2   51.69    3.90
   2  -8   2   39.50    3.40
  -2   8   2   38.30    2.90
  -2  -8  -2   35.50    2.70
  -2  -8  -2   34.80    3.70
  -2  -8  -2   35.60    3.40
   2   8  -2   33.10    3.20
  -2   8   2   31.40    3.20
  -2   8   2   29.40    3.40
   2   8  -2   36.50    3.00
   2   8  -2   40.00    3.80
  -2   8   2   34.70    3.20
   2  -8   2   32.50    3.30
  -2   8   2   35.90    3.50
   2   8  -2   37.20    3.40
   2  -8   2   39.40    2.80
   2  -8   2   32.90    3.20
   2  -9  -2   48.00    4.30
  -2  -9   2   39.10    4.00
   2   9   2   44.30    3.80
  -2  -9   2   46.30    4.20
  -2  -9   2   46.60    4.10
   2   9   2   39.80    4.00
  -2   9  -2   51.49    4.10
   2   9   2   44.40    4.30
   2  -9  -2   44.50    4.20
   2   9   2   38.20    3.80
  -2   9  -2   43.50    3.90
  -2   9  -2   37.80    4.00
   2  -9  -2   39.90    4.00
  -2   9  -2   52.19    4.20
   2   9  -2   44.10    4.00
  -2   9   2   38.20    3.60
  -2  -9  -2   52.89    4.50
  -2   9   2   48.50    3.90
   2  -9   2   41.10    3.90
  -2   9   2   35.30    4.00
   2   9  -2   48.10    4.00
  -2   9   2   48.80    3.50
  -2  -9  -2   45.60    4.20
   2  -9   2   39.50    3.90
   2  -9   2   48.20    4.00
  -2   9   2   44.90    4.00
   2   9  -2   46.40    4.50
   2  -9   2   47.80    3.40
   2   9  -2   40.80    3.40
  -2  -9  -2   42.20    3.20
   2  10   2   16.80    3.20
   2  10   2   17.30    3.00
  -2  10  -2   20.00    2.90
   2  10   2   19.90    2.90
  -2 -10   2   20.00    3.20
  -2 -10   2   16.00    2.90
  -2 -10   2   13.40    2.70
  -2  10  -2   19.10    3.20
   2 -10  -2   17.60    3.20
   2 -10  -2   26.60    3.70
   2 -10  -2   18.90    3.10
   2  10   2   20.10    2.90
  -2  10  -2   23.50    3.20
  -2  10  -2   21.70    3.20
  -2  10   2   17.90    2.70
   2  10  -2   26.10    3.30
   2 -10   2   14.30    2.60
   2  10  -2   15.80    2.80
   2  10  -2   20.70    2.50
   2 -10   2   20.20    2.30
  -2  10   2   20.00    3.30
  -2 -10  -2   18.20    3.00
   2 -10   2   15.70    2.80
  -2 -10  -2   17.70    3.10
   2 -10   2   17.40    2.90
  -2 -10  -2   21.50    2.50
  -2  10   2   18.40    2.30
   2  10  -2   23.20    3.60
  -2  10   2   24.30    2.80
  -2  11  -2    6.10    2.20
   2  11   2    9.10    2.90
   2  11   2    2.80    1.80
   2  11   2    7.50    2.40
   2 -11  -2    9.90    2.70
  -2 -11   2    8.10    2.20
  -2  11  -2    8.50    2.70
   2 -11  -2    5.30    2.30
  -2  11  -2    7.10    2.20
   2 -11  -2    7.10    2.50
  -2  11  -2    9.00    2.50
  -2 -11   2    9.90    2.50
   2  11  -2    5.10    2.30
  -2 -11  -2    1.60    2.30
  -2  11   2    8.00    2.50
   2  11  -2    4.60    2.20
   2 -11   2    8.30    2.20
  -2  11   2    9.20    2.10
  -2  11   2    5.30    2.00
  -2 -11  -2   11.60    2.80
   2 -11   2    5.70    2.20
   2  11  -2   12.70    3.10
  -2  12  -2   26.00    3.80
  -2  12  -2   25.90    3.70
   2 -12  -2   32.90    4.50
   2 -12  -2   26.10    3.80
  -2 -12   2   23.60    3.40
   2  12   2   23.10    4.00
  -2 -12   2   20.30    3.80
   2  12   2   21.30    3.60
  -2  12  -2   27.50    4.30
   2 -12  -2   23.80    4.00
   2  12   2   17.30    3.10
  -2  12  -2   28.30    4.00
  -2  12   2   24.30    4.10
  -2 -12  -2   21.20    3.80
  -2 -12  -2   22.80    3.80
   2  12  -2   25.00    3.80
   2  12  -2   18.30    3.80
   2 -12   2   25.10    3.90
   2  12  -2   14.90    3.10
  -2  12   2   16.80    3.10
   2 -12   2   26.10    3.40
  -2 -13   2   61.99    5.80
   2  13   2   54.49    6.00
   2  13   2   60.39    5.70
  -2  13  -2   64.19    6.40
  -2  13  -2   65.89    5.90
   2  13   2   58.29    5.60
   2 -13  -2   53.69    5.90
   2 -13  -2   64.79    5.80
  -2  13  -2   64.39    5.70
   2  13  -2   67.29    6.40
   2 -13   2   68.79    5.90
  -2  13   2   51.19    5.20
   2 -13   2   54.29    5.20
  -2  13   2   56.39    6.00
  -2 -13  -2   49.10    5.60
   2  13  -2   57.09    5.70
   2  14   2  199.48   14.30
  -2 -14   2  222.98   14.30
   2  14   2  234.38   14.00
  -2  14  -2  232.18   14.80
   2 -14   2  235.18   14.40
   2  14  -2  185.68   14.30
  -2  14   2  227.68   14.00
  -2  14   2  225.78   14.70
   2  15   2    5.20    3.40
  -2  15  -2    5.60    3.50
   2  15   2    7.20    3.10
  -2 -15   2    8.40    3.40
  -2  15   2    1.40    2.70
   2  15  -2   -2.60    2.90
  -2  15   2    7.30    3.50
   2 -15   2    8.40    3.40
   2  16   2  150.88   10.30
  -2 -16   2  139.99   10.70
   2  16   2  124.09   10.70
  -2  16  -2  127.79   10.80
  -2  16   2  134.69   10.90
  -2  16   2  143.89   10.30
   2 -16   2  128.49   10.30
   2  16  -2  118.69   10.80
  -2  17  -2   18.70    5.10
   2  17   2   24.90    4.90
  -2 -17   2   27.50    5.20
   2  17   2   23.80    5.30
   2 -17   2   19.70    4.80
  -2  17   2   31.90    5.30
   2  17  -2   23.40    5.70
  -2  17   2   25.00    5.40
   2  18   2    8.60    4.10
  -2 -18   2   13.00    4.40
  -2  18  -2    3.10    4.40
   2  18   2    9.90    4.50
   2 -18   2   20.10    5.10
  -2  18   2   21.90    5.60
   2  18  -2   11.20    4.80
  -2  18   2   17.10    4.40
  -2  19  -2   41.60    7.60
   2  19   2   35.30    5.80
   2  19   2   35.50    7.10
  -2  19   2   44.80    7.50
   2 -19   2   34.30    6.10
   2  19  -2   32.00    6.80
  -2  20  -2   35.90    7.90
   2  20   2   34.60    6.00
   2  20   2   30.70    6.80
   2 -20   2   38.30    6.40
  -2  20   2   22.20    6.40
   2  20  -2   32.50    6.80
  -3   0  -2   47.20    2.80
  -3   0  -2   45.90    3.00
   3   0  -2   51.19    3.00
   3   0   2   47.40    2.80
  -3   0   2   47.20    3.20
   3   0  -2   44.70    3.20
  -3   0   2   49.60    3.00
  -3   0   2   46.50    2.90
   3   0   2   52.79    3.20
   3   1   2  692.43   34.50
  -3  -1   2  673.33   34.40
  -3  -1   2  672.83   34.30
  -3   1  -2  636.04   34.10
   3   1   2  688.33   34.10
  -3   1  -2  644.84   34.40
  -3  -1   2  662.43   34.60
  -3   1   2  669.93   34.20
  -3   1   2  645.74   34.40
  -3   1   2  668.93   34.40
   3   1  -2  679.83   34.30
  -3  -1  -2  636.44   34.30
   3  -1   2  673.13   34.10
   3   1  -2  687.63   34.40
   3  -1   2  680.63   34.40
  -3  -1  -2  652.23   34.10
   3   2   2  294.17   15.50
  -3  -2   2  304.27   15.70
   3  -2  -2  301.87   15.70
   3   2   2  301.17   15.90
   3   2   2  305.47   15.50
   3  -2  -2  295.17   15.70
   3  -2  -2  298.77   16.00
  -3   2  -2  291.37   15.50
  -3   2  -2  302.97   15.50
  -3   2  -2  305.87   15.90
  -3  -2   2  281.17   15.90
   3   2  -2  305.87   15.80
  -3  -2  -2  294.57   15.60
  -3   2   2  287.87   15.70
   3  -2   2  294.27   15.50
   3   2  -2  286.67   15.70
  -3   2   2  288.97   15.70
   3   2  -2  301.07   15.70
   3  -2   2  303.37   15.70
  -3   2   2  301.87   15.60
  -3  -2  -2  294.17   15.60
   3   2  -2  293.57   15.70
   3  -3  -2  117.59    6.90
  -3  -3   2  116.69    6.60
  -3  -3   2  109.59    6.60
   3  -3  -2  113.99    6.60
   3  -3  -2  115.79    6.60
   3   3   2  109.89    6.80
  -3   3  -2  120.89    6.50
  -3   3  -2  109.79    6.50
   3   3   2  121.19    6.60
  -3  -3   2  110.79    6.90
  -3   3  -2  112.59    6.80
   3   3   2  111.99    6.40
   3   3  -2  120.69    6.80
   3   3  -2  120.89    6.60
  -3   3   2  114.89    6.70
   3  -3   2  119.59    6.50
  -3   3   2  123.49    6.60
  -3   3   2  124.69    6.50
  -3   3   2  114.89    6.50
   3  -3   2  112.19    6.50
  -3  -3  -2  117.29    6.40
  -3  -3  -2  108.79    6.50
   3   3  -2  110.99    6.60
   3  -4  -2   13.40    1.90
  -3   4  -2    8.20    1.40
   3  -4  -2   11.20    1.60
  -3   4  -2   11.10    1.40
  -3   4  -2   11.30    1.60
   3  -4  -2   12.10    1.70
   3   4   2    7.90    1.20
  -3  -4   2    8.30    1.50
   3   4   2   10.70    1.50
  -3  -4   2   10.30    1.50
  -3   4  -2   10.60    1.40
   3   4   2   10.60    1.50
  -3  -4   2    7.40    1.50
  -3  -4  -2   11.90    1.20
  -3   4   2    9.30    1.40
   3   4  -2    8.50    1.40
   3   4  -2   10.90    1.70
   3   4  -2    8.30    1.30
  -3  -4  -2   12.70    1.60
   3  -4   2    9.80    1.40
  -3   4   2    8.50    1.30
  -3   4   2   11.20    1.40
  -3  -4  -2   10.50    1.60
   3  -4   2   12.80    1.40
  -3   4   2    8.40    1.50
   3   4  -2   13.70    1.70
  -3   5  -2   84.79    5.40
   3   5   2   87.09    5.40
  -3  -5   2   78.69    5.50
   3   5   2   86.59    5.40
  -3   5  -2   79.39    5.20
  -3   5  -2   84.69    5.20
   3   5   2   83.29    5.50
   3  -5  -2   82.39    5.30
  -3  -5   2   81.29    5.40
   3  -5  -2   77.09    5.20
   3  -5  -2   89.29    5.60
  -3   5  -2   76.99    5.10
   3   5   2   72.79    5.00
  -3   5   2   86.59    5.20
   3  -5   2   89.09    5.00
  -3   5   2   84.99    5.10
  -3  -5  -2   90.29    5.00
   3   5  -2   86.99    5.30
  -3  -5  -2   87.89    5.40
   3  -5   2   79.19    5.20
   3  -5   2   89.09    5.60
   3   5  -2   83.29    5.30
   3  -5   2   76.59    5.30
   3   5  -2   84.69    5.10
   3   5  -2   87.19    5.50
  -3   5   2   89.19    5.20
  -3   5   2   76.49    5.30
   3   6   2  146.39    9.20
   3  -6  -2  168.48    9.40
   3   6   2  155.18    8.90
   3   6   2  158.18    9.30
  -3   6  -2  141.39    9.00
  -3   6  -2  159.08    9.00
   3  -6  -2  159.18    9.20
   3  -6  -2  158.08    9.20
  -3  -6   2  152.38    9.30
  -3  -6   2  140.79    9.10
  -3   6  -2  157.08    9.20
  -3   6  -2  168.48    9.00
  -3  -6   2  153.78    9.10
   3   6   2  148.59    8.90
   3  -6   2  131.69    8.90
   3   6  -2  150.98    9.30
  -3   6   2  166.18    9.30
  -3   6   2  155.88    8.90
   3   6  -2  159.38    9.00
   3  -6   2  148.29    8.90
   3  -6   2  155.88    8.60
  -3  -6  -2  159.98    8.70
  -3   6   2  156.38    8.90
  -3  -6  -2  161.98    9.20
  -3  -6  -2  156.98    9.20
   3  -6   2  135.89    9.00
   3   6  -2  155.48    8.80
  -3   6   2  167.28    8.80
  -3   7  -2  398.26   21.50
  -3  -7   2  419.16   21.50
  -3  -7   2  407.86   21.60
   3   7   2  404.96   21.20
   3   7   2  386.36   21.50
   3   7   2  394.46   21.60
   3  -7  -2  400.76   21.60
  -3  -7   2  394.36   21.70
  -3   7  -2  372.06   21.40
   3  -7  -2  411.16   21.50
  -3   7  -2  418.26   21.30
  -3   7  -2  409.66   21.30
   3  -7  -2  373.66   21.40
   3   7   2  390.16   21.20
   3  -7   2  390.76   20.80
   3  -7   2  396.96   21.30
  -3   7   2  408.66   21.20
  -3  -7  -2  392.06   21.50
  -3  -7  -2  395.86   20.90
  -3  -7  -2  386.86   21.50
   3  -7   2  378.46   21.40
   3  -7   2  360.46   21.20
  -3   7   2  374.26   21.50
   3   7  -2  402.16   21.30
   3   7  -2  398.96   21.40
   3   7  -2  397.96   21.70
  -3   7   2  401.16   21.00
  -3   7   2  387.46   21.20
   3   7  -2  396.56   21.00
  -3   8  -2   15.40    2.30
  -3  -8   2   10.60    2.30
   3   8   2   10.70    2.30
  -3  -8   2   12.30    2.40
   3  -8  -2   13.90    2.40
   3   8   2   11.00    2.40
   3   8   2   14.00    2.20
   3   8   2   15.00    2.30
  -3  -8   2   17.00    2.70
   3  -8  -2   14.50    2.50
  -3   8  -2   12.80    2.50
   3  -8  -2   15.70    2.50
  -3   8  -2   13.10    2.20
  -3   8  -2   12.10    2.40
  -3  -8  -2   15.90    2.60
   3  -8   2   14.70    2.40
  -3  -8  -2   16.20    1.80
  -3   8   2   16.60    2.40
   3   8  -2   14.00    2.00
   3   8  -2   15.30    2.70
  -3   8   2   17.10    2.10
  -3   8   2   13.80    2.50
   3  -8   2   15.20    2.40
   3  -8   2   15.60    1.90
   3   8  -2   14.50    2.40
   3   8  -2   14.90    2.40
  -3   8   2   13.70    2.10
   3  -8   2   14.30    2.30
  -3  -8  -2   14.10    2.60
  -3   9  -2  186.68   11.20
  -3  -9   2  180.38   11.20
   3   9   2  172.88   11.20
  -3  -9   2  185.18   11.30
   3  -9  -2  191.48   11.30
  -3   9  -2  186.28   11.00
   3   9   2  174.18   10.80
   3  -9  -2  196.88   11.30
   3  -9  -2  189.18   11.30
   3   9   2  196.88   11.00
  -3   9  -2  200.08   11.10
   3   9   2  190.98   11.40
  -3  -9   2  161.68   11.10
  -3   9  -2  169.88   11.20
  -3   9   2  188.68   10.90
   3  -9   2  170.08   11.00
   3  -9   2  191.58   10.40
   3   9  -2  181.68   11.00
  -3   9   2  193.88   10.60
  -3  -9  -2  175.58   11.20
   3   9  -2  202.48   11.70
   3  -9   2  164.38   10.90
  -3  -9  -2  196.28   11.40
   3   9  -2  187.78   11.10
  -3   9   2  174.98   11.30
  -3   9   2  179.18   10.90
   3   9  -2  184.38   10.70
   3  -9   2  180.68   11.10
  -3  -9  -2  190.38   10.40
   3  10   2    7.90    2.20
  -3  10  -2    6.30    2.00
   3  10   2    4.60    2.30
   3  10   2    6.70    1.90
  -3  10  -2    6.50    2.20
  -3 -10   2    4.80    2.00
  -3  10  -2    5.60    2.00
  -3 -10   2    9.10    2.20
   3 -10  -2    5.70    2.10
   3 -10  -2    9.50    2.40
  -3  10  -2    2.10    1.90
   3 -10  -2    8.90    2.40
  -3 -10   2    4.50    2.10
   3 -10   2    6.40    1.60
  -3  10   2    7.80    2.00
   3  10  -2    5.50    1.90
   3  10  -2    9.50    1.90
  -3 -10  -2    7.50    2.40
  -3  10   2    4.20    1.90
  -3 -10  -2    6.90    2.30
   3  10  -2   10.20    2.50
  -3  10   2    6.50    1.90
   3  10  -2    7.10    2.50
   3 -10   2    6.60    2.10
  -3  10   2    7.10    1.70
  -3 -11   2  412.36   23.40
   3  11   2  426.26   23.90
  -3  11  -2  430.06   23.40
   3  11   2  415.76   23.60
  -3  11  -2  402.06   23.20
   3  11   2  414.26   23.20
   3 -11  -2  448.56   23.70
  -3  11  -2  439.46   23.40
  -3 -11   2  392.96   23.50
  -3  11  -2  385.96   23.60
   3 -11  -2  401.96   23.60
   3 -11  -2  435.26   23.50
   3 -11   2  396.86   23.30
  -3 -11  -2  427.36   23.70
  -3  11   2  379.36   23.60
   3  11  -2  424.66   24.00
  -3  11   2  424.46   23.30
  -3  11   2  450.15   22.70
  -3 -11  -2  442.36   23.80
   3  11  -2  411.56   23.30
   3  11  -2  427.96   23.30
   3 -12  -2   83.19    7.00
  -3  12  -2   94.19    7.00
   3  12   2   82.49    7.00
  -3 -12   2   85.09    6.80
  -3 -12   2   84.39    7.00
  -3  12  -2   90.49    7.80
   3 -12  -2   91.99    7.10
  -3  12  -2   98.09    7.60
   3  12   2   81.19    6.70
  -3  12  -2  101.29    7.10
   3 -12  -2  101.59    7.40
   3  12   2   88.39    7.50
  -3  12   2   95.89    7.70
   3  12  -2   94.09    7.10
  -3  12   2   85.29    6.80
  -3 -12  -2   96.79    8.20
   3 -12   2   87.69    7.00
   3  12  -2   91.59    7.60
   3  12  -2   95.89    7.20
  -3 -12  -2   92.19    7.40
   3 -13  -2  258.67   15.70
   3 -13  -2  271.47   16.40
  -3  13  -2  241.88   15.90
   3  13   2  248.78   15.10
  -3  13  -2  270.27   15.30
   3  13   2  236.78   15.40
  -3 -13   2  230.38   15.40
   3  13   2  231.98   15.70
  -3  13  -2  253.37   15.10
   3  13  -2  255.77   15.30
   3  13  -2  248.18   15.90
  -3 -13  -2  258.37   15.70
  -3  13   2  240.58   15.70
  -3  13   2  233.88   14.90
   3 -13   2  268.37   15.60
   3  14   2   75.49    7.20
   3  14   2   73.19    6.60
  -3  14  -2   62.59    6.90
  -3 -14   2   80.09    7.10
  -3  14   2   60.99    6.90
   3 -14   2   71.49    6.70
   3  14  -2   77.59    7.30
  -3  14   2   70.89    6.30
   3  15   2   20.70    4.00
  -3 -15   2   25.90    4.60
   3  15   2   19.60    4.60
  -3  15  -2   23.20    4.80
   3  15  -2   24.10    4.90
   3 -15   2   12.00    3.60
  -3  15   2   21.10    4.70
  -3  15   2   25.90    4.40
  -3  16  -2   -1.90    3.00
  -3 -16   2    0.90    3.10
   3  16   2    1.10    3.50
   3  16   2    6.70    3.10
  -3  16   2    0.70    3.20
   3  16  -2    6.70    3.90
   3 -16   2    4.70    3.10
  -3  16   2    4.60    3.10
  -3 -17   2  125.39   10.50
   3  17   2  115.89   11.00
   3  17   2  121.39   10.00
  -3  17  -2  122.19   10.90
  -3  17   2  122.39   10.80
  -3  17   2  144.09   10.50
   3 -17   2  139.89   10.60
   3  17  -2  130.29   11.30
   3  18   2   62.69    7.20
  -3  18  -2   67.39    7.90
   3  18   2   45.40    7.40
  -3 -18   2   61.49    7.70
   3  18  -2   49.30    7.80
  -3  18   2   55.19    7.90
   3 -18   2   45.80    6.80
  -3  18   2   68.29    8.50
   3  19   2   -1.90    3.30
   3  19   2   -2.30    3.70
  -3  19  -2    4.40    5.00
   3  19  -2   -6.50    3.30
  -3  19   2   -4.20    4.10
   3 -19   2   -1.50    3.50
  -3  20  -2   33.00    7.60
   3  20   2   36.40    7.50
   3  20   2   29.20    5.70
  -3  20   2   37.50    7.80
   3  20  -2   26.60    6.70
   3 -20   2   33.60    6.20
   4   0   2  715.83   36.70
  -4   0   2  720.93   36.80
   4   0  -2  713.53   36.90
   4   0  -2  675.23   37.10
  -4   0   2  708.03   36.80
  -4   0   2  710.23   36.90
   4   0   2  744.83   37.10
  -4   0  -2  737.63   36.70
  -4   0  -2  682.23   37.00
  -4   0   2  739.03   37.20
   4   0  -2  716.53   36.90
  -4  -1   2  293.57   15.50
   4  -1  -2  301.37   15.90
   4  -1  -2  286.17   15.50
  -4  -1   2  292.27   15.90
   4  -1  -2  273.17   15.50
   4   1   2  301.87   15.40
  -4  -1   2  283.67   15.50
  -4   1  -2  300.47   15.40
  -4  -1   2  295.67   15.50
  -4   1  -2  279.77   15.70
   4   1   2  306.97   15.80
   4   1  -2  295.17   15.80
   4   1  -2  298.17   15.50
   4   1  -2  292.87   15.50
  -4  -1  -2  293.87   15.40
  -4   1   2  296.37   15.50
  -4   1   2  290.77   15.80
  -4   1   2  284.97   15.50
   4   1  -2  303.37   15.60
   4  -1   2  301.07   15.70
  -4   1   2  296.37   15.50
   4  -1   2  288.77   15.40
  -4  -1  -2  286.77   15.60
   4  -2  -2   87.79    5.40
   4  -2  -2   83.19    5.00
   4   2   2   84.19    4.70
  -4  -2   2   81.19    5.00
   4  -2  -2   81.99    5.00
  -4  -2   2   81.49    4.90
  -4   2  -2   87.89    5.20
  -4   2  -2   76.69    4.60
   4   2   2   88.89    4.80
  -4  -2   2   80.59    5.30
   4   2   2   75.89    5.20
  -4   2  -2   80.09    4.80
   4  -2   2   94.49    5.10
   4   2  -2   83.59    5.00
  -4   2   2   84.99    4.90
  -4   2   2   83.89    5.00
   4   2  -2   79.39    4.90
  -4   2   2   77.89    5.10
  -4  -2  -2   79.99    4.80
  -4   2   2   81.19    4.90
  -4  -2  -2   76.49    4.90
   4   2  -2   83.19    5.10
   4   2  -2   89.29    5.10
   4  -2   2   86.29    4.80
   4  -3  -2  271.77   14.40
   4   3   2  283.87   14.20
  -4  -3   2  262.97   14.40
  -4   3  -2  262.07   14.60
   4   3   2  257.27   14.20
   4  -3  -2  260.37   14.60
  -4  -3   2  277.87   14.40
  -4   3  -2  265.47   14.10
   4  -3  -2  273.77   14.40
   4   3   2  254.17   14.60
  -4  -3   2  249.78   14.60
  -4   3  -2  269.67   14.20
   4   3  -2  267.57   14.30
  -4   3   2  261.07   14.40
   4   3  -2  276.27   14.40
  -4  -3  -2  257.97   14.30
  -4   3   2  282.17   14.30
  -4   3   2  249.28   14.30
   4  -3   2  265.47   14.30
   4   3  -2  275.67   14.50
   4  -3   2  267.77   14.20
   4   3  -2  272.97   14.50
  -4  -3  -2  255.07   14.20
  -4   3   2  267.67   14.30
  -4  -4   2  358.66   18.60
  -4   4  -2  363.26   18.50
  -4   4  -2  339.57   18.80
   4  -4  -2  356.66   18.70
   4  -4  -2  338.47   18.90
  -4   4  -2  327.17   18.40
  -4  -4   2  363.96   18.70
   4   4   2  351.56   18.50
  -4  -4   2  340.47   18.90
  -4   4  -2  357.56   18.40
   4  -4  -2  354.56   18.60
   4   4   2  344.97   18.90
   4   4   2  323.27   18.40
   4   4  -2  343.07   18.70
   4   4  -2  342.97   18.50
   4  -4   2  353.56   18.50
  -4   4   2  353.46   18.50
  -4  -4  -2  348.27   18.60
  -4   4   2  342.77   18.70
  -4   4   2  351.76   18.40
   4   4  -2  360.56   18.60
  -4   4   2  349.27   18.60
  -4  -4  -2  342.27   18.40
   4  -4   2  357.06   18.50
  -4  -4  -2  329.47   18.50
   4   4  -2  347.07   18.60
  -4  -5   2  185.08   10.50
   4   5   2  175.48   10.30
   4  -5  -2  191.08   10.80
   4   5   2  187.78   10.30
   4  -5  -2  178.58   10.40
   4  -5  -2  171.08   10.40
  -4   5  -2  179.78   10.60
  -4   5  -2  181.48   10.30
  -4  -5   2  169.78   10.40
   4   5   2  169.08   10.60
  -4   5  -2  186.68   10.40
   4   5   2  188.68   10.30
  -4  -5   2  175.08   10.70
  -4   5  -2  182.58   10.40
  -4  -5  -2  189.48   10.20
   4  -5   2  176.28   10.30
  -4   5   2  188.78   10.30
  -4   5   2  196.08   10.30
   4   5  -2  189.18   10.50
   4   5  -2  181.98   10.30
   4   5  -2  182.88   10.60
  -4   5   2  172.48   10.40
   4  -5   2  199.08   10.20
  -4   5   2  176.28   10.30
  -4  -5  -2  187.18   10.50
   4  -5   2  188.18   10.30
   4   5  -2  196.98   10.40
  -4  -5  -2  186.58   10.50
  -4   6  -2   94.29    6.00
   4  -6  -2   96.09    6.40
   4   6   2   86.29    6.30
  -4   6  -2   96.99    6.30
   4  -6  -2  101.69    6.30
  -4  -6   2   93.69    6.40
  -4  -6   2   85.39    6.10
   4   6   2   94.09    6.00
   4   6   2   97.89    6.00
   4  -6  -2   88.69    6.20
  -4   6  -2   79.19    6.00
   4   6   2  106.59    6.30
  -4   6  -2  102.79    6.10
   4   6  -2   91.69    6.10
  -4  -6  -2   88.79    6.10
  -4  -6  -2  104.09    6.40
  -4  -6  -2   95.59    5.80
  -4   6   2   94.79    6.00
  -4   6   2  102.39    6.00
   4   6  -2   93.19    6.10
   4  -6   2   97.09    6.10
  -4   6   2   98.89    6.00
   4  -6   2  106.29    6.20
   4   6  -2  106.29    6.50
   4   6  -2   92.79    6.00
  -4   6   2   93.99    6.30
   4  -6   2  102.99    5.90
  -4   7  -2   14.90    2.50
  -4  -7   2   16.70    2.50
  -4   7  -2   16.10    2.20
   4   7   2   18.60    2.50
  -4   7  -2   20.50    2.50
  -4  -7   2   24.60    2.80
   4  -7  -2   21.40    2.90
   4  -7  -2   20.70    2.70
  -4   7  -2   20.00    2.60
   4   7   2   20.30    2.80
   4   7   2   21.20    2.40
   4  -7  -2   23.70    2.80
  -4  -7   2   18.70    2.90
   4   7   2   17.00    2.70
  -4   7   2   22.60    2.30
  -4  -7  -2   20.10    2.10
  -4   7   2   21.80    2.40
   4   7  -2   13.20    2.60
   4   7  -2   22.30    2.60
  -4  -7  -2   18.10    2.70
   4  -7   2   18.90    2.40
   4  -7   2   23.30    2.20
  -4   7   2   18.50    2.50
   4  -7   2   23.90    2.60
  -4   7   2   20.20    2.30
   4   7  -2   19.60    2.20
  -4  -7  -2   18.20    2.50
   4   8   2  155.78    9.40
   4  -8  -2  148.89    9.60
   4   8   2  144.49    9.30
  -4   8  -2  159.28    9.50
  -4  -8   2  147.09    9.70
  -4  -8   2  142.79    9.60
  -4   8  -2  140.99    9.60
   4   8   2  143.09    9.60
  -4  -8   2  162.98    9.70
   4  -8  -2  158.48    9.80
   4  -8  -2  178.68    9.80
  -4   8  -2  170.18    9.60
   4   8   2  152.18    9.80
  -4   8  -2  161.28    9.70
   4  -8   2  176.58    9.70
  -4  -8  -2  154.98    9.10
   4   8  -2  159.08    9.60
  -4   8   2  160.98    9.80
  -4   8   2  149.19    9.40
   4   8  -2  162.08   10.00
   4   8  -2  160.48    9.60
   4  -8   2  151.18    9.50
  -4  -8  -2  157.18    9.70
  -4   8   2  167.28    9.50
   4  -8   2  158.58    9.10
  -4  -8  -2  156.68    9.80
  -4   8   2  161.18    9.20
   4   8  -2  160.08    9.30
  -4   9  -2  137.79    8.20
  -4   9  -2  120.99    8.10
  -4  -9   2  122.69    8.10
   4   9   2  124.29    8.20
   4  -9  -2  111.49    8.10
   4   9   2  133.29    8.50
   4   9   2  126.19    8.00
  -4  -9   2  114.39    8.20
  -4  -9   2  108.59    8.10
   4  -9  -2  134.39    8.40
  -4   9  -2  116.09    8.20
   4  -9  -2  126.19    8.20
  -4   9  -2  127.69    8.10
   4   9   2  119.89    7.90
   4   9  -2  122.99    8.50
   4  -9   2  140.99    8.20
  -4   9   2  103.39    8.10
  -4  -9  -2  122.79    8.30
  -4   9   2  128.59    8.00
  -4  -9  -2  140.49    8.50
   4   9  -2  115.99    8.00
   4  -9   2  135.59    7.60
   4   9  -2  125.19    7.80
   4   9  -2  130.19    8.10
  -4   9   2  113.49    7.80
  -4  -9  -2  122.39    7.50
   4  -9   2  116.79    8.00
  -4   9   2  135.29    7.80
  -4 -10   2   32.00    4.00
   4  10   2   32.60    3.50
  -4 -10   2   33.00    4.00
   4 -10  -2   38.10    4.10
   4 -10  -2   32.60    3.90
   4 -10  -2   39.40    4.30
  -4 -10   2   26.70    3.60
  -4  10  -2   38.60    3.90
  -4  10  -2   28.10    3.60
   4  10   2   26.40    3.60
  -4  10  -2   35.60    3.90
  -4  10  -2   25.20    3.60
   4  10   2   37.90    4.20
  -4  10   2   29.60    3.30
  -4 -10  -2   32.40    3.90
   4 -10   2   38.00    3.20
  -4  10   2   31.10    3.60
  -4 -10  -2   42.50    4.10
  -4  10   2   31.50    3.90
   4  10  -2   33.00    3.90
  -4  10   2   34.60    3.30
   4  10  -2   33.20    3.40
   4  10  -2   29.30    4.00
   4 -10   2   25.90    3.70
   4  10  -2   32.10    3.60
   4  11   2   40.10    4.40
  -4  11  -2   40.40    4.10
  -4  11  -2   36.70    4.30
   4  11   2   33.10    4.00
  -4  11  -2   42.20    4.50
   4 -11  -2   32.00    4.40
   4  11   2   34.00    4.40
   4 -11  -2   44.30    4.60
   4 -11  -2   42.90    4.50
  -4 -11   2   39.30    4.30
  -4  11  -2   34.70    4.90
  -4 -11   2   39.90    4.20
   4  11  -2   39.10    4.80
   4  11  -2   32.50    4.10
  -4  11   2   44.30    3.90
  -4  11   2   37.90    4.20
   4  11  -2   41.50    4.50
   4 -11   2   34.00    4.20
  -4  11   2   40.50    4.60
  -4 -11  -2   42.00    4.80
  -4 -11  -2   34.20    4.70
  -4  12  -2    9.10    2.90
   4  12   2   11.10    2.80
   4 -12  -2    9.70    2.90
  -4 -12   2   13.00    3.00
  -4  12  -2    8.00    2.60
   4 -12  -2   20.20    3.70
   4 -12  -2   10.50    3.10
  -4 -12   2   12.90    2.90
   4  12   2    7.00    2.60
  -4  12  -2    9.70    3.20
   4  12   2   11.40    3.20
   4  12  -2   13.60    3.00
   4  12  -2    9.80    3.30
  -4  12   2    9.90    2.60
  -4 -12  -2    9.20    2.90
   4  12  -2   13.40    3.20
  -4  12   2   11.20    3.30
   4 -12   2   12.20    3.10
  -4  13  -2  282.27   15.90
  -4 -13   2  264.87   16.20
   4  13   2  238.98   16.20
  -4  13  -2  254.77   15.70
   4  13   2  267.77   15.80
  -4  13  -2  251.27   16.30
   4 -13  -2  246.48   16.00
   4  13   2  249.68   16.00
   4  13  -2  280.67   16.10
   4 -13   2  283.27   16.20
  -4  13   2  243.18   16.30
   4  13  -2  264.17   16.50
  -4 -13  -2  265.67   16.30
  -4  13   2  257.57   15.70
  -4  14  -2   39.40    5.40
  -4 -14   2   40.30    5.70
   4  14   2   37.60    5.00
   4  14   2   31.70    5.40
   4  14  -2   23.90    4.90
  -4  14   2   46.50    5.30
  -4  14   2   44.30    5.70
   4 -14   2   38.70    5.00
   4  15   2   80.59    7.00
   4  15   2   77.59    8.20
  -4 -15   2   67.59    7.50
  -4  15  -2   73.39    7.80
   4 -15   2   82.49    7.60
  -4  15   2   82.09    7.90
  -4  15   2   81.99    7.40
   4  15  -2   99.19    8.60
   4  16   2   12.20    4.40
  -4 -16   2   15.60    4.40
  -4  16  -2    3.70    3.60
   4  16   2    7.50    3.60
  -4  16   2   16.00    4.20
   4  16  -2   13.50    4.50
   4 -16   2    9.90    3.60
  -4  16   2   14.60    4.30
  -4 -17   2  100.19    9.00
   4  17   2   91.69    8.30
  -4  17  -2   75.49    8.90
   4  17   2   84.19    8.80
   4 -17   2   92.19    8.60
  -4  17   2   80.79    8.60
  -4  17   2   88.09    8.20
   4  17  -2   68.39    8.50
   4  18   2    2.20    4.20
  -4  18  -2   -0.30    3.60
   4  18   2   -1.50    3.20
   4 -18   2    2.30    3.40
  -4  18   2    1.70    3.70
   4  18  -2   -2.10    4.00
  -4  19  -2   97.49   10.50
   4  19   2  101.79   10.40
   4  19   2  105.39    9.60
  -4  19   2  120.79   11.30
   4 -19   2  117.29   10.10
   4  19  -2   94.19   10.40
  -4  20  -2    2.50    5.00
   4  20   2    0.00    3.30
   4  20   2    8.10    4.60
   4 -20   2    3.20    4.10
   4  20  -2   -2.10    4.30
  -4  20   2   -1.00    4.90
   4  21   2    0.60    4.70
   4 -21   2    5.80    4.80
   5   0   2  107.99    6.70
   5   0  -2  119.69    6.50
   5   0  -2  116.59    6.50
   5   0  -2  104.69    6.70
   5   0   2  107.49    6.30
  -5   0   2  105.09    6.40
  -5   0   2  113.99    6.80
  -5   0  -2   98.69    6.50
  -5   0   2  117.09    6.40
  -5   0  -2  114.29    6.30
  -5   0   2  115.59    6.40
  -5  -1   2  302.17   16.40
  -5   1  -2  280.97   16.50
  -5   1  -2  306.67   16.20
  -5  -1   2  302.17   16.40
   5  -1  -2  323.47   16.40
  -5  -1   2  300.67   16.70
   5  -1  -2  313.17   16.80
   5  -1  -2  321.97   16.50
  -5  -1   2  321.27   16.40
   5   1   2  298.17   16.20
   5   1   2  316.17   16.70
   5  -1   2  316.07   16.60
  -5  -1  -2  284.17   16.50
  -5   1   2  303.67   16.30
  -5  -1  -2  315.77   16.30
   5   1  -2  313.67   16.40
  -5   1   2  300.07   16.30
   5   1  -2  320.27   16.40
   5   1  -2  288.87   16.60
   5   1  -2  302.07   16.40
  -5   1   2  302.17   16.70
  -5   1   2  319.67   16.30
   5  -1   2  305.97   16.20
  -5   2  -2   43.60    3.00
   5  -2  -2   44.30    3.20
   5  -2  -2   47.70    3.20
  -5  -2   2   43.10    3.10
  -5   2  -2   41.20    2.60
   5   2   2   39.60    2.70
   5  -2  -2   41.70    3.50
  -5  -2   2   48.90    3.20
  -5  -2   2   41.80    3.50
   5   2   2   43.30    3.40
  -5   2  -2   41.40    3.30
   5   2   2   41.50    2.90
   5   2  -2   45.70    3.20
  -5   2   2   56.19    3.50
   5   2  -2   45.40    3.20
  -5   2   2   43.70    3.00
  -5   2   2   50.19    3.10
   5  -2   2   39.20    2.90
  -5   2   2   41.10    3.00
   5   2  -2   40.20    3.30
  -5  -2  -2   46.70    3.10
  -5  -2  -2   42.70    3.20
   5   2  -2   44.00    3.20
   5  -2   2   47.30    3.30
  -5   3  -2  151.98    8.80
  -5   3  -2  156.58    8.90
   5  -3  -2  161.78    9.10
   5  -3  -2  161.98    9.50
  -5  -3   2  159.48    9.40
   5  -3  -2  157.78    9.00
  -5   3  -2  163.88    9.30
  -5  -3   2  169.18    9.20
  -5   3  -2  164.98    8.70
  -5  -3   2  162.48    9.10
   5   3   2  152.38    9.30
   5   3   2  166.98    8.80
   5   3   2  156.48    8.90
   5   3  -2  161.78    9.10
   5  -3   2  167.68    9.20
  -5  -3  -2  154.98    9.00
   5  -3   2  150.58    8.90
  -5   3   2  162.38    8.90
  -5  -3  -2  153.78    9.00
  -5   3   2  157.28    9.20
  -5   3   2  158.58    9.10
   5   3  -2  153.98    9.20
   5   3  -2  168.28    9.10
   5   3  -2  156.98    9.10
  -5  -3  -2  158.18    9.00
  -5   3   2  152.08    8.90
  -5  -4   2  218.88   12.10
   5  -4  -2  216.88   12.10
  -5   4  -2  211.88   12.30
  -5  -4   2  199.48   12.30
  -5   4  -2  237.78   12.10
  -5   4  -2  228.18   12.00
   5  -4  -2  222.98   12.20
   5   4   2  199.58   12.30
  -5  -4   2  220.08   12.20
   5   4   2  225.98   11.90
   5  -4  -2  202.78   12.40
  -5   4  -2  218.88   11.80
   5   4   2  201.58   11.90
   5   4  -2  218.98   12.10
  -5   4   2  211.48   12.10
   5  -4   2  223.18   12.10
   5  -4   2  211.68   12.00
  -5   4   2  213.48   12.20
  -5   4   2  212.08   12.00
  -5  -4  -2  214.28   12.10
   5   4  -2  236.48   12.10
  -5  -4  -2  220.78   12.00
   5   4  -2  222.28   12.30
  -5  -4  -2  214.28   12.10
  -5   4   2  229.58   12.00
   5   4  -2  211.78   12.10
  -5  -5   2   84.89    5.70
  -5   5  -2   89.49    5.90
  -5   5  -2   87.29    5.50
   5   5   2   87.19    5.50
  -5  -5   2   92.49    5.80
   5  -5  -2   98.79    5.80
   5  -5  -2   82.29    5.60
  -5   5  -2   81.09    5.40
  -5   5  -2   85.39    5.50
   5   5   2   92.79    5.70
   5   5   2   85.09    5.90
   5  -5  -2   82.89    5.90
   5   5   2   78.49    5.40
  -5  -5   2   78.09    5.90
   5  -5   2   94.09    5.60
   5   5  -2   90.09    5.70
  -5   5   2   85.69    5.60
  -5  -5  -2   90.09    5.50
  -5   5   2   97.89    5.60
   5   5  -2   76.19    5.50
  -5   5   2   92.49    5.70
  -5  -5  -2   85.99    5.70
   5  -5   2   87.19    5.60
   5   5  -2   92.59    6.00
   5   5  -2   90.69    5.70
  -5   5   2   85.89    5.70
   5  -5   2   87.89    5.60
  -5  -5  -2   93.49    5.80
  -5   6  -2    1.30    1.30
   5  -6  -2   -2.30    1.30
  -5  -6   2    0.40    1.10
   5   6   2    0.80    1.10
   5  -6  -2    0.60    1.20
  -5   6  -2    1.70    1.20
  -5   6  -2    1.20    1.20
  -5  -6   2   -0.90    1.00
   5  -6  -2    3.00    1.40
   5   6   2    1.00    1.10
   5   6   2   -0.40    1.10
  -5  -6   2   -0.60    1.20
  -5   6  -2    1.90    1.20
   5   6   2    0.80    1.30
   5   6  -2    1.20    1.10
  -5  -6  -2    0.90    1.20
  -5   6   2    2.50    1.10
   5  -6   2    0.10    1.10
  -5   6   2    1.50    1.20
  -5  -6  -2    2.40    1.10
   5   6  -2    1.00    1.00
   5   6  -2    1.80    1.10
   5  -6   2    2.40    1.20
  -5   6   2    1.60    1.20
   5  -6   2    0.70    1.00
  -5   6   2    0.50    1.00
  -5  -6  -2    0.80    1.30
   5   6  -2    0.80    1.20
   5  -7  -2 1369.66   70.89
   5   7   2 1345.37   70.59
  -5   7  -2 1393.86   70.69
  -5  -7   2 1370.86   70.69
  -5  -7   2 1377.26   70.69
  -5   7  -2 1336.17   70.29
   5   7   2 1339.87   70.89
   5   7   2 1334.77   70.29
   5  -7  -2 1326.07   70.69
  -5  -7   2 1401.86   70.99
   5  -7  -2 1315.87   70.59
  -5   7  -2 1342.97   70.49
  -5   7  -2 1319.37   70.69
   5   7   2 1308.37   70.39
   5  -7   2 1401.86   70.49
   5   7  -2 1374.46   70.49
   5   7  -2 1305.17   70.49
   5  -7   2 1388.36   70.29
  -5   7   2 1398.06   70.49
  -5   7   2 1346.07   70.69
   5  -7   2 1339.17   70.49
   5   7  -2 1415.46   70.59
   5   7  -2 1347.27   70.79
  -5  -7  -2 1406.06   70.29
  -5   7   2 1441.86   70.39
  -5  -7  -2 1372.56   70.69
  -5  -7  -2 1409.26   70.79
  -5   7   2 1359.86   70.39
  -5  -8   2  577.64   31.20
  -5   8  -2  583.54   31.10
  -5   8  -2  597.04   30.90
   5   8   2  598.34   30.70
   5  -8  -2  571.14   31.00
  -5  -8   2  582.54   31.10
   5  -8  -2  557.64   31.00
   5  -8  -2  589.14   31.20
   5   8   2  566.94   31.00
   5   8   2  552.64   30.60
  -5  -8   2  581.54   31.00
  -5   8  -2  589.94   30.70
  -5   8  -2  561.54   31.00
   5   8   2  556.94   31.10
  -5  -8  -2  587.94   31.00
  -5   8   2  565.44   30.70
   5  -8   2  570.44   30.40
  -5   8   2  587.04   30.70
  -5   8   2  593.84   30.70
   5   8  -2  567.54   30.70
  -5   8   2  554.14   31.00
   5   8  -2  569.04   31.20
   5   8  -2  577.24   30.80
  -5  -8  -2  582.44   30.50
   5  -8   2  599.74   30.90
   5  -8   2  559.64   30.80
  -5  -8  -2  579.24   31.10
   5   9   2  569.64   32.10
   5  -9  -2  606.24   32.10
  -5   9  -2  552.64   32.00
   5   9   2  582.54   32.10
  -5  -9   2  642.14   32.20
  -5  -9   2  568.94   32.00
   5  -9  -2  611.24   32.20
  -5   9  -2  619.04   32.10
   5   9   2  584.84   31.70
  -5   9  -2  612.04   31.90
  -5  -9   2  573.84   32.20
  -5   9  -2  579.44   31.70
   5  -9  -2  620.14   32.10
  -5   9   2  584.04   31.70
  -5   9   2  614.94   31.70
  -5  -9  -2  628.84   32.20
  -5   9   2  622.04   31.60
   5   9  -2  592.54   31.70
   5   9  -2  608.44   31.90
   5   9  -2  573.04   32.20
   5  -9   2  536.95   31.70
   5  -9   2  614.24   31.40
  -5  -9  -2  606.74   32.20
   5   9  -2  585.24   31.90
  -5   9   2  542.85   32.00
  -5  -9  -2  588.84   31.40
  -5  10  -2    7.70    2.50
  -5 -10   2    6.30    2.40
  -5  10  -2    8.40    2.30
   5  10   2    9.70    2.60
  -5  10  -2    8.20    2.40
  -5  10  -2    7.50    2.20
   5 -10  -2    4.30    2.20
   5 -10  -2   11.60    2.80
  -5 -10   2   10.90    2.60
   5  10   2    5.10    1.90
   5  10   2   10.10    2.80
  -5 -10   2    9.20    2.50
   5 -10  -2    8.90    2.40
   5  10  -2    7.20    2.70
   5  10  -2    6.50    2.30
   5 -10   2   11.00    2.10
   5 -10   2    7.80    2.30
  -5  10   2    9.20    2.30
  -5  10   2    8.90    2.40
  -5  10   2   10.00    2.40
   5  10  -2    9.70    2.10
   5  10  -2    8.10    2.40
  -5  10   2    9.60    2.60
  -5 -10  -2   14.00    2.90
  -5 -10  -2    6.30    2.50
  -5 -11   2  240.48   14.80
   5  11   2  251.27   15.00
  -5  11  -2  243.98   14.70
  -5  11  -2  260.07   14.60
   5 -11  -2  250.47   14.80
   5 -11  -2  256.17   14.90
   5 -11  -2  260.47   14.80
   5  11   2  220.58   14.20
  -5  11  -2  257.37   15.10
  -5 -11   2  233.78   14.70
   5  11   2  228.38   14.70
   5 -11   2  227.88   14.50
   5  11  -2  237.08   15.10
  -5  11   2  260.17   14.30
   5  11  -2  259.27   14.80
   5  11  -2  235.28   14.40
  -5  11   2  239.48   15.10
   5  11  -2  232.58   14.50
  -5 -11  -2  248.28   14.90
  -5 -11  -2  240.38   16.40
  -5  11   2  236.18   14.40
  -5  12  -2  455.25   26.80
   5 -12  -2  505.05   26.70
   5  12   2  466.55   26.30
  -5  12  -2  494.45   26.50
  -5 -12   2  425.76   26.60
   5  12   2  464.65   26.90
  -5  12  -2  485.25   26.60
  -5 -12   2  471.25   26.60
   5 -12  -2  480.85   26.90
   5  12   2  457.35   26.70
   5 -12   2  494.15   26.70
  -5  12   2  464.55   26.40
  -5  12   2  490.45   27.10
  -5 -12  -2  495.65   26.90
   5  12  -2  495.05   26.70
   5  12  -2  463.75   27.10
  -5 -13   2  290.17   18.00
  -5  13  -2  323.77   17.90
  -5  13  -2  301.67   17.60
   5  13   2  281.07   18.20
   5 -13  -2  292.77   18.10
   5  13   2  310.57   17.60
  -5  13  -2  284.57   18.10
   5  13   2  295.77   18.00
   5  13  -2  275.37   17.60
  -5  13   2  291.77   17.50
  -5  13   2  303.67   18.40
   5 -13   2  291.57   17.80
   5  13  -2  311.17   18.50
  -5 -13  -2  296.47   18.20
   5  14   2   79.29    6.90
  -5 -14   2   78.59    7.30
   5  14   2   59.09    7.00
  -5  14  -2   62.69    6.60
  -5  14  -2   77.69    7.30
  -5  14   2   72.19    7.20
  -5  14   2   74.59    6.60
   5 -14   2   82.89    7.00
   5  14  -2   64.69    7.20
  -5  15  -2   17.50    4.80
   5  15   2   23.40    4.70
   5  15   2   15.90    4.00
  -5 -15   2   15.70    4.20
  -5  15   2   19.50    4.80
  -5  15   2   25.20    4.60
   5  15  -2   13.40    4.30
   5 -15   2   13.80    4.00
  -5 -16   2  172.88   11.80
   5  16   2  141.29   10.60
   5  16   2  132.19   11.60
  -5  16  -2  153.28   11.60
  -5  16   2  136.49   10.70
   5 -16   2  128.69   10.80
  -5  16   2  140.79   11.70
   5  16  -2  145.79   11.60
   5  17   2   76.19    8.60
  -5 -17   2   81.89   10.40
  -5  17  -2   78.49    8.60
   5  17   2   96.79    8.40
   5 -17   2   82.39    8.40
   5  17  -2   86.19    9.10
  -5  17   2   91.49    8.90
   5  18   2   45.50    6.40
  -5  18  -2   39.50    7.00
   5  18   2   31.10    6.40
   5  18  -2   35.60    6.80
  -5  18   2   44.80    7.00
   5 -18   2   34.10    6.10
  -5  19  -2   55.99    7.90
   5  19   2   41.90    7.40
   5  19   2   62.29    7.30
  -5  19   2   51.69    8.00
   5 -19   2   47.50    7.00
   5  19  -2   52.69    8.20
  -5  20  -2   -2.80    4.50
   5  20   2    1.60    3.80
   5  20   2    8.00    5.10
  -5  20   2   12.70    5.70
   5  20  -2    6.90    5.00
   5 -20   2    0.30    3.60
   5  21   2   22.70    6.00
  -6   0   2  526.15   27.50
  -6   0  -2  511.85   27.30
   6   0   2  510.45   27.40
   6   0  -2  517.15   27.10
   6   0  -2  529.35   27.10
  -6   0   2  548.25   27.10
   6   0  -2  484.05   27.40
  -6   0   2  499.35   27.00
  -6   0  -2  517.55   26.90
   6   0   2  509.95   26.90
  -6   0   2  519.75   27.10
   6  -1  -2 1797.22   93.59
  -6  -1   2 1777.42   93.49
  -6  -1   2 1836.12   93.59
   6   1   2 1648.44   93.19
   6  -1  -2 1841.72   94.09
  -6   1  -2 1845.92   93.39
  -6  -1   2 1803.52   93.99
  -6   1  -2 1705.33   93.79
   6   1   2 1791.92   93.39
  -6   1  -2 1916.21   93.79
   6  -1  -2 1862.51   93.59
   6   1   2 1863.21   93.99
  -6  -1   2 1898.21   93.59
   6  -1   2 1831.32   93.39
  -6  -1  -2 1941.31   93.89
  -6   1   2 1802.32   93.89
   6   1  -2 1849.02   93.49
  -6  -1  -2 1850.81   93.79
  -6   1   2 1849.52   93.49
   6  -1   2 1852.11   93.89
   6   1  -2 1715.93   93.89
   6   1  -2 1812.82   93.59
  -6  -1  -2 1869.21   93.39
   6   1  -2 1841.62   93.59
  -6   1   2 1907.41   93.49
  -6   1   2 1851.41   93.49
  -6   2  -2    3.00    1.20
   6  -2  -2    3.70    1.20
  -6   2  -2    7.00    1.30
   6   2   2    6.90    0.90
   6   2   2    6.10    1.20
  -6   2  -2    6.10    0.80
   6  -2  -2    6.30    1.40
   6   2   2    2.80    1.20
  -6  -2   2    5.00    1.50
  -6  -2   2    3.10    1.20
  -6   2  -2    8.50    1.40
   6  -2  -2    7.30    1.70
  -6  -2   2    5.00    1.20
  -6   2   2    6.40    1.30
  -6   2   2    5.10    1.10
   6  -2   2    5.10    1.40
  -6   2   2    3.40    1.00
   6   2  -2    6.10    1.40
  -6  -2  -2    5.50    1.30
   6   2  -2    2.50    1.30
  -6   2   2    6.40    1.50
   6  -2   2    4.60    1.10
  -6  -2  -2    4.30    1.20
  -6  -2  -2    3.60    1.20
   6   2  -2    3.30    1.10
   6   2  -2    4.40    1.30
   6   3   2  927.91   48.30
  -6   3  -2  965.30   48.00
  -6   3  -2  993.60   48.40
   6   3   2  894.61   48.80
  -6   3  -2  938.21   48.80
   6  -3  -2  919.41   48.90
   6  -3  -2  916.51   48.50
  -6  -3   2  951.10   48.50
  -6  -3   2  915.81   48.90
  -6   3  -2  947.91   48.30
   6   3   2  994.30   48.10
  -6  -3   2  946.91   48.50
   6  -3  -2  949.21   48.50
  -6   3   2  933.71   48.40
   6   3  -2  947.81   48.50
  -6   3   2  901.31   48.40
  -6  -3  -2  883.51   48.30
  -6  -3  -2  915.51   48.50
   6   3  -2  926.51   48.40
   6  -3   2  961.40   48.70
   6   3  -2  900.21   48.70
  -6  -3  -2  901.11   48.50
   6  -3   2  943.11   48.40
   6   3  -2  961.00   48.50
  -6   3   2  901.71   48.70
  -6   3   2  969.70   48.40
   6  -4  -2  243.58   13.30
  -6   4  -2  230.58   13.10
  -6  -4   2  240.68   13.30
  -6  -4   2  217.48   13.50
  -6   4  -2  244.88   12.90
   6   4   2  236.38   13.10
  -6   4  -2  226.18   13.50
  -6   4  -2  232.08   13.00
  -6  -4   2  225.38   13.30
   6   4   2  245.98   13.50
   6   4   2  245.58   13.00
   6  -4  -2  239.78   13.70
   6  -4  -2  241.68   13.30
   6   4   2  237.08   13.60
  -6  -4  -2  248.68   13.30
  -6   4   2  236.38   13.10
   6  -4   2  235.98   13.10
   6  -4   2  241.18   13.50
  -6   4   2  219.48   13.10
  -6   4   2  254.87   13.10
   6  -4   2  253.37   13.40
  -6  -4  -2  223.28   13.20
   6   4  -2  227.08   13.20
   6   4  -2  220.38   13.30
   6   4  -2  247.68   13.30
   6   4  -2  247.78   13.30
  -6  -4  -2  244.78   13.20
  -6   4   2  249.48   13.50
   6  -5  -2   46.10    3.60
  -6   5  -2   41.10    3.80
  -6   5  -2   43.20    3.20
  -6  -5   2   30.30    3.30
  -6   5  -2   39.40    3.30
   6   5   2   34.90    3.20
  -6  -5   2   44.50    3.60
   6   5   2   44.10    3.40
   6  -5  -2   48.10    3.70
  -6   5  -2   43.60    3.30
   6  -5  -2   47.80    4.10
  -6  -5   2   41.20    3.70
   6   5   2   39.40    3.60
   6   5  -2   44.60    3.50
   6  -5   2   38.40    3.30
   6  -5   2   46.10    3.50
  -6   5   2   43.40    3.40
  -6  -5  -2   48.70    3.70
  -6   5   2   39.10    3.40
   6   5  -2   34.90    3.40
  -6   5   2   44.20    3.40
  -6  -5  -2   43.30    3.40
  -6  -5  -2   45.90    3.60
   6  -5   2   34.40    3.20
   6   5  -2   35.40    3.30
  -6   5   2   41.10    3.60
   6   5  -2   40.40    3.30
   6   6   2    1.80    1.50
  -6  -6   2    1.50    1.40
   6   6   2    0.70    1.10
  -6   6  -2    2.60    1.60
   6   6   2    2.50    1.40
   6  -6  -2    3.20    1.60
  -6   6  -2    2.40    1.40
  -6  -6   2    0.30    1.30
   6   6   2    1.60    1.20
  -6  -6   2    1.20    1.40
  -6   6  -2    1.40    1.20
   6  -6  -2    2.40    1.50
   6  -6  -2    2.50    1.80
  -6   6  -2    2.60    1.30
  -6   6   2    0.80    1.10
  -6   6   2    4.40    1.50
  -6   6   2    0.60    1.20
   6   6  -2    2.20    1.30
  -6  -6  -2    1.90    1.30
   6  -6   2    3.70    1.40
   6   6  -2    1.80    1.30
  -6  -6  -2    0.10    1.00
  -6   6   2    2.40    1.30
   6   6  -2    2.50    1.40
   6   6  -2    1.20    1.40
  -6  -6  -2    2.50    1.40
   6  -6   2    1.10    1.20
   6  -6   2    1.80    1.30
   6   7   2   51.99    4.10
   6   7   2   44.90    4.00
  -6  -7   2   54.89    4.40
   6   7   2   48.90    4.40
  -6   7  -2   45.50    4.10
   6  -7  -2   52.59    4.40
  -6  -7   2   49.00    4.30
   6  -7  -2   52.89    4.50
   6   7   2   54.89    4.20
  -6   7  -2   47.40    4.10
  -6   7  -2   50.09    4.10
  -6  -7   2   48.10    4.50
   6  -7  -2   47.80    4.30
  -6   7  -2   53.89    4.50
  -6  -7  -2   45.70    3.90
   6   7  -2   57.39    4.60
  -6  -7  -2   50.79    4.30
  -6   7   2   52.29    4.30
  -6   7   2   51.89    4.20
   6   7  -2   49.30    4.20
  -6   7   2   53.59    4.10
   6  -7   2   51.89    4.00
   6  -7   2   47.90    4.10
   6  -7   2   58.59    4.40
  -6  -7  -2   57.09    4.50
   6   7  -2   57.39    4.30
  -6   7   2   45.10    4.20
   6   7  -2   46.10    4.10
   6  -8  -2  124.39    8.00
  -6   8  -2  112.79    7.60
   6   8   2  109.99    8.00
  -6   8  -2  120.99    7.60
  -6  -8   2  107.49    7.80
  -6  -8   2  101.59    7.90
   6  -8  -2  124.09    8.00
  -6  -8   2  119.29    7.80
  -6   8  -2  113.99    7.70
   6   8   2  120.59    7.80
   6  -8  -2  108.79    7.80
   6   8   2  113.99    7.60
  -6   8  -2  117.39    7.90
   6   8  -2  113.39    7.60
  -6   8   2  123.79    7.70
   6  -8   2   98.59    7.50
  -6  -8  -2  120.59    7.50
  -6  -8  -2  115.99    8.00
  -6  -8  -2  122.89    8.00
   6  -8   2  125.19    7.80
   6   8  -2  124.99    7.80
  -6   8   2  121.89    7.70
  -6   8   2  127.99    7.60
   6   8  -2  106.29    7.60
   6  -8   2  132.29    7.60
   6   8  -2  121.09    8.20
  -6   8   2  113.59    7.80
  -6  -9   2  222.78   12.50
   6   9   2  191.18   12.40
  -6   9  -2  193.48   12.20
  -6   9  -2  213.08   12.20
   6  -9  -2  175.58   12.10
   6   9   2  211.38   12.40
  -6   9  -2  203.68   12.10
  -6  -9   2  203.18   12.50
   6  -9  -2  210.18   12.40
  -6   9  -2  205.88   12.40
   6   9   2  190.28   11.90
  -6  -9   2  190.58   12.30
   6  -9  -2  205.98   12.50
   6   9  -2  216.58   12.20
  -6   9   2  189.28   12.30
   6   9  -2  196.48   12.50
   6  -9   2  213.38   11.90
  -6   9   2  209.48   12.10
   6   9  -2  204.28   12.20
  -6   9   2  193.98   12.00
   6   9  -2  207.18   12.10
  -6  -9  -2  205.98   12.40
  -6   9   2  217.28   12.00
  -6  -9  -2  201.58   11.90
   6  -9   2  181.28   12.00
  -6  -9  -2  198.18   12.40
   6 -10  -2    1.90    1.80
   6  10   2    1.80    1.80
  -6  10  -2   -0.60    1.50
  -6 -10   2    1.90    1.90
   6 -10  -2   -2.90    1.70
  -6  10  -2    0.70    1.80
   6  10   2    2.00    2.10
  -6 -10   2   -1.50    1.40
  -6  10  -2   -0.40    1.90
  -6  10  -2    3.10    1.90
   6 -10  -2   -0.60    2.00
   6  10   2    1.50    2.20
  -6  10   2    1.30    1.80
   6  10  -2    1.30    1.40
   6  10  -2    1.40    2.10
   6 -10   2    1.00    1.70
   6  10  -2   -0.60    1.60
  -6 -10  -2    1.30    2.00
   6 -10   2   -0.20    1.50
   6  10  -2    1.10    1.80
  -6 -10  -2    0.10    1.70
  -6  10   2    0.70    1.70
  -6  10   2   -0.30    1.90
  -6  11  -2  372.36   21.10
   6 -11  -2  392.16   21.70
   6  11   2  353.66   20.90
   6 -11  -2  392.76   21.50
   6  11   2  386.96   21.60
  -6 -11   2  372.66   21.50
  -6 -11   2  362.46   21.40
   6 -11  -2  354.06   21.40
   6  11   2  365.06   21.50
  -6  11  -2  367.46   21.40
  -6  11  -2  379.06   21.40
  -6  11   2  373.16   21.60
   6  11  -2  343.97   21.50
  -6  11   2  407.16   21.00
  -6  11   2  369.26   21.10
   6  11  -2  396.66   21.40
   6  11  -2  374.16   20.90
   6  11  -2  362.86   21.10
   6 -11   2  339.27   21.00
  -6 -11  -2  378.76   21.50
   6 -12  -2    6.50    2.80
  -6 -12   2    7.40    2.80
   6  12   2   11.00    2.90
  -6  12  -2    7.40    2.60
  -6  12  -2   10.20    3.10
   6  12   2    5.10    2.50
   6  12   2    2.90    2.60
   6 -12  -2    6.20    2.70
  -6 -12   2    3.30    2.50
  -6  12  -2   11.70    3.30
   6  12  -2    9.00    3.20
  -6 -12  -2    5.30    3.00
   6 -12   2    8.30    2.80
  -6  12   2    7.60    2.60
  -6  12   2    2.90    2.70
   6  12  -2   11.10    3.00
  -6 -13   2   16.00    3.90
  -6  13  -2   18.90    4.30
  -6  13  -2   17.20    3.70
   6  13   2   21.00    4.00
   6  13   2   20.90    4.20
   6 -13  -2   14.60    3.70
  -6  13  -2   17.70    3.90
   6  13   2   20.80    3.80
   6  13  -2   14.60    3.60
   6  13  -2   17.80    4.40
  -6 -13  -2   25.60    5.00
   6 -13   2   25.90    4.30
  -6  13   2   27.60    4.20
  -6  13   2   24.40    4.50
   6  14   2    6.10    3.00
   6  14   2    5.60    3.20
  -6  14  -2    2.00    3.30
  -6 -14   2    8.30    3.30
  -6  14  -2   10.00    3.50
  -6  14   2    8.20    3.50
  -6  14   2    1.40    2.80
   6  14  -2    8.10    3.60
   6 -14   2    4.90    2.80
   6  15   2   -0.70    2.40
  -6 -15   2    1.10    3.00
  -6  15  -2    0.10    3.00
   6  15   2   -0.60    3.30
   6 -15   2    6.40    3.10
  -6  15   2    4.50    3.30
  -6  15   2    3.10    3.40
   6  15  -2    6.20    3.60
  -6  16  -2   42.20    6.40
  -6 -16   2   32.00    5.50
   6  16   2   31.30    5.80
   6  16   2   47.10    5.90
   6  16  -2   41.30    6.50
  -6  16   2   34.10    6.30
   6 -16   2   35.30    5.50
  -6  16   2   38.50    5.60
  -6  17  -2   90.19    9.20
   6  17   2   76.69    8.60
   6  17   2   88.59    8.20
   6 -17   2   78.39    8.10
  -6  17   2   84.09    9.10
   6  17  -2   78.39    8.80
   6  18   2   16.00    4.40
   6  18   2   31.60    6.30
  -6  18  -2   19.50    5.50
  -6  18   2   22.20    5.70
   6 -18   2   20.40    4.80
   6  18  -2   27.40    6.30
  -6  19  -2   37.70    7.00
   6  19   2   20.30    6.00
   6  19   2   35.30    6.10
  -6  19   2   31.10    6.50
   6  19  -2   32.90    6.90
   6 -19   2   27.70    5.90
  -6  20  -2   55.39    9.10
   6  20   2   47.20    8.10
   6  20   2   60.59    7.90
   6 -20   2   52.49    7.60
  -6  20   2   46.70    8.20
   6  20  -2   42.40    8.50
  -7   0  -2  334.17   18.90
  -7   0   2  362.56   18.60
  -7   0  -2  336.47   18.40
   7   0  -2  369.26   18.70
  -7   0   2  322.77   19.00
  -7   0   2  333.67   18.50
   7   0   2  352.16   18.50
   7   0  -2  336.57   19.10
   7   0  -2  355.06   18.70
  -7   0  -2  364.06   18.60
   7   0   2  343.97   19.00
  -7   0   2  335.77   18.40
  -7  -1   2  632.34   32.40
  -7  -1   2  642.44   32.40
   7   1   2  628.14   32.80
   7  -1  -2  609.64   32.90
   7   1   2  611.34   31.60
   7  -1  -2  626.74   32.40
  -7  -1   2  606.54   32.20
  -7   1  -2  614.04   32.20
   7   1   2  617.44   32.20
  -7   1  -2  604.84   32.70
  -7  -1   2  571.74   32.70
   7  -1  -2  594.94   32.40
  -7   1  -2  652.93   32.30
  -7  -1  -2  587.34   32.60
  -7   1   2  617.94   32.20
  -7   1   2  624.54   32.30
   7   1  -2  633.84   32.40
   7   1  -2  643.64   32.30
  -7  -1  -2  614.74   32.20
   7  -1   2  596.04   32.20
   7   1  -2  623.94   32.40
   7   1  -2  599.84   32.80
  -7   1   2  624.64   32.40
  -7  -1  -2  629.34   32.30
   7  -1   2  637.14   32.80
  -7   1   2  593.74   32.70
  -7  -2   2    4.90    1.30
   7  -2  -2    2.70    1.60
   7   2   2    5.00    0.90
  -7   2  -2    5.90    1.30
  -7   2  -2    2.30    1.30
   7  -2  -2    5.50    1.50
  -7   2  -2    3.50    0.70
  -7   2  -2    4.20    1.30
   7   2   2    2.30    1.30
   7  -2  -2    3.60    1.30
   7   2   2    4.10    1.20
  -7  -2   2    8.70    1.60
  -7  -2   2    2.90    1.40
  -7   2   2    3.60    1.10
   7  -2   2    4.80    1.50
  -7  -2  -2    3.90    1.40
   7   2  -2    3.00    1.40
   7   2  -2    3.80    1.40
   7   2  -2    4.10    1.30
  -7   2   2    6.30    1.30
  -7  -2  -2    5.70    1.40
  -7   2   2    4.50    1.30
   7   2  -2    5.50    1.30
   7  -2   2    6.40    1.30
  -7   2   2    3.90    1.60
  -7  -2  -2    4.10    1.30
   7  -3  -2   62.79    4.50
   7   3   2   65.09    4.10
   7   3   2   62.39    4.30
  -7   3  -2   65.19    4.00
   7  -3  -2   70.89    5.10
   7   3   2   66.09    4.90
   7  -3  -2   59.69    4.50
  -7   3  -2   70.39    5.00
  -7   3  -2   61.19    4.30
  -7  -3   2   63.09    4.60
  -7  -3   2   52.89    4.70
  -7   3  -2   61.49    4.40
  -7  -3   2   58.19    4.50
  -7  -3  -2   64.19    4.70
   7   3  -2   69.89    4.60
  -7  -3  -2   64.39    4.50
   7   3  -2   63.99    4.90
  -7   3   2   71.39    4.50
   7  -3   2   60.29    4.30
   7   3  -2   65.29    4.60
   7  -3   2   70.79    4.90
  -7  -3  -2   66.49    4.50
  -7   3   2   66.39    4.40
  -7   3   2   66.49    4.90
  -7   3   2   65.69    4.50
   7   3  -2   64.69    4.50
  -7   4  -2  340.77   17.60
   7  -4  -2  329.97   18.10
   7   4   2  336.47   17.90
   7  -4  -2  331.17   18.10
  -7   4  -2  347.07   18.00
  -7  -4   2  327.67   18.10
  -7  -4   2  320.57   18.50
  -7   4  -2  333.47   18.40
   7   4   2  329.37   17.70
   7   4   2  318.67   18.40
   7  -4  -2  322.17   18.50
   7   4   2  319.07   17.80
  -7   4  -2  337.27   17.90
  -7  -4   2  342.37   18.10
   7   4  -2  331.77   18.00
   7  -4   2  333.17   17.90
  -7   4   2  328.77   18.00
   7  -4   2  350.16   18.30
   7  -4   2  310.47   17.90
   7   4  -2  316.07   18.00
  -7  -4  -2  354.86   18.10
   7   4  -2  338.17   18.10
  -7  -4  -2  321.07   18.10
  -7   4   2  336.77   17.90
  -7   4   2  311.17   18.20
  -7  -4  -2  320.27   18.00
   7   4  -2  305.17   18.20
  -7   4   2  338.77   18.00
   7   5   2   85.79    5.20
   7   5   2   60.89    5.30
  -7  -5   2   72.89    5.60
  -7  -5   2   71.39    5.20
  -7  -5   2   76.89    5.30
  -7   5  -2   82.19    5.60
   7  -5  -2   63.29    5.10
  -7   5  -2   78.69    5.10
  -7   5  -2   66.09    4.70
   7   5   2   78.69    5.00
   7  -5  -2   67.59    5.50
  -7   5  -2   82.19    5.10
   7  -5  -2   79.29    5.30
   7   5   2   66.69    4.90
   7   5  -2   70.49    5.10
   7  -5   2   85.39    5.40
   7   5  -2   73.19    5.30
  -7  -5  -2   65.59    5.00
  -7  -5  -2   71.39    5.10
  -7   5   2   69.79    5.00
  -7  -5  -2   66.79    5.10
  -7   5   2   78.19    5.10
   7   5  -2   64.89    5.20
   7   5  -2   76.09    5.10
   7  -5   2   67.39    4.90
  -7   5   2   68.09    5.00
  -7   5   2   75.89    5.40
   7  -6  -2    3.00    1.50
  -7  -6   2    1.80    1.60
  -7   6  -2    3.80    1.50
  -7  -6   2    3.40    1.60
   7   6   2    0.30    1.30
  -7   6  -2    4.00    1.50
  -7  -6   2    3.50    1.50
   7   6   2    2.60    1.50
   7  -6  -2    2.90    1.80
   7  -6  -2    3.90    1.60
   7   6   2    2.60    1.40
  -7   6  -2    4.30    1.50
   7   6   2    4.20    1.40
  -7   6  -2    1.00    1.60
   7  -6   2    4.20    1.60
  -7  -6  -2    2.40    1.60
   7   6  -2    5.20    1.70
   7   6  -2    6.80    1.80
   7  -6   2    2.50    1.40
  -7   6   2    5.70    1.80
  -7   6   2    3.00    1.60
  -7   6   2    3.90    1.40
   7   6  -2    4.50    1.60
  -7  -6  -2    0.80    1.30
   7   6  -2    2.90    1.70
  -7  -6  -2    5.00    1.70
   7  -6   2    1.10    1.50
  -7   6   2    3.40    1.50
  -7  -7   2  265.57   15.00
  -7  -7   2  250.97   15.00
   7   7   2  258.77   14.80
   7  -7  -2  256.97   15.20
  -7  -7   2  248.18   15.20
   7   7   2  265.87   14.70
  -7   7  -2  282.27   15.30
   7   7   2  243.38   15.20
  -7   7  -2  228.08   14.50
  -7   7  -2  269.27   14.80
   7  -7  -2  256.17   14.90
  -7   7  -2  280.97   14.80
   7   7   2  252.37   14.60
   7  -7  -2  235.68   14.80
  -7  -7  -2  259.57   14.80
  -7   7   2  244.88   14.80
   7   7  -2  267.97   14.90
  -7   7   2  255.87   14.70
   7  -7   2  273.67   14.90
   7   7  -2  261.87   14.80
   7  -7   2  235.58   14.60
   7  -7   2  260.27   14.70
  -7  -7  -2  247.78   15.00
  -7   7   2  285.37   14.80
   7   7  -2  276.97   15.10
  -7  -7  -2  270.57   15.00
  -7   7   2  274.07   15.00
   7   7  -2  252.67   14.90
   7  -8  -2  414.16   24.50
  -7   8  -2  430.46   24.70
   7   8   2  443.56   24.30
  -7   8  -2  434.06   24.40
  -7  -8   2  429.56   24.60
  -7  -8   2  451.15   24.70
   7  -8  -2  431.16   24.50
   7   8   2  466.85   24.60
  -7  -8   2  433.86   24.90
  -7   8  -2  434.36   24.40
   7   8   2  425.96   24.80
  -7   8  -2  458.55   24.40
   7  -8  -2  471.05   25.00
  -7   8   2  463.65   24.30
   7  -8   2  439.36   24.40
  -7   8   2  460.05   24.60
   7   8  -2  436.86   24.50
  -7   8   2  455.25   24.70
  -7  -8  -2  465.15   24.80
  -7  -8  -2  444.66   24.70
   7   8  -2  450.15   24.80
   7   8  -2  448.46   24.50
   7  -8   2  468.65   24.40
  -7  -8  -2  462.15   24.40
   7   8  -2  444.96   24.50
  -7   8   2  459.05   24.40
   7  -9  -2   10.70    2.70
   7   9   2   13.70    2.80
  -7  -9   2   13.00    2.80
  -7   9  -2    9.90    2.40
   7  -9  -2   11.20    2.80
  -7  -9   2   13.40    2.90
   7   9   2   11.50    2.70
  -7   9  -2   16.20    2.80
  -7   9  -2   12.30    2.80
  -7  -9   2   10.20    2.60
   7   9   2   10.60    2.40
  -7   9  -2   12.40    2.70
   7  -9  -2   12.00    2.90
  -7  -9  -2   10.80    2.80
   7   9  -2    9.90    2.40
   7  -9   2    8.60    2.30
  -7   9   2    9.20    2.60
  -7   9   2   15.60    2.80
  -7   9   2   12.70    2.50
  -7   9   2   10.00    2.30
   7   9  -2   16.60    3.10
  -7  -9  -2   10.10    2.50
  -7  -9  -2   10.40    2.30
   7   9  -2    8.00    2.30
   7  -9   2   11.50    2.40
  -7  10  -2   19.40    3.30
  -7  10  -2   31.80    3.90
  -7  10  -2   20.80    3.80
   7  10   2   13.40    2.70
   7 -10  -2   22.00    3.60
   7  10   2   16.90    3.30
   7  10   2   18.20    3.40
  -7 -10   2   24.20    3.80
   7 -10  -2   12.70    3.10
   7 -10  -2   19.90    3.50
  -7 -10   2   27.60    3.80
   7  10  -2   18.80    3.20
  -7  10   2   22.20    3.50
  -7  10   2   26.10    3.60
  -7  10   2   24.10    3.80
   7  10  -2   19.30    3.10
   7  10  -2   27.00    4.00
  -7 -10  -2   31.60    4.20
   7  10  -2   20.00    3.40
   7 -10   2   21.70    3.10
   7 -10   2   17.20    3.30
  -7 -11   2  156.38   10.60
   7 -11  -2  140.19   10.40
   7  11   2  155.78   10.60
  -7  11  -2  153.48   10.50
  -7 -11   2  152.98   10.60
  -7  11  -2  164.58   10.70
   7  11   2  159.08   10.20
  -7  11  -2  158.68   10.30
   7  11   2  140.19   10.30
   7 -11  -2  155.08   10.50
   7 -11   2  153.38   10.30
  -7  11   2  154.28   10.50
   7  11  -2  163.08   11.00
   7  11  -2  150.68   10.10
  -7  11   2  151.48   10.10
  -7 -11  -2  170.68   10.80
   7  11  -2  142.89   10.20
  -7  11   2  159.18   10.10
   7 -12  -2  119.19    9.30
   7  12   2  126.39    9.50
  -7  12  -2  144.39    9.40
  -7  12  -2  128.99    9.40
   7  12   2  114.09    9.30
   7 -12  -2  132.89    9.60
  -7 -12   2  120.79    9.50
  -7  12  -2  123.39    9.40
   7  12   2  144.89    9.40
   7 -12   2  136.69    9.50
  -7  12   2  134.59    9.30
   7  12  -2  120.09    9.10
  -7  12   2  136.79    9.70
   7  12  -2  128.49    9.80
  -7  12   2  153.68    9.40
  -7 -12  -2  138.79    9.80
   7 -13  -2   43.00    5.50
  -7 -13   2   51.79    6.00
   7  13   2   43.90    5.60
   7  13   2   55.69    5.60
  -7  13  -2   47.50    5.60
  -7  13  -2   56.99    6.30
   7  13   2   49.20    5.80
   7 -13   2   52.19    5.70
  -7  13   2   47.80    5.70
   7  13  -2   44.90    5.60
   7  13  -2   51.59    6.50
  -7  13   2   63.29    6.20
   7  14   2   24.70    4.30
   7  14   2   19.20    4.70
  -7 -14   2   17.40    4.10
  -7  14  -2   10.50    3.80
  -7  14  -2   17.30    4.00
   7 -14   2    9.20    3.50
  -7  14   2   15.80    4.20
  -7  14   2   15.50    3.90
   7  14  -2   12.00    4.00
   7  15   2   47.60    5.90
  -7 -15   2   56.19    6.80
  -7  15  -2   49.30    6.40
   7  15   2   50.09    6.90
   7 -15   2   46.20    6.20
  -7  15   2   52.89    6.40
   7  15  -2   43.60    6.60
  -7  15   2   48.00    6.40
   7  16   2   42.50    6.60
  -7  16  -2   42.10    6.70
   7  16   2   59.89    6.60
  -7  16   2   47.00    7.10
   7  16  -2   56.09    7.10
   7 -16   2   51.59    6.60
   7  17   2    0.80    3.20
  -7  17  -2   -4.90    2.70
   7  17   2    0.00    3.50
   7  17  -2    2.30    3.80
   7 -17   2   -1.20    3.30
  -7  17   2    1.10    3.50
   7  18   2    4.90    3.40
   7  18   2   10.60    4.50
  -7  18  -2   -2.30    3.50
   7  18  -2   -2.30    3.80
  -7  18   2   -0.90    3.70
   7 -18   2   -6.00    3.10
  -7  19  -2   77.69    9.30
   7  19   2   63.19    8.80
   7  19   2   99.59    9.30
   7  19  -2   66.49    9.20
   7 -19   2   96.99    9.30
  -7  19   2   79.49    9.30
  -7  20  -2   55.49    9.00
   7  20   2   54.19    7.60
   7  20   2   47.50    8.00
  -7  20   2   59.09    9.30
   7  20  -2   47.70    9.40
   7 -20   2   59.59    8.20
   8   0   2  185.38   10.20
  -8   0  -2  161.88    9.40
  -8   0   2  167.98    9.50
  -8   0  -2  150.58    9.80
  -8   0   2  156.48    9.90
   8   0  -2  164.78    9.50
   8   0  -2  153.78    9.50
   8   0  -2  155.88   10.00
  -8   0  -2  167.68    9.50
  -8   0   2  163.88    9.40
   8   0   2  163.78    9.40
  -8   0   2  160.48    9.30
  -8  -1   2    9.80    1.80
   8  -1  -2    4.30    1.40
   8  -1  -2    4.50    1.40
  -8  -1   2    5.20    1.30
  -8   1  -2    6.80    1.50
   8   1   2    6.60    0.90
   8  -1  -2    4.40    1.80
  -8   1  -2    5.40    1.50
   8   1   2    5.50    1.80
  -8  -1   2    4.10    1.40
  -8  -1   2    5.00    1.80
   8   1   2    5.30    1.30
  -8   1  -2    6.60    1.80
  -8  -1  -2    5.30    1.40
  -8  -1  -2    5.70    1.60
   8  -1   2    4.80    1.30
   8   1  -2    5.30    1.40
  -8   1   2    6.20    1.50
   8   1  -2    7.70    1.70
  -8   1   2    5.40    1.80
   8  -1   2    5.50    1.80
  -8   1   2    4.90    1.50
   8   1  -2    9.40    1.60
  -8  -1  -2    6.50    1.80
  -8   1   2    7.70    1.40
   8   1  -2    4.40    1.60
   8  -2  -2   55.69    4.60
  -8   2  -2   50.89    3.80
   8   2   2   47.40    3.70
  -8   2  -2   56.79    3.90
   8   2   2   49.20    4.10
  -8   2  -2   48.70    3.10
  -8  -2   2   56.29    4.00
   8  -2  -2   51.29    4.00
   8  -2  -2   47.80    3.90
   8   2   2   52.09    4.40
  -8   2  -2   47.50    4.10
  -8  -2   2   46.40    3.90
   8   2   2   55.19    3.20
  -8  -2   2   49.60    4.30
   8   2  -2   52.99    4.00
  -8   2   2   45.10    3.60
  -8   2   2   49.50    3.90
  -8  -2  -2   49.30    4.10
  -8   2   2   50.99    4.40
  -8  -2  -2   45.10    3.80
  -8   2   2   52.19    3.90
   8   2  -2   51.69    4.30
  -8  -2  -2   55.59    3.90
   8  -2   2   51.09    4.30
   8   2  -2   51.79    3.80
   8  -2   2   48.80    4.10
   8   2  -2   48.30    3.90
   8  -2   2   44.60    3.70
  -8   3  -2  259.87   15.00
   8   3   2  271.67   14.00
   8   3   2  243.58   14.30
   8  -3  -2  267.17   14.70
  -8   3  -2  269.47   13.90
  -8  -3   2  264.67   14.60
  -8   3  -2  279.47   14.50
  -8  -3   2  250.37   15.00
   8  -3  -2  244.08   14.60
   8   3   2  236.18   14.90
   8  -3  -2  262.77   15.20
  -8   3  -2  280.37   14.60
  -8  -3   2  281.17   14.70
   8   3   2  246.98   14.30
   8   3  -2  261.47   14.50
   8   3  -2  283.87   14.70
  -8  -3  -2  264.17   14.60
   8   3  -2  255.67   15.00
   8  -3   2  253.47   14.40
  -8   3   2  270.87   14.50
  -8   3   2  251.77   14.50
   8  -3   2  247.68   14.40
  -8   3   2  248.78   14.40
  -8  -3  -2  237.58   14.70
  -8   3   2  269.77   15.00
   8  -3   2  259.17   14.90
   8   3  -2  273.67   14.60
  -8  -3  -2  252.17   14.50
   8   4   2  191.48   11.70
  -8   4  -2  218.98   11.40
   8   4   2  221.28   11.50
   8   4   2  225.48   11.90
   8  -4  -2  205.18   12.00
   8  -4  -2  202.98   12.50
   8  -4  -2  203.78   11.90
   8   4   2  191.18   12.30
  -8  -4   2  184.48   12.20
  -8  -4   2  196.88   11.90
  -8   4  -2  218.58   11.80
  -8   4  -2  222.98   11.90
  -8   4  -2  197.98   12.30
  -8  -4   2  200.08   12.00
   8   4  -2  215.28   11.90
   8  -4   2  227.08   11.90
  -8  -4  -2  216.78   12.00
   8   4  -2  197.98   11.90
  -8  -4  -2  192.18   12.00
   8  -4   2  204.28   11.80
   8  -4   2  215.78   12.20
  -8   4   2  198.68   11.70
  -8   4   2  203.88   12.30
   8   4  -2  206.18   11.90
  -8   4   2  190.88   11.80
  -8   4   2  202.68   11.70
  -8  -4  -2  210.08   12.00
   8   4  -2  200.58   12.20
  -8   5  -2  415.96   22.30
   8  -5  -2  413.76   21.90
  -8   5  -2  408.36   21.60
  -8  -5   2  376.76   22.20
   8   5   2  372.06   22.20
   8  -5  -2  398.06   21.90
  -8   5  -2  430.86   21.80
   8   5   2  422.16   21.60
  -8  -5   2  383.86   21.90
   8  -5  -2  410.26   22.30
  -8  -5   2  394.36   21.80
  -8   5  -2  395.86   21.30
   8   5   2  374.66   21.50
   8   5   2  414.16   21.50
   8   5  -2  395.76   21.80
  -8   5   2  398.06   21.70
   8  -5   2  367.86   21.80
   8  -5   2  404.26   21.70
  -8   5   2  393.16   21.70
  -8   5   2  414.66   21.60
  -8  -5  -2  384.66   21.90
  -8  -5  -2  405.56   21.80
   8  -5   2  414.06   21.70
  -8  -5  -2  418.66   21.90
  -8   5   2  369.56   22.00
   8   5  -2  368.26   22.00
   8   5  -2  429.46   21.80
   8   5  -2  399.86   21.80
   8   6   2  276.87   14.70
  -8  -6   2  242.58   15.20
  -8   6  -2  252.87   14.70
  -8  -6   2  281.07   15.10
   8   6   2  231.48   15.10
   8  -6  -2  271.97   15.00
  -8  -6   2  282.87   15.00
   8   6   2  263.47   14.70
   8  -6  -2  254.47   15.30
  -8   6  -2  258.37   15.20
   8  -6  -2  291.47   15.10
   8   6   2  271.87   14.70
  -8   6  -2  243.58   14.60
  -8   6  -2  272.27   14.50
   8  -6   2  231.18   14.60
  -8   6   2  244.28   14.60
   8   6  -2  234.88   14.70
   8  -6   2  277.67   15.00
  -8  -6  -2  248.28   14.80
  -8  -6  -2  254.47   14.90
   8   6  -2  246.18   15.00
  -8   6   2  265.37   15.10
  -8  -6  -2  255.47   14.90
   8  -6   2  263.77   14.70
  -8   6   2  272.97   14.70
   8   6  -2  266.97   14.90
   8   6  -2  258.07   14.80
  -8   6   2  252.67   14.70
   8  -7  -2   35.20    3.60
  -8  -7   2   29.50    3.50
  -8  -7   2   34.50    3.70
   8   7   2   34.60    3.50
  -8   7  -2   33.90    3.50
  -8   7  -2   26.20    3.90
   8  -7  -2   32.90    4.10
   8  -7  -2   33.30    3.50
  -8   7  -2   38.70    3.70
  -8   7  -2   34.20    3.30
  -8  -7   2   27.90    3.60
   8   7   2   27.60    3.60
   8   7  -2   29.30    3.40
   8   7  -2   37.40    3.70
  -8   7   2   29.00    3.40
  -8   7   2   26.70    3.40
  -8   7   2   35.70    3.50
  -8  -7  -2   34.90    3.80
   8  -7   2   32.60    3.60
  -8   7   2   30.20    3.80
  -8  -7  -2   29.30    3.30
   8  -7   2   28.00    3.30
  -8  -7  -2   25.80    3.30
   8   7  -2   33.20    3.70
   8   7  -2   33.00    3.50
  -8  -8   2   21.40    3.40
   8   8   2   23.00    3.30
   8   8   2   22.20    3.10
   8  -8  -2   17.40    3.00
  -8   8  -2   19.20    2.90
   8  -8  -2   24.00    3.60
  -8   8  -2   24.30    3.40
  -8   8  -2   18.60    3.00
   8  -8  -2   15.50    2.90
  -8   8  -2   16.60    3.30
  -8  -8   2   12.70    2.90
   8   8   2   12.30    2.90
  -8  -8   2   19.80    3.20
   8   8  -2   25.10    3.20
  -8   8   2   19.10    2.80
   8   8  -2   14.00    2.70
  -8  -8  -2   18.80    3.30
   8  -8   2   14.30    2.80
   8   8  -2   21.00    3.50
   8  -8   2   15.00    2.70
   8   8  -2   14.80    2.80
  -8  -8  -2   13.70    2.60
  -8   8   2   21.70    3.20
  -8  -8  -2   23.20    3.40
  -8   8   2   16.30    3.10
  -8   8   2   18.50    2.80
  -8  -9   2  334.87   19.90
  -8   9  -2  360.76   19.60
  -8   9  -2  352.86   19.00
  -8  -9   2  348.17   19.70
   8   9   2  299.77   19.20
   8  -9  -2  369.76   19.40
   8  -9  -2  314.27   19.40
  -8   9  -2  315.87   18.90
   8  -9  -2  309.57   19.10
   8   9   2  326.57   19.10
   8   9   2  319.27   18.80
  -8  -9   2  319.67   19.20
   8   9  -2  326.07   19.00
   8   9  -2  328.17   19.10
  -8  -9  -2  359.46   19.40
  -8   9   2  330.67   19.20
   8   9  -2  346.37   19.50
   8   9  -2  357.76   19.20
   8  -9   2  311.87   18.90
  -8   9   2  357.96   19.00
  -8   9   2  308.67   18.80
   8  -9   2  362.26   19.00
  -8   9   2  330.57   19.10
  -8  -9  -2  340.67   19.00
  -8  10  -2   63.59    5.50
   8 -10  -2   53.09    5.50
   8  10   2   46.20    5.10
  -8  10  -2   61.49    5.30
  -8  10  -2   74.09    6.20
  -8 -10   2   52.59    5.50
   8  10   2   51.69    5.10
  -8 -10   2   53.19    5.60
   8  10   2   57.39    5.60
   8 -10  -2   69.89    5.90
  -8  10   2   58.79    5.20
   8  10  -2   79.89    6.20
  -8  10   2   66.89    5.70
  -8 -10  -2   63.69    5.60
  -8  10   2   59.29    5.40
   8 -10   2   48.50    5.20
   8  10  -2   62.19    5.40
   8  10  -2   49.00    5.20
   8 -10   2   67.99    5.30
  -8  11  -2  346.27   19.80
   8  11   2  357.96   19.80
  -8  11  -2  347.77   20.30
   8 -11  -2  351.66   20.20
  -8 -11   2  347.47   20.40
  -8  11  -2  327.57   20.00
   8  11   2  322.97   20.20
   8 -11  -2  371.36   20.40
  -8 -11   2  351.96   20.30
   8  11   2  320.47   20.00
  -8  11   2  361.66   20.00
   8  11  -2  355.36   20.10
  -8 -11  -2  314.87   20.00
   8  11  -2  344.97   20.50
   8  11  -2  344.67   19.90
   8 -11   2  358.06   20.00
  -8  11   2  362.26   20.30
  -8  11   2  313.47   19.60
   8  12   2    4.50    2.60
  -8  12  -2    3.30    2.50
   8  12   2    5.60    2.80
  -8  12  -2    5.70    2.80
  -8  12  -2    3.30    2.70
   8 -12  -2    6.50    2.70
   8 -12  -2    4.60    2.70
   8  12   2    6.40    3.00
  -8 -12   2    3.10    2.60
  -8  12   2    3.30    3.00
   8  12  -2    9.20    3.30
  -8 -12  -2    9.10    3.40
  -8  12   2    3.80    2.60
  -8  12   2    2.20    2.40
   8  12  -2    9.80    2.90
   8 -12   2    4.80    2.50
  -8 -13   2   58.89    6.20
   8  13   2   38.30    5.20
   8  13   2   39.40    5.70
   8  13   2   37.50    5.20
  -8  13  -2   40.70    5.50
  -8  13  -2   35.80    5.70
   8 -13  -2   31.20    5.30
   8  13  -2   42.50    5.70
   8  13  -2   42.90    6.10
   8 -13   2   40.40    5.20
  -8  13   2   46.70    6.20
  -8  13   2   38.60    5.20
  -8  14  -2   96.89    8.40
   8  14   2   79.19    7.30
   8  14   2   74.69    7.70
  -8  14  -2   77.49    7.30
  -8 -14   2   82.99    7.90
   8 -14   2   77.69    7.50
  -8  14   2   90.89    8.10
  -8  14   2   90.39    7.70
   8  14  -2   75.59    7.80
   8  15   2   24.90    4.60
  -8  15  -2   24.90    5.40
   8  15   2   19.50    4.90
   8  15  -2   18.60    5.00
   8 -15   2   20.70    4.70
  -8  15   2   23.60    5.00
  -8  16  -2   38.50    6.40
   8  16   2   38.30    6.30
   8  16   2   47.90    6.20
   8  16  -2   33.50    6.20
   8 -16   2   50.39    6.50
  -8  16   2   50.29    7.20
   8  17   2   -0.40    3.90
   8  17   2   -0.40    3.10
  -8  17  -2    0.70    3.90
   8  17  -2   -6.70    3.00
   8 -17   2   -2.80    2.90
  -8  17   2    3.70    3.90
  -8  18  -2   48.40    7.60
   8  18   2   38.40    7.10
   8  18   2   43.40    6.10
   8  18  -2   19.10    5.90
   8 -18   2   39.20    6.40
  -8  18   2   30.60    6.50
   8  19   2   14.40    4.80
  -8  19  -2   18.10    5.90
   8  19   2   24.40    6.40
  -8  19   2   26.60    6.40
   8  19  -2   31.10    6.70
   8 -19   2   15.50    4.90
  -8  20  -2   27.70    7.20
   8  20   2   40.70    7.90
   8  20   2   36.90    6.70
  -8  20   2   37.90    8.00
   8 -20   2   19.20    6.00
   9   0  -2   -1.90    1.00
   9   0   2    0.40    1.50
  -9   0   2    0.20    1.20
  -9   0  -2    1.60    1.20
  -9   0  -2    0.10    1.10
   9   0  -2   -0.90    0.90
   9   0   2    1.50    1.20
  -9   0   2    0.90    1.40
   9   0  -2    0.50    1.20
   9   0   2    0.10    1.00
  -9   0   2   -1.80    1.20
   9   0  -2    1.20    1.40
   9   0   2    1.00    0.80
  -9   0   2    0.30    0.90
  -9   0  -2   -0.40    1.30
  -9   1  -2 1155.78   63.79
   9  -1  -2 1240.78   63.49
   9   1   2 1283.97   63.29
   9  -1  -2 1294.07   63.49
  -9   1  -2 1210.88   63.29
   9   1   2 1215.08   62.39
   9   1   2 1214.08   63.19
  -9   1  -2 1259.17   63.39
   9  -1  -2 1247.48   64.09
  -9  -1   2 1225.18   63.49
  -9  -1   2 1175.98   63.09
  -9  -1   2 1153.58   63.89
  -9   1  -2 1224.98   62.29
   9   1   2 1193.38   63.99
  -9  -1   2 1270.67   63.39
   9   1  -2 1153.48   63.99
  -9   1   2 1285.47   63.39
   9  -1   2 1255.97   62.29
   9   1  -2 1209.08   63.39
   9   1  -2 1242.88   63.49
   9  -1   2 1259.17   63.29
  -9  -1  -2 1125.79   63.69
   9  -1   2 1202.18   63.89
  -9  -1  -2 1271.97   63.29
  -9   1   2 1183.68   63.09
  -9   1   2 1287.27   63.49
   9   1  -2 1249.97   63.19
   9  -1   2 1172.88   63.19
  -9   1   2 1182.78   63.89
  -9  -1  -2 1269.67   63.39
   9   2   2   10.10    2.30
  -9   2  -2   12.50    2.40
  -9  -2   2   11.30    2.10
  -9   2  -2   15.30    2.30
  -9  -2   2    9.30    2.40
   9  -2  -2   17.90    3.10
   9   2   2   12.70    2.00
  -9  -2   2   13.60    2.30
  -9   2  -2   11.70    2.00
   9   2   2   11.90    1.90
  -9   2  -2   15.80    1.40
   9  -2  -2   11.50    2.10
   9  -2  -2   14.20    2.40
   9   2   2   13.10    1.50
   9  -2   2   13.30    2.70
   9   2  -2   13.40    2.00
  -9  -2  -2   14.90    2.20
  -9  -2  -2   14.20    2.30
  -9   2   2   14.20    2.00
  -9   2   2    9.10    2.00
  -9  -2  -2   13.60    2.60
   9  -2   2   16.90    2.20
   9   2  -2   13.40    2.20
   9   2  -2    7.20    2.30
  -9   2   2   13.00    2.10
   9  -2   2   15.50    2.30
  -9   2   2   14.50    2.80
   9   2  -2   12.20    2.20
  -9   3  -2 1111.19   53.99
  -9   3  -2 1073.79   54.69
  -9   3  -2 1047.30   54.59
   9  -3  -2 1089.89   54.89
   9  -3  -2 1048.50   55.39
  -9  -3   2 1044.00   54.79
  -9  -3   2  998.20   55.29
  -9   3  -2 1018.50   55.19
  -9  -3   2 1057.19   54.79
   9   3   2 1104.59   54.09
   9   3   2 1001.80   55.29
   9  -3  -2 1065.89   54.89
   9   3   2 1008.60   54.59
   9   3   2 1078.59   54.59
  -9   3   2 1051.09   54.69
   9   3  -2 1095.69   54.69
  -9   3   2 1071.79   55.29
   9  -3   2 1002.00   54.59
  -9  -3  -2 1020.70   54.69
   9   3  -2 1032.20   54.69
   9   3  -2 1030.80   54.79
  -9  -3  -2 1009.50   54.99
   9  -3   2 1065.09   54.59
  -9   3   2 1041.70   54.49
   9   3  -2  998.40   55.19
  -9  -3  -2 1151.48   54.89
  -9   3   2 1046.30   54.59
   9  -3   2 1054.29   55.19
   9   4   2   46.10    3.30
  -9   4  -2   43.40    3.80
  -9   4  -2   51.39    3.90
   9  -4  -2   49.40    3.90
   9  -4  -2   38.60    4.40
   9   4   2   47.30    3.70
  -9  -4   2   44.60    3.90
  -9   4  -2   40.30    4.20
  -9   4  -2   45.60    3.10
  -9  -4   2   39.70    3.80
   9   4   2   42.70    4.20
   9   4   2   39.50    3.60
  -9  -4   2   37.40    4.10
   9  -4  -2   37.30    3.70
   9   4  -2   47.30    4.00
   9   4  -2   38.70    3.70
   9  -4   2   46.90    3.70
  -9   4   2   38.70    3.70
   9   4  -2   40.80    4.20
  -9  -4  -2   35.90    3.90
   9  -4   2   36.20    3.50
  -9  -4  -2   38.00    3.80
   9   4  -2   34.70    3.60
  -9   4   2   45.90    4.30
  -9   4   2   43.00    3.60
  -9  -4  -2   44.20    3.80
  -9   4   2   45.80    3.80
   9  -4   2   40.80    4.00
  -9  -5   2  662.43   34.50
   9   5   2  603.84   34.90
  -9  -5   2  648.24   34.60
   9  -5  -2  649.04   34.50
   9  -5  -2  639.54   34.40
  -9   5  -2  642.14   33.80
  -9   5  -2  683.63   34.30
   9  -5  -2  640.74   35.10
   9   5   2  600.74   34.20
   9   5   2  647.54   34.00
  -9  -5   2  624.44   35.00
  -9   5  -2  661.33   35.00
  -9   5  -2  692.23   34.40
  -9  -5  -2  636.44   34.70
   9   5  -2  661.23   34.50
  -9  -5  -2  678.93   34.60
  -9   5   2  638.44   34.80
  -9   5   2  657.33   34.30
   9   5  -2  660.73   34.40
   9  -5   2  632.94   34.60
  -9  -5  -2  659.03   34.50
   9   5  -2  645.04   34.40
  -9   5   2  691.03   34.30
  -9   5   2  645.14   34.40
   9  -5   2  597.34   34.20
   9   5  -2  608.14   34.70
  -9   6  -2   71.09    5.90
  -9  -6   2   60.19    5.50
   9   6   2   69.69    5.30
   9  -6  -2   82.29    5.70
  -9  -6   2   78.09    5.80
   9   6   2   81.89    5.30
   9  -6  -2   74.29    5.60
  -9   6  -2   67.29    5.40
   9  -6  -2   79.09    6.30
  -9   6  -2   68.79    5.00
   9   6   2   63.19    5.90
  -9  -6   2   72.29    6.00
  -9   6  -2   71.29    5.40
  -9   6   2   74.59    6.00
   9   6  -2   65.09    5.30
  -9   6   2   72.39    5.40
   9  -6   2   64.49    5.30
  -9  -6  -2   79.79    5.80
   9   6  -2   73.49    5.60
  -9  -6  -2   59.89    5.40
  -9  -6  -2   77.09    5.70
   9  -6   2   77.79    5.80
  -9   6   2   77.49    5.40
  -9   6   2   71.19    5.40
   9   6  -2   77.09    5.60
   9   6  -2   69.79    5.70
  -9  -7   2    2.40    1.90
   9   7   2    1.70    1.60
   9  -7  -2    1.50    1.80
   9   7   2    2.00    2.00
   9   7   2    1.30    1.50
  -9  -7   2    0.30    1.60
  -9   7  -2    0.90    1.60
  -9   7  -2    3.80    1.60
  -9   7  -2    1.00    1.60
   9  -7  -2    3.00    2.00
   9  -7  -2    4.80    2.10
  -9  -7   2    3.00    1.90
  -9   7  -2    2.40    2.20
  -9   7   2    1.90    1.70
   9   7  -2    1.80    1.60
  -9   7   2    0.50    1.80
  -9  -7  -2    0.90    1.60
  -9  -7  -2    0.70    1.70
   9   7  -2    4.80    2.00
   9   7  -2   -0.80    1.50
  -9  -7  -2    3.00    2.00
   9   7  -2    1.80    2.00
  -9   7   2    0.70    1.70
   9  -7   2    0.90    1.60
   9  -7   2    3.50    2.00
  -9   7   2    1.80    1.50
   9  -8  -2    8.80    2.60
  -9  -8   2   17.90    3.30
  -9  -8   2   11.40    2.80
  -9   8  -2   17.60    2.90
   9   8   2   12.10    2.40
  -9  -8   2    7.70    2.60
   9  -8  -2   13.30    2.80
  -9   8  -2   11.50    3.20
   9   8   2   12.10    2.70
  -9   8  -2    8.20    2.20
   9   8   2    8.20    2.60
   9  -8  -2   11.30    2.90
   9   8  -2    9.90    2.70
  -9   8   2    9.20    2.40
   9  -8   2   10.20    2.50
  -9  -8  -2   10.00    2.60
  -9   8   2    9.40    2.50
  -9   8   2    8.70    2.70
   9   8  -2    9.90    2.60
  -9  -8  -2    9.60    2.50
   9   8  -2   14.30    2.90
   9   8  -2    7.60    2.40
  -9   8   2   11.50    2.70
   9  -8   2   10.70    2.50
  -9   9  -2  158.78    9.90
  -9  -9   2  158.98   10.30
   9   9   2  162.28   10.00
  -9   9  -2  157.78    9.80
   9   9   2  144.39   10.20
   9   9   2  148.89    9.70
   9  -9  -2  140.69   10.20
  -9  -9   2  140.19   10.20
   9  -9  -2  144.59   10.00
  -9   9  -2  149.88   10.40
  -9  -9  -2  156.78   10.30
   9  -9   2  160.78   10.00
  -9   9   2  135.49    9.60
   9   9  -2  162.88   10.30
   9   9  -2  165.98   10.30
   9  -9   2  132.39    9.70
  -9   9   2  147.49   10.00
  -9  -9  -2  157.68    9.90
   9   9  -2  146.69    9.90
  -9   9   2  153.98   10.10
   9  10   2    3.80    2.50
  -9 -10   2    2.60    2.30
  -9  10  -2    1.10    2.00
   9  10   2   -2.30    1.90
   9 -10  -2    2.70    2.10
  -9  10  -2    4.20    2.00
  -9  10  -2    1.40    2.60
   9  10   2    0.20    1.90
  -9 -10   2   -1.40    2.10
   9 -10  -2    2.80    2.60
   9  10  -2    0.60    2.20
  -9  10   2    0.10    1.90
  -9  10   2    2.30    2.00
   9  10  -2    2.70    2.20
   9 -10   2   -2.20    1.90
  -9 -10  -2    4.00    2.50
  -9  10   2    2.90    2.40
   9 -10   2   -0.40    1.90
  -9 -11   2   52.19    5.90
  -9  11  -2   62.29    5.90
   9  11   2   58.39    5.90
   9  11   2   67.19    5.80
  -9 -11   2   59.99    6.10
   9  11   2   62.19    6.20
  -9  11  -2   58.69    6.10
   9 -11  -2   63.79    6.30
   9 -11  -2   51.79    5.80
  -9  11  -2   63.99    5.70
  -9 -11  -2   66.39    6.40
  -9  11   2   57.69    6.00
  -9  11   2   66.69    6.30
   9  11  -2   62.49    6.10
   9  11  -2   57.99    5.70
   9 -11   2   68.79    6.00
  -9  11   2   61.89    5.80
   9  11  -2   56.19    5.60
  -9  12  -2    3.10    2.90
   9  12   2    0.90    2.40
   9  12   2    2.90    2.80
  -9  12  -2    0.90    2.70
   9 -12  -2    3.80    2.90
  -9  12  -2    2.40    2.80
   9  12   2   -3.20    2.10
  -9 -12   2    2.20    2.60
   9 -12  -2   -1.00    2.10
  -9  12   2   -0.50    2.30
   9  12  -2   -3.80    2.10
  -9 -12  -2   -2.00    2.50
   9 -12   2    3.10    2.50
   9  12  -2    0.80    2.60
  -9  12   2    2.90    2.50
  -9  12   2   -4.10    2.40
   9  13   2   19.70    4.00
  -9  13  -2   25.60    4.70
  -9 -13   2   32.50    5.20
   9 -13  -2   37.20    5.40
   9  13   2   25.50    4.70
  -9  13  -2   28.10    4.90
   9  13   2   23.20    4.60
   9 -13   2   23.60    4.50
   9  13  -2   37.50    5.40
   9  13  -2   24.30    4.80
  -9  13   2   27.60    4.50
  -9  13   2   27.80    4.80
   9  14   2   18.50    4.10
   9  14   2   15.80    4.20
  -9  14  -2   17.20    4.10
  -9 -14   2   17.40    6.00
  -9  14  -2   14.70    4.30
   9  14  -2   25.30    5.00
  -9  14   2   16.40    4.50
   9 -14   2   12.50    3.90
   9  15   2    0.40    3.00
   9  15   2    3.30    3.20
  -9  15  -2    0.40    3.20
  -9  15   2   -1.70    2.90
   9 -15   2    0.00    2.90
   9  15  -2    4.30    3.60
  -9  16  -2    5.10    4.20
   9  16   2    2.80    3.60
   9  16   2    9.90    3.90
   9  16  -2    8.60    4.40
  -9  16   2    6.40    3.70
   9 -16   2    9.00    3.70
  -9  17  -2   48.20    7.30
   9  17   2   36.00    6.60
   9  17   2   38.60    6.00
  -9  17   2   62.69    7.80
   9 -17   2   46.00    6.80
   9  17  -2   42.70    7.20
  -9  18  -2   -0.20    3.60
   9  18   2   -3.40    3.30
   9  18   2    0.20    3.90
   9 -18   2    5.60    3.80
   9  18  -2   -1.90    3.90
  -9  18   2    0.20    3.50
   9  19   2   15.40    5.80
  -9  19  -2   20.10    5.90
   9  19   2   20.60    5.40
  -9  19   2   29.40    6.50
   9 -19   2    9.20    5.00
   9  19  -2   29.20    6.90
  10   0  -2   25.20    2.90
 -10   0  -2   31.20    3.10
 -10   0  -2   34.00    3.30
  10   0   2   32.00    3.80
  10   0  -2   31.80    3.20
 -10   0   2   29.60    3.20
 -10   0   2   29.70    2.70
 -10   0  -2   24.80    3.40
 -10   0   2   30.40    3.70
  10   0   2   29.10    1.90
  10   0   2   26.10    2.90
  10   0  -2   29.00    2.90
  10   0  -2   27.90    3.50
  10   0   2   33.10    3.10
 -10   0   2   27.70    3.20
 -10   1  -2  147.09    9.10
 -10   1  -2  135.69    9.50
  10  -1  -2  138.19    9.10
  10   1   2  145.49    9.70
  10  -1  -2  158.58    9.30
  10   1   2  131.59    8.80
  10   1   2  153.68    8.00
 -10   1  -2  161.08    9.10
 -10  -1   2  156.08    9.20
  10  -1  -2  162.98   10.10
 -10  -1   2  138.49    8.70
 -10  -1   2  120.09    9.40
 -10  -1   2  147.89    9.20
  10  -1   2  147.99    9.70
 -10   1   2  152.28    9.10
  10  -1   2  143.39    8.90
  10   1  -2  142.39    9.70
  10   1  -2  159.78    9.20
  10   1  -2  143.99    9.10
 -10   1   2  142.09    9.00
 -10  -1  -2  136.39    9.40
  10  -1   2  158.78    7.90
 -10   1   2  137.29    8.70
 -10  -1  -2  144.59    9.00
 -10   1   2  145.09    9.70
 -10  -1  -2  165.28    9.30
  10   1  -2  164.08    8.90
  10  -1   2  154.98    9.00
 -10  -2   2  118.99    7.00
 -10  -2   2   97.19    7.40
  10   2   2  107.19    5.90
  10   2   2   89.19    6.50
 -10   2  -2  101.99    5.70
 -10   2  -2  107.69    6.80
 -10   2  -2   86.69    7.10
 -10  -2   2  102.79    6.90
  10  -2  -2  102.59    6.90
 -10   2  -2   96.29    6.70
  10   2   2  107.09    6.80
  10   2   2   90.09    7.20
  10  -2  -2  117.99    7.10
  10  -2  -2  104.89    7.60
  10   2  -2   96.99    6.70
  10  -2   2  114.79    6.90
  10   2  -2  108.39    6.90
  10  -2   2   99.49    7.30
 -10   2   2   93.89    7.30
 -10   2   2  105.99    6.80
  10  -2   2  100.69    6.70
  10   2  -2   89.39    7.20
 -10  -2  -2  112.29    6.90
 -10  -2  -2  104.19    6.90
 -10   2   2   96.09    6.40
 -10   2   2   92.99    6.70
  10   2  -2  119.59    6.70
 -10  -2  -2   91.89    7.10
  10   3   2   25.90    3.50
 -10   3  -2   25.20    3.00
 -10  -3   2   28.00    3.30
  10  -3  -2   29.70    3.40
  10   3   2   28.00    3.00
 -10   3  -2   27.40    2.30
 -10  -3   2   25.70    3.50
  10  -3  -2   33.30    3.50
  10  -3  -2   37.30    4.10
 -10   3  -2   31.30    3.10
 -10   3  -2   27.80    4.00
  10   3   2   28.60    2.50
 -10  -3   2   34.30    3.40
 -10  -3  -2   30.20    3.70
  10  -3   2   21.60    2.90
  10   3  -2   24.60    3.40
 -10   3   2   33.20    3.00
 -10   3   2   30.10    3.20
  10   3  -2   33.00    3.30
  10   3  -2   35.60    3.20
 -10   3   2   40.10    3.50
 -10  -3  -2   32.20    3.40
  10  -3   2   36.90    4.00
 -10  -3  -2   23.60    3.20
  10   3  -2   26.70    3.20
 -10   3   2   31.60    3.80
  10  -4  -2   15.20    2.70
 -10   4  -2   15.00    2.50
 -10   4  -2   14.80    1.80
  10   4   2   19.80    2.10
  10  -4  -2   10.90    2.90
 -10  -4   2   11.50    2.70
  10   4   2   15.70    3.00
 -10  -4   2   16.40    2.80
 -10   4  -2   14.80    2.40
 -10   4  -2   19.40    3.30
  10  -4  -2   17.80    2.90
 -10  -4   2   15.50    2.60
  10   4   2   11.90    2.20
 -10   4   2   14.70    2.60
  10   4  -2   11.70    2.60
 -10  -4  -2   11.20    2.50
  10  -4   2   18.30    3.10
 -10   4   2   18.00    2.50
 -10   4   2   12.40    2.40
 -10  -4  -2   17.20    2.60
 -10   4   2   16.60    3.10
  10   4  -2   15.80    2.60
  10  -4   2   16.70    2.60
  10   4  -2   15.90    2.50
  10   4  -2   14.70    2.60
 -10  -4  -2   16.10    2.60
  10   5   2  423.26   24.80
 -10  -5   2  472.65   25.20
 -10   5  -2  462.75   25.70
 -10  -5   2  445.26   25.70
 -10   5  -2  461.35   24.90
 -10  -5   2  440.06   25.10
  10  -5  -2  472.25   25.90
 -10   5  -2  484.35   24.40
  10  -5  -2  463.35   25.20
  10  -5  -2  455.55   25.20
  10   5   2  415.86   25.50
  10   5   2  493.75   24.60
 -10   5  -2  470.05   25.10
  10   5  -2  426.86   25.50
 -10   5   2  439.56   25.00
 -10   5   2  466.65   25.60
 -10  -5  -2  456.65   25.40
 -10   5   2  460.15   24.90
  10  -5   2  410.66   24.80
 -10  -5  -2  471.05   25.20
  10   5  -2  467.35   25.00
 -10   5   2  477.35   25.00
  10  -5   2  480.55   25.60
 -10  -5  -2  456.25   25.20
  10   5  -2  494.45   25.20
  10   5  -2  456.35   25.10
  10   6   2   56.69    4.60
 -10  -6   2   53.49    5.10
 -10   6  -2   58.89    5.50
  10   6   2   52.89    4.60
  10  -6  -2   67.19    5.90
 -10  -6   2   55.39    5.00
 -10   6  -2   51.39    4.70
  10   6   2   50.59    5.20
  10  -6  -2   47.50    4.80
 -10  -6   2   52.59    5.30
 -10   6  -2   66.99    4.50
  10  -6   2   54.79    4.70
 -10   6   2   54.59    4.70
  10  -6   2   61.79    5.10
 -10  -6  -2   60.09    5.10
 -10   6   2   62.09    5.00
  10   6  -2   64.19    5.10
 -10   6   2   53.19    5.40
 -10  -6  -2   54.39    5.10
  10   6  -2   55.39    5.20
  10   6  -2   57.99    4.90
 -10   6   2   50.29    4.80
  10   6  -2   65.09    5.10
 -10  -7   2   -3.30    1.30
 -10  -7   2    0.30    1.80
  10   7   2    2.50    1.80
 -10   7  -2    0.20    2.00
  10  -7  -2   -2.20    1.60
 -10   7  -2    1.40    1.40
  10   7   2    3.20    1.80
  10   7   2   -0.90    1.70
  10  -7  -2    1.20    2.00
  10  -7  -2   -1.60    1.50
 -10   7  -2   -2.10    1.40
 -10  -7   2   -0.30    1.70
 -10  -7  -2    0.70    1.90
 -10   7   2    2.90    2.20
  10   7  -2   -0.40    1.70
  10   7  -2   -0.30    1.90
  10   7  -2    0.40    1.70
  10  -7   2    1.00    1.60
 -10   7   2   -0.80    1.60
 -10  -7  -2    2.40    1.90
 -10   7   2    3.50    1.90
 -10   7   2    1.10    1.80
  10  -7   2    2.40    2.00
  10   7  -2    1.20    2.00
 -10  -8   2   31.50    4.20
 -10  -8   2   38.70    4.50
  10   8   2   38.70    4.10
  10   8   2   32.60    4.30
  10  -8  -2   37.70    5.00
 -10   8  -2   35.70    4.70
[truncated: 2,523,943 more chars]
