# Supplementary material for: Crystal structure of a palladium(II) complex containing the wide bite-angle bis­(selenium) ligand, cis-[(tBuNH)(Se)P(μ-NtBu)2P(Se)(NHtBu)]
Source: Acta Crystallogr E Crystallogr Commun. 2018 Jan 19;74(Pt 2):180–3. doi: 10.1107/S2056989018000841 (PMC5956332; doi:10.1107/S2056989018000841)
Supplement: Supplementary file 2 [file e-74-00180-Isup2.hkl]

data_I                                                                          
_shelx_title ' jtm462 in Pbca'                                                  
_shelx_refln_list_code          4                                               
_shelx_F_calc_maximum      901.98                                               
_exptl_crystal_F_000      2720.00                                               
_reflns_d_resolution_high  0.7286                                               
                                                                                
loop_                                                                           
 _space_group_symop_operation_xyz                                               
 'x, y, z'                                                                      
 '-x+1/2, -y, z+1/2'                                                            
 '-x, y+1/2, -z+1/2'                                                            
 'x+1/2, -y+1/2, -z'                                                            
 '-x, -y, -z'                                                                   
 'x-1/2, y, -z-1/2'                                                             
 'x, -y-1/2, z-1/2'                                                             
 '-x-1/2, y-1/2, z'                                                             
                                                                                
_cell_length_a    17.3733                                                       
_cell_length_b    15.7184                                                       
_cell_length_c    19.5052                                                       
_cell_angle_alpha  90.000                                                       
_cell_angle_beta   90.000                                                       
_cell_angle_gamma  90.000                                                       
                                                                                
_shelx_F_squared_multiplier     1.000                                           
                                                                                
loop_                                                                           
 _refln_index_h                                                                 
 _refln_index_k                                                                 
 _refln_index_l                                                                 
 _refln_F_squared_calc                                                          
 _refln_F_squared_meas                                                          
 _refln_F_squared_sigma                                                         
 _refln_observed_status                                                         
   2   0   0     214958.78     229559.73      5814.86 o                         
   4   0   0      54904.90      57039.64      1108.15 o                         
   6   0   0      25513.57      25361.18       477.58 o                         
   8   0   0      47435.46      46520.39       863.38 o                         
  10   0   0      36995.79      37177.87       703.68 o                         
  12   0   0      79114.20      78073.55      1837.86 o                         
  14   0   0       2284.60       2270.59       157.69 o                         
  16   0   0       9537.53       9421.73       561.99 o                         
  18   0   0     102415.77      95233.51      2945.31 o                         
  20   0   0      16044.40      14422.14       615.34 o                         
  22   0   0       8354.79       8392.63       472.85 o                         
   2   1   0          8.97         42.41         9.33 o                         
   4   1   0        285.31        171.31        15.11 o                         
   6   1   0         68.18        104.03        18.19 o                         
   8   1   0      20909.25      19305.75       285.97 o                         
  10   1   0      96494.80     100580.98      1390.95 o                         
  12   1   0      15288.92      15564.61       298.17 o                         
  14   1   0          0.95        -35.02        50.48 o                         
  16   1   0      20928.27      19056.82       494.66 o                         
  18   1   0       3675.20       4338.17       211.72 o                         
  20   1   0        578.74        441.01       119.61 o                         
  22   1   0        503.02        355.18       128.73 o                         
   0   2   0         40.73        -30.94        30.94 o                         
   2   2   0      17281.97      18856.04       274.48 o                         
   4   2   0         47.14         35.39        14.01 o                         
   6   2   0       3524.46       3345.45        87.27 o                         
   8   2   0      30672.13      30626.75       439.59 o                         
  10   2   0        499.74        443.46        34.56 o                         
  12   2   0        516.82        416.93        49.85 o                         
  14   2   0       1161.19       1163.14        86.55 o                         
  16   2   0         93.53         71.18        77.08 o                         
  18   2   0        184.77        162.87        99.12 o                         
  20   2   0       2908.65       3034.40       259.85 o                         
  22   2   0       1386.61       1867.81       246.80 o                         
   2   3   0      82812.53      90020.55      1228.67 o                         
   4   3   0      38315.36      40189.06       560.54 o                         
   6   3   0     225365.25     241731.56      3289.52 o                         
   8   3   0       5544.77       6078.41       109.13 o                         
  10   3   0       1792.76       1870.59        76.86 o                         
  12   3   0       1501.61       1331.36        74.19 o                         
  14   3   0       2886.44       3080.39       128.57 o                         
  16   3   0        298.50        324.43        90.78 o                         
  18   3   0      16108.99      16012.09       451.48 o                         
  20   3   0       5842.57       5909.07       259.02 o                         
  22   3   0        928.01        765.67       144.94 o                         
   0   4   0     292113.41     316391.41      6071.57 o                         
   2   4   0      76598.89      77716.54      1066.74 o                         
   4   4   0       3030.91       2788.88        56.59 o                         
   6   4   0      85663.86      87572.73      1210.56 o                         
   8   4   0      47302.28      49900.76       704.19 o                         
  10   4   0        175.06        191.96        31.04 o                         
  12   4   0       1092.52       1363.89        73.35 o                         
  14   4   0      23057.11      22804.25       481.24 o                         
  16   4   0        473.66        360.56        95.83 o                         
  18   4   0      43003.34      42674.62      1003.74 o                         
  20   4   0      14014.46      13743.28       423.18 o                         
  22   4   0        322.41        560.70       143.04 o                         
   2   5   0         69.49        114.87        19.94 o                         
   4   5   0        287.22        317.00        24.03 o                         
   6   5   0     124886.31     134502.92      1844.90 o                         
   8   5   0     172696.05     174582.73      2392.64 o                         
  10   5   0     165235.23     165081.20      2270.10 o                         
  12   5   0      10220.87      10141.69       206.23 o                         
  14   5   0      48897.03      47973.29       933.60 o                         
  16   5   0      53613.86      52819.62      1287.18 o                         
  18   5   0      38998.51      38244.23       913.42 o                         
  20   5   0      11617.83      11861.75       416.97 o                         
  22   5   0        173.45         52.69       125.32 o                         
   0   6   0        619.81        450.40        40.52 o                         
   2   6   0        204.57        453.70        27.58 o                         
   4   6   0       2505.95       2347.22        56.54 o                         
   6   6   0       1430.62       1267.16        47.08 o                         
   8   6   0      37851.25      39088.93       562.47 o                         
  10   6   0       6896.35       6755.63       194.85 o                         
  12   6   0        960.45        905.40        64.71 o                         
  14   6   0        370.51        342.54        79.17 o                         
  16   6   0        402.90        200.53        98.40 o                         
  18   6   0        161.72        -26.48        98.85 o                         
  20   6   0      11558.70      12235.38       454.41 o                         
  22   6   0        342.61        410.29       137.22 o                         
   2   7   0      40543.05      44861.87       631.95 o                         
   4   7   0      18731.10      18119.60       272.45 o                         
   6   7   0      24855.11      25599.67       391.95 o                         
   8   7   0        465.28        475.67        39.42 o                         
  10   7   0         65.33         62.88        36.48 o                         
  12   7   0       3835.56       4019.90       143.56 o                         
  14   7   0       1209.62       1208.04       115.95 o                         
  16   7   0       1742.66       1724.10       145.41 o                         
  18   7   0        830.80        837.13       127.43 o                         
  20   7   0       1640.97       1586.89       163.38 o                         
  22   7   0       8491.10       8178.99       800.06 o                         
   0   8   0      48105.95      52342.29       916.77 o                         
   2   8   0      13435.07      13515.87       219.14 o                         
   4   8   0      31342.34      31937.01       480.32 o                         
   6   8   0      35592.29      34906.43       506.09 o                         
   8   8   0       6596.94       6903.84       132.89 o                         
  10   8   0      38262.57      37376.67       594.73 o                         
  12   8   0     135252.62     138119.03      2395.21 o                         
  14   8   0      72386.57      72941.44      1605.93 o                         
  16   8   0       6748.67       7110.39       333.78 o                         
  18   8   0        453.99        764.30       127.61 o                         
  20   8   0      13230.80      13711.86       538.18 o                         
  22   8   0       6766.39       6916.68       465.10 o                         
   2   9   0         57.07         40.31        25.43 o                         
   4   9   0      49229.76      47596.84       678.18 o                         
   6   9   0       1146.90       1351.72        58.03 o                         
   8   9   0      44541.26      43876.38       687.58 o                         
  10   9   0      74563.05      76615.29      1170.73 o                         
  12   9   0        501.29        547.81        82.31 o                         
  14   9   0      41695.54      42139.15       974.94 o                         
  16   9   0      16167.73      17139.21       477.62 o                         
  18   9   0       8593.73       8776.60       432.10 o                         
  20   9   0        364.14         82.34       125.50 o                         
   0  10   0      25571.61      26961.71       563.26 o                         
   2  10   0      15847.39      17225.63       269.85 o                         
   4  10   0         75.51        161.85        34.71 o                         
   6  10   0        611.20        365.10        45.37 o                         
   8  10   0         15.93          3.43        38.78 o                         
  10  10   0       3617.09       3554.48       169.40 o                         
  12  10   0      12667.12      11916.04       342.17 o                         
  14  10   0       2524.54       3288.62       203.62 o                         
  16  10   0         39.70        -47.45       103.94 o                         
  18  10   0        211.24         84.11       112.57 o                         
  20  10   0       3766.08       5185.83       330.68 o                         
   2  11   0      17381.42      17415.29       275.77 o                         
   4  11   0        438.73        667.36        52.22 o                         
   6  11   0      11438.17      11854.82       245.63 o                         
   8  11   0      12700.48      12768.82       278.28 o                         
  10  11   0        532.11        486.73        80.07 o                         
  12  11   0        925.31       1159.16       127.68 o                         
  14  11   0       3683.80       4150.57       233.31 o                         
  16  11   0      18819.27      18676.87       733.54 o                         
  18  11   0       7573.10       6966.84       415.51 o                         
  20  11   0        295.04        481.14       201.02 o                         
   0  12   0       1789.89       1522.57       148.74 o                         
   2  12   0       2313.33       2440.70       111.35 o                         
   4  12   0      27285.50      26490.54       491.73 o                         
   6  12   0      16527.64      16947.15       372.39 o                         
   8  12   0       1352.23       1398.40       131.81 o                         
  10  12   0       4235.78       4588.09       203.50 o                         
  12  12   0      34188.73      34249.90       887.71 o                         
  14  12   0      27927.59      28772.85       869.99 o                         
  16  12   0      12236.15      11750.32       460.15 o                         
  18  12   0        385.98        225.98       160.01 o                         
   2  13   0      30849.18      30553.67       715.92 o                         
   4  13   0     102943.11     103234.36      2217.42 o                         
   6  13   0      49024.32      48810.48      1017.90 o                         
   8  13   0        720.93        657.53       107.05 o                         
  10  13   0       5844.31       5338.10       231.78 o                         
  12  13   0         10.86         95.48       117.49 o                         
  14  13   0       6471.85       6298.49       507.67 o                         
  16  13   0         34.38        190.40       161.12 o                         
  18  13   0       3247.46       3974.77       328.03 o                         
   0  14   0       5275.73       5050.17       399.64 o                         
   2  14   0       3919.64       3879.33       290.13 o                         
   4  14   0        125.50        115.16        78.58 o                         
   6  14   0       4695.87       5663.64       307.69 o                         
   8  14   0       4979.06       5636.83       304.16 o                         
  10  14   0        890.00        999.86       143.04 o                         
  12  14   0        101.00         51.70       132.94 o                         
  14  14   0        815.20        889.76       197.04 o                         
  16  14   0        380.18        305.64       179.04 o                         
  18  14   0        357.58        805.85       222.21 o                         
   2  15   0       9147.24       9589.01       300.99 o                         
   4  15   0       1735.82       1966.19       181.90 o                         
   6  15   0       2731.79       3148.09       237.91 o                         
   8  15   0       3723.68       4166.93       323.08 o                         
  10  15   0       4829.98       5362.33       283.52 o                         
  12  15   0       3248.04       3134.27       275.93 o                         
  14  15   0       4963.69       5934.20       630.88 o                         
  16  15   0       7981.34       8846.43       802.28 o                         
   0  16   0      14551.98      15669.00       651.60 o                         
   2  16   0      10271.52       9710.51       387.11 o                         
   4  16   0        892.47        770.04       146.00 o                         
   6  16   0       7073.94       7233.80       331.48 o                         
   8  16   0       2755.00       3174.76       290.44 o                         
  10  16   0       2840.53       2827.90       229.99 o                         
  12  16   0        357.39        367.11       166.07 o                         
  14  16   0        462.44        595.86       221.58 o                         
   2  17   0      16220.98      15565.89       786.36 o                         
   4  17   0      28532.09      28341.79       977.15 o                         
   6  17   0      16742.90      17519.29       623.10 o                         
   8  17   0       1032.16       1084.25       174.11 o                         
  10  17   0         56.79        183.30       138.66 o                         
  12  17   0        451.46        496.95       222.00 o                         
  14  17   0        220.94        -21.71       652.76 o                         
   0  18   0        787.90       1108.60       350.08 o                         
   2  18   0       1065.93       1233.65       260.10 o                         
   4  18   0       6925.42       6569.74       547.01 o                         
   6  18   0       6465.73       6916.68       521.48 o                         
   8  18   0        270.61        399.68       244.60 o                         
  10  18   0       2320.84       2114.14       318.63 o                         
  12  18   0       7638.39       8014.74       838.74 o                         
   2  19   0        602.86        736.94       277.15 o                         
   4  19   0       4574.85       3418.52       394.50 o                         
   6  19   0         20.43        132.32       213.67 o                         
   8  19   0       1371.82       1440.63       296.51 o                         
  10  19   0       1864.38       2116.89       357.73 o                         
   0  20   0      16642.96      15869.02      1254.47 o                         
   2  20   0      12518.14      12221.38      1695.36 o                         
   4  20   0        265.75        102.88       295.38 o                         
   6  20   0       4878.67       4640.59       835.10 o                         
   8  20   0       7748.24       9334.62       980.96 o                         
   1   1   1       1838.96       1884.00        31.08 o                         
   2   1   1       3122.63       2985.21        42.82 o                         
   3   1   1      25697.69      26578.93       288.60 o                         
   4   1   1      17926.08      17997.67       196.17 o                         
   5   1   1       2768.61       3124.60        41.78 o                         
   6   1   1      93216.64     101778.80       969.33 o                         
   7   1   1      14108.32      14847.90       154.31 o                         
   8   1   1         92.97        196.51        15.68 o                         
   9   1   1      32088.57      32529.89       330.83 o                         
  10   1   1      16909.85      17744.99       191.49 o                         
  11   1   1      13244.37      12525.22       160.51 o                         
  12   1   1         95.84        158.33        26.53 o                         
  13   1   1        183.38        140.70        33.58 o                         
  14   1   1         76.49        156.02        38.40 o                         
  15   1   1       7612.59       7814.35       165.80 o                         
  16   1   1        725.46        892.73        69.86 o                         
  17   1   1       6806.38       6949.79       179.48 o                         
  18   1   1       6115.99       5890.54       172.01 o                         
  19   1   1       1151.08       1215.49        96.40 o                         
  20   1   1       4398.76       4483.26       161.04 o                         
  21   1   1        134.25        172.15        77.97 o                         
  22   1   1        173.18        221.21        97.25 o                         
  23   1   1         54.73        -89.13        94.97 o                         
   0   2   1     813575.69     645484.25     15262.81 o                         
   1   2   1      64960.35      70658.88       827.01 o                         
   2   2   1     113104.78     123111.61      1279.50 o                         
   3   2   1       1091.54       1002.17        20.35 o                         
   4   2   1       3224.15       3232.68        43.59 o                         
   5   2   1       3804.47       3606.82        46.51 o                         
   6   2   1      94445.08      97226.41       942.87 o                         
   7   2   1       2576.48       2736.41        42.24 o                         
   8   2   1      54039.52      55247.04       556.72 o                         
   9   2   1        297.26        253.96        19.79 o                         
  10   2   1        743.94        701.71        29.84 o                         
  11   2   1       4314.81       4542.74        72.77 o                         
  12   2   1       7111.10       6641.17       107.82 o                         
  13   2   1        147.03        110.50        33.51 o                         
  14   2   1        571.52        471.20        44.76 o                         
  15   2   1       1038.69       1263.32        72.95 o                         
  16   2   1       2888.75       3050.53       116.22 o                         
  17   2   1       8819.47       9133.08       212.19 o                         
  18   2   1      51988.87      50726.28       825.33 o                         
  19   2   1      13262.81      13123.94       281.03 o                         
  20   2   1      12520.12      12612.66       280.94 o                         
  21   2   1       1819.27       1682.22       114.17 o                         
  22   2   1       2103.08       2461.88       138.10 o                         
  23   2   1       1328.93       1533.93       149.34 o                         
   1   3   1       5594.57       5039.23        63.84 o                         
   2   3   1      34285.12      36609.98       372.49 o                         
   3   3   1       3948.91       3940.24        49.63 o                         
   4   3   1        391.46        332.48        14.74 o                         
   5   3   1      13060.34      13941.63       149.16 o                         
   6   3   1      19636.85      21365.80       219.61 o                         
   7   3   1      32365.76      33485.82       337.30 o                         
   8   3   1      47388.94      47064.21       468.93 o                         
   9   3   1      29398.33      29872.18       307.02 o                         
  10   3   1      69427.01      69978.77       693.03 o                         
  11   3   1      16185.23      15261.32       182.70 o                         
  12   3   1       7243.82       6973.31       116.78 o                         
  13   3   1       3409.91       3711.21        88.10 o                         
  14   3   1       7973.96       7891.91       142.40 o                         
  15   3   1       4746.59       5177.13       131.78 o                         
  16   3   1      27589.60      27684.25       440.38 o                         
  17   3   1      15592.82      16061.04       312.92 o                         
  18   3   1      15505.38      15284.76       308.87 o                         
  19   3   1       2819.22       2940.15       164.53 o                         
  20   3   1        998.74       1129.22        98.76 o                         
  21   3   1        314.62        438.43        86.90 o                         
  22   3   1         30.73        -35.32        79.85 o                         
  23   3   1        711.33        673.65       138.59 o                         
   0   4   1      17082.62      18472.54       254.55 o                         
   1   4   1     141328.77     154262.86      1459.16 o                         
   2   4   1       6815.62       6877.59        75.48 o                         
   3   4   1        577.10        460.20        16.51 o                         
   4   4   1       1072.56       1139.32        24.94 o                         
   5   4   1        182.99        205.77        15.13 o                         
   6   4   1        325.23        358.20        19.08 o                         
   7   4   1       1657.24       1560.19        33.93 o                         
   8   4   1      18220.72      17951.85       191.77 o                         
   9   4   1       2539.17       2210.42        43.83 o                         
  10   4   1        603.02        640.31        29.03 o                         
  11   4   1      26172.86      26717.43       299.63 o                         
  12   4   1       1289.53       1503.73        56.85 o                         
  13   4   1      12127.42      11888.53       186.01 o                         
  14   4   1       3166.58       3356.50        95.91 o                         
  15   4   1       3276.09       3293.02       108.42 o                         
  16   4   1       1304.97       1534.22        88.57 o                         
  17   4   1       6286.83       6681.78       179.91 o                         
  18   4   1        879.71       1017.26        90.39 o                         
  19   4   1       4172.82       4281.10       154.44 o                         
  20   4   1       4095.63       4199.30       158.14 o                         
  21   4   1         23.57         72.73        80.68 o                         
  22   4   1       1486.77       1642.37       122.11 o                         
  23   4   1       5215.27       5114.80       321.83 o                         
   1   5   1        900.97        608.46        18.13 o                         
   2   5   1       7134.31       6924.45        78.07 o                         
   3   5   1       6054.00       6681.51        79.33 o                         
   4   5   1      25581.70      25769.29       261.58 o                         
   5   5   1      49490.77      51326.68       507.36 o                         
   6   5   1      84667.23      88345.67       861.85 o                         
   7   5   1       5083.74       5279.01        71.95 o                         
   8   5   1        178.99        231.08        20.98 o                         
   9   5   1       3657.04       3555.95        58.25 o                         
  10   5   1        410.65        432.39        28.14 o                         
  11   5   1         87.60        130.48        27.33 o                         
  12   5   1       4307.76       3812.69        85.23 o                         
  13   5   1       4247.45       4393.06       118.19 o                         
  14   5   1       2682.08       2959.90       104.32 o                         
  15   5   1        934.70        904.76        70.84 o                         
  16   5   1        222.86        168.11        62.04 o                         
  17   5   1          7.13        -14.82        62.15 o                         
  18   5   1       4899.67       5005.44       187.43 o                         
  19   5   1        831.97        690.33        86.81 o                         
  20   5   1       3400.58       3720.23       155.03 o                         
  21   5   1        725.79        470.25       109.39 o                         
  22   5   1       3752.66       3683.45       176.38 o                         
  23   5   1       5470.48       6403.54       365.13 o                         
   0   6   1      40411.66      43399.34       586.50 o                         
   1   6   1       9192.01       9204.81        99.21 o                         
   2   6   1       2477.80       2087.38        40.33 o                         
   3   6   1       1282.12       1280.60        28.52 o                         
   4   6   1       7649.45       6881.23        83.09 o                         
   5   6   1      11500.88      12086.58       134.31 o                         
   6   6   1      34252.47      33004.64       335.81 o                         
   7   6   1      16498.57      16481.09       179.39 o                         
   8   6   1      16030.05      16664.48       182.86 o                         
   9   6   1        141.99         99.68        22.26 o                         
  10   6   1      13060.48      13067.75       170.96 o                         
  11   6   1       6944.61       6849.97       105.06 o                         
  12   6   1      37700.58      37186.33       473.56 o                         
  13   6   1       7350.87       7416.35       153.35 o                         
  14   6   1      35292.34      36593.12       554.37 o                         
  15   6   1        461.74        549.22        66.07 o                         
  16   6   1       2155.38       2357.87       113.59 o                         
  17   6   1        169.77        273.83        70.49 o                         
  18   6   1       9154.17       9516.95       228.10 o                         
  19   6   1       3066.76       2837.16       134.06 o                         
  20   6   1      13367.84      13366.09       298.04 o                         
  21   6   1       1664.05       1789.95       122.15 o                         
  22   6   1       1740.77       1912.39       133.26 o                         
   1   7   1        184.80        458.23        19.78 o                         
   2   7   1         42.52         54.28        14.03 o                         
   3   7   1       2617.15       2908.87        46.47 o                         
   4   7   1      13022.31      13063.95       147.08 o                         
   5   7   1       5065.38       4777.11        68.24 o                         
   6   7   1      27046.33      27266.31       282.78 o                         
   7   7   1         15.16         13.35        18.67 o                         
   8   7   1      92618.59      94229.80       926.33 o                         
   9   7   1      11635.94      11221.64       140.17 o                         
  10   7   1     104803.99     105892.00      1125.89 o                         
  11   7   1      13061.47      12834.33       175.43 o                         
  12   7   1       7501.51       7438.97       132.67 o                         
  13   7   1       3182.49       3130.11       102.97 o                         
  14   7   1      31222.96      31167.59       482.33 o                         
  15   7   1       1426.39       1574.22        91.71 o                         
  16   7   1      31819.65      31809.75       544.28 o                         
  17   7   1         78.85         43.22        67.53 o                         
  18   7   1      25126.43      25126.74       456.97 o                         
  19   7   1        136.64         58.84        73.58 o                         
  20   7   1       3580.60       3663.47       155.62 o                         
  21   7   1        108.55         87.45        84.19 o                         
  22   7   1       1425.49       1288.67       137.44 o                         
   0   8   1       5875.64       6719.16       127.63 o                         
   1   8   1      19748.89      19318.71       194.32 o                         
   2   8   1       4498.82       4448.57        61.85 o                         
   3   8   1      15994.60      16701.86       180.80 o                         
   4   8   1       1874.07       2112.49        42.56 o                         
   5   8   1        927.56       1071.87        33.95 o                         
   6   8   1        306.22        282.89        23.42 o                         
   7   8   1       1083.71       1150.39        37.25 o                         
   8   8   1      11095.37      11177.33       140.05 o                         
   9   8   1       2318.75       2322.95        57.80 o                         
  10   8   1       3627.15       3349.39        82.93 o                         
  11   8   1      10550.20       9943.24       147.08 o                         
  12   8   1       1498.70       1796.37        70.23 o                         
  13   8   1       2554.39       2768.92       101.99 o                         
  14   8   1        251.44        177.77        62.08 o                         
  15   8   1       2475.76       2612.41       119.48 o                         
  16   8   1        447.89        363.82        74.95 o                         
  17   8   1       1773.02       1890.77       110.97 o                         
  18   8   1        818.77        978.63        98.58 o                         
  19   8   1       1218.24       1221.38       104.81 o                         
  20   8   1       4945.96       5612.62       261.03 o                         
  21   8   1         59.71         35.05        91.27 o                         
  22   8   1        259.76        251.66       146.19 o                         
   1   9   1       3607.15       3794.54        56.83 o                         
   2   9   1      26745.96      28393.12       288.84 o                         
   3   9   1      14525.09      14154.08       158.93 o                         
   4   9   1       4167.35       4365.87        66.41 o                         
   5   9   1      31135.91      31660.01       328.56 o                         
   6   9   1         82.04        137.13        24.31 o                         
   7   9   1      14911.54      14959.39       178.21 o                         
   8   9   1      10288.07      10004.28       139.78 o                         
   9   9   1       2071.54       1799.21        54.82 o                         
  10   9   1        341.80        344.35        40.29 o                         
  11   9   1       1291.69       1503.78        68.36 o                         
  12   9   1       1301.31       1302.79        68.86 o                         
  13   9   1        218.19        110.00        58.23 o                         
  14   9   1        956.56       1131.50        84.21 o                         
  15   9   1          7.07        -60.19        60.19 o                         
  16   9   1       5119.12       5386.75       176.34 o                         
  17   9   1       1258.23       1324.56       104.94 o                         
  18   9   1       4877.11       5423.16       182.44 o                         
  19   9   1       2705.17       2873.23       145.46 o                         
  20   9   1        227.39        316.16        93.60 o                         
  21   9   1       6433.66       6630.55       232.63 o                         
   0  10   1      25529.97      27286.91       364.59 o                         
   1  10   1         26.52         80.73        18.96 o                         
   2  10   1       7203.10       7307.42        95.56 o                         
   3  10   1        564.72        484.42        27.99 o                         
   4  10   1      27075.79      27136.31       286.50 o                         
   5  10   1      14455.81      14985.48       178.37 o                         
   6  10   1      19601.08      19495.69       223.95 o                         
   7  10   1       7127.85       6754.40       103.73 o                         
   8  10   1         31.39         66.67        29.29 o                         
   9  10   1          7.42        -31.94        31.94 o                         
  10  10   1       7908.00       7742.40       139.38 o                         
  11  10   1       7986.48       8330.63       150.62 o                         
  12  10   1      60855.57      61353.79       922.50 o                         
  13  10   1      12589.34      12830.18       287.11 o                         
  14  10   1      49647.69      49040.30       868.93 o                         
  15  10   1       5010.15       4908.60       163.00 o                         
  16  10   1      11030.89      11154.93       273.29 o                         
  17  10   1        766.19        773.05        96.53 o                         
  18  10   1        354.43        327.47        94.87 o                         
  19  10   1       1201.78       1383.93       141.32 o                         
  20  10   1      10558.69      10754.66       310.46 o                         
  21  10   1       1004.36       1032.01       176.90 o                         
   1  11   1        541.38        587.30        29.20 o                         
   2  11   1       6514.97       6426.75       105.53 o                         
   3  11   1       6437.67       6054.32       117.22 o                         
   4  11   1      66653.29      67022.39       710.76 o                         
   5  11   1      28089.83      27981.43       319.16 o                         
   6  11   1      10846.75      10632.61       160.11 o                         
   7  11   1       2395.66       2439.02        74.49 o                         
   8  11   1       6027.74       5736.60       114.68 o                         
   9  11   1       1290.92       1527.36        66.27 o                         
  10  11   1      28325.55      28701.39       429.45 o                         
  11  11   1       1081.53        728.77        67.79 o                         
  12  11   1         95.74        105.94        61.54 o                         
  13  11   1       3153.33       2802.17       143.01 o                         
  14  11   1      30857.30      31124.56       656.27 o                         
  15  11   1        638.89        676.51        97.11 o                         
  16  11   1       2290.81       2097.29       135.28 o                         
  17  11   1        565.64        374.51        90.51 o                         
  18  11   1         12.25         -6.99        88.67 o                         
  19  11   1        232.97        305.42       107.04 o                         
  20  11   1        486.22        469.97       117.50 o                         
   0  12   1      13959.27      14225.62       268.10 o                         
   1  12   1         75.57         74.30        28.34 o                         
   2  12   1       6928.27       6655.38       127.79 o                         
   3  12   1        697.41        643.95        47.39 o                         
   4  12   1         15.88        -11.21        33.92 o                         
   5  12   1        302.37        372.26        42.25 o                         
   6  12   1        530.61        565.78        51.56 o                         
   7  12   1       1220.71       1234.64        64.88 o                         
   8  12   1        639.89        658.14        58.07 o                         
   9  12   1         50.84         -0.93        46.12 o                         
  10  12   1       7278.99       7804.62       181.98 o                         
  11  12   1       2134.73       2318.33       110.50 o                         
  12  12   1       4823.67       4958.80       181.12 o                         
  13  12   1       2568.11       2935.14       154.60 o                         
  14  12   1         59.88         36.20        81.65 o                         
  15  12   1        132.89        168.41        92.80 o                         
  16  12   1         34.06         28.57       111.93 o                         
  17  12   1        210.89        118.13        95.64 o                         
  18  12   1       1052.78        981.92       120.48 o                         
  19  12   1          0.75       -100.82       100.82 o                         
   1  13   1       2558.80       2398.51        95.17 o                         
   2  13   1        385.05        373.50        52.97 o                         
   3  13   1       8549.75       8650.34       179.17 o                         
   4  13   1       1674.34       1823.71        92.40 o                         
   5  13   1       1052.82       1039.65        77.83 o                         
   6  13   1       3224.78       3422.10       125.53 o                         
   7  13   1        450.99        441.29        61.98 o                         
   8  13   1      10959.36      11539.09       236.52 o                         
   9  13   1       1573.08       1890.86       100.62 o                         
  10  13   1       8663.45       9088.27       214.13 o                         
  11  13   1         48.58         85.07        68.05 o                         
  12  13   1       3019.95       3348.18       152.90 o                         
  13  13   1        832.13        813.16       113.38 o                         
  14  13   1       7608.74       7515.86       261.32 o                         
  15  13   1        227.67        191.40       101.91 o                         
  16  13   1      12312.57      12829.06       371.29 o                         
  17  13   1         52.64        307.07       110.46 o                         
  18  13   1       4805.08       5101.49       242.97 o                         
   0  14   1       5370.42       5750.23       295.17 o                         
   1  14   1        269.04        252.19        57.17 o                         
   2  14   1       1991.32       2037.97       106.27 o                         
   3  14   1       1087.93       1269.91        89.51 o                         
   4  14   1       9520.76       9710.07       230.78 o                         
   5  14   1      11136.39      11365.19       257.19 o                         
   6  14   1       5545.79       6007.41       175.59 o                         
   7  14   1        730.85        861.19       115.43 o                         
   8  14   1        237.34        231.73        78.96 o                         
   9  14   1         25.17         50.41        71.94 o                         
  10  14   1        585.99        375.75        83.93 o                         
  11  14   1       3068.75       3419.09       166.91 o                         
  12  14   1       4602.42       4976.18       220.50 o                         
  13  14   1       9701.89      10079.14       361.69 o                         
  14  14   1       3564.18       4370.52       241.10 o                         
  15  14   1       3873.37       3934.83       238.40 o                         
  16  14   1        882.97       1164.35       184.47 o                         
  17  14   1          8.27       -136.49       136.49 o                         
  18  14   1        454.25        809.02       338.79 o                         
   1  15   1       1541.14       1906.28       121.43 o                         
   2  15   1      17193.14      17495.00       407.65 o                         
   3  15   1       5402.77       5864.42       177.31 o                         
   4  15   1      41832.81      42111.71       753.15 o                         
   5  15   1       2874.04       3073.18       136.68 o                         
   6  15   1      26578.54      26872.58       574.55 o                         
   7  15   1        772.67        835.42       101.77 o                         
   8  15   1       1585.12       1615.77       122.86 o                         
   9  15   1         96.15          6.34        81.41 o                         
  10  15   1        517.78        488.01        98.03 o                         
  11  15   1          6.44        -20.88        90.98 o                         
  12  15   1        159.54        100.70       108.24 o                         
  13  15   1         10.06       -146.91       146.91 o                         
  14  15   1       1460.70        904.05       226.74 o                         
  15  15   1       1370.22       1358.50       263.02 o                         
  16  15   1        231.44        387.86       229.11 o                         
  17  15   1        407.15       -135.11       210.69 o                         
   0  16   1      17306.59      18188.09       599.54 o                         
   1  16   1       1636.07       1889.81       170.49 o                         
   2  16   1         58.51        129.86        84.63 o                         
   3  16   1       4388.12       5131.14       193.28 o                         
   4  16   1       6420.75       6479.48       255.97 o                         
   5  16   1       2651.14       2951.15       186.65 o                         
   6  16   1       2496.57       2985.06       206.03 o                         
   7  16   1         26.13         48.74        95.67 o                         
   8  16   1        935.28        927.79       132.10 o                         
   9  16   1       1440.87       1231.03       182.66 o                         
  10  16   1         31.36          0.40        94.82 o                         
  11  16   1       1239.57       1363.39       313.57 o                         
  12  16   1        715.41        492.88       165.38 o                         
  13  16   1       2197.41       2187.20       470.43 o                         
  14  16   1       3701.18       3818.34       376.05 o                         
  15  16   1       5784.50       6660.87       502.65 o                         
   1  17   1          1.45        -44.87        82.05 o                         
   2  17   1       5538.56       5987.93       249.54 o                         
   3  17   1        127.34         12.72        99.94 o                         
   4  17   1       3979.68       4213.83       218.27 o                         
   5  17   1       1955.57       2190.03       171.37 o                         
   6  17   1       1355.73       1540.34       151.42 o                         
   7  17   1       3355.05       3161.81       233.16 o                         
   8  17   1       1321.08       1306.63       145.89 o                         
   9  17   1        339.38        388.76       117.36 o                         
  10  17   1       1876.49       2013.63       183.74 o                         
  11  17   1        851.43        865.85       154.06 o                         
  12  17   1       1533.66       1416.36       220.34 o                         
  13  17   1        386.99        297.10       255.27 o                         
  14  17   1       1469.46       1919.16       784.04 o                         
   0  18   1      19121.60      19370.13       948.93 o                         
   1  18   1       1575.40       1774.12       171.33 o                         
   2  18   1      11856.84      12094.07       384.83 o                         
   3  18   1          3.70        -19.61       104.31 o                         
   4  18   1        220.20        379.79       120.07 o                         
   5  18   1       1124.30       1306.75       148.57 o                         
   6  18   1       2738.70       2674.07       223.68 o                         
   7  18   1        807.16        595.33       134.95 o                         
   8  18   1       4941.78       5580.54       260.85 o                         
   9  18   1         76.37        115.55       114.86 o                         
  10  18   1       1732.93       1659.93       165.40 o                         
  11  18   1        867.80       1114.53       281.07 o                         
  12  18   1         49.64        204.68       238.84 o                         
  13  18   1       1252.26       1452.39       293.96 o                         
   1  19   1        919.28        698.05       172.72 o                         
   2  19   1       5084.98       5744.19       428.84 o                         
   3  19   1       1611.62       1261.40       201.01 o                         
   4  19   1       2029.40       2003.57       217.87 o                         
   5  19   1        424.80        205.70       123.99 o                         
   6  19   1       1039.31       1295.11       158.44 o                         
   7  19   1         80.96        -44.79       117.18 o                         
   8  19   1        258.04        280.23       126.62 o                         
   9  19   1       1360.12       1701.78       284.67 o                         
  10  19   1       1186.25       1210.18       182.49 o                         
  11  19   1        642.87        818.71       185.16 o                         
   0  20   1       1904.85       1440.33       321.85 o                         
   1  20   1        179.23         42.52       157.99 o                         
   2  20   1        178.01        204.03       172.21 o                         
   3  20   1        816.94        583.27       198.98 o                         
   4  20   1       4897.27       5396.14       361.57 o                         
   5  20   1        687.96        281.03       176.70 o                         
   6  20   1       2217.76       2349.11       441.09 o                         
   7  20   1         74.10         46.14       165.83 o                         
   8  20   1          8.65       -112.07       188.24 o                         
   0   0   2     472228.16     407768.72     12312.06 o                         
   1   0   2     152533.34     164649.27      2953.54 o                         
   2   0   2      90610.41     100178.99      1802.50 o                         
   3   0   2       3043.10       3510.13        72.92 o                         
   4   0   2      49608.95      52186.23       811.83 o                         
   5   0   2       8307.00       8125.59       142.81 o                         
   6   0   2      36851.04      37657.19       597.29 o                         
   7   0   2      24834.79      25249.68       393.62 o                         
   8   0   2      13545.16      11890.86       202.23 o                         
   9   0   2         14.88         10.87        20.72 o                         
  10   0   2       1864.57       2152.71        56.37 o                         
  11   0   2       8037.34       7774.95       146.28 o                         
  12   0   2       4279.18       4415.83       118.59 o                         
  13   0   2        827.54        725.71        64.56 o                         
  14   0   2        943.16        932.31        79.71 o                         
  15   0   2      16579.90      17493.67       391.01 o                         
  16   0   2         32.06         88.83        70.64 o                         
  17   0   2      16730.86      17353.06       431.46 o                         
  18   0   2      17895.20      17248.17       475.12 o                         
  19   0   2      39054.62      37558.70       901.90 o                         
  20   0   2       1921.66       2141.65       181.57 o                         
  21   0   2       5219.98       5074.60       264.20 o                         
  22   0   2        457.78        481.01       134.15 o                         
  23   0   2       2220.41       2092.99       221.35 o                         
   1   1   2        376.27        552.47        13.64 o                         
   2   1   2       2169.30       2376.37        36.36 o                         
   3   1   2      44871.13      48646.79       625.62 o                         
   4   1   2      20716.86      21397.87       236.94 o                         
   5   1   2      19934.09      22418.88       250.03 o                         
   6   1   2     124352.37     133578.70      1339.43 o                         
   7   1   2      43196.07      45039.90       463.61 o                         
   8   1   2        359.93        445.63        21.20 o                         
   9   1   2      89693.13      89400.75       843.94 o                         
  10   1   2      10464.80      10836.04       125.97 o                         
  11   1   2      36895.22      35909.96       390.70 o                         
  12   1   2          3.00         13.07        24.02 o                         
  13   1   2         94.99        141.29        36.56 o                         
  14   1   2        248.90        199.29        43.04 o                         
  15   1   2      21196.02      21673.27       328.73 o                         
  16   1   2         31.16          8.66        49.17 o                         
  17   1   2      28902.43      28521.67       456.75 o                         
  18   1   2       6216.81       7163.63       189.04 o                         
  19   1   2       5188.80       5079.28       163.41 o                         
  20   1   2       2898.77       2849.34       135.57 o                         
  21   1   2        933.26       1026.88        99.23 o                         
  22   1   2       1165.59       1185.51       143.52 o                         
  23   1   2         40.04         21.48       108.97 o                         
   0   2   2      46485.56      50846.50       919.90 o                         
   1   2   2      49186.56      53903.88       671.13 o                         
   2   2   2       1283.54       1346.75        23.92 o                         
   3   2   2      21537.46      21674.50       243.89 o                         
   4   2   2       5793.73       6060.56        73.98 o                         
   5   2   2       2859.84       3227.86        46.51 o                         
   6   2   2        352.70        393.63        19.80 o                         
   7   2   2        237.20        335.20        17.95 o                         
   8   2   2       3896.01       3687.44        53.90 o                         
   9   2   2       1063.36        981.32        29.39 o                         
  10   2   2       7480.49       7508.21       106.58 o                         
  11   2   2      21353.07      20906.66       244.46 o                         
  12   2   2      19112.07      19202.51       249.38 o                         
  13   2   2       5275.18       5671.18       110.47 o                         
  14   2   2       1902.35       2026.84        75.91 o                         
  15   2   2       3907.36       3629.42       117.80 o                         
  16   2   2        350.60        326.73        57.44 o                         
  17   2   2       4855.52       5505.32       147.50 o                         
  18   2   2       5617.45       5977.69       172.54 o                         
  19   2   2       2013.54       2085.14       114.52 o                         
  20   2   2        416.13        631.44        86.97 o                         
  21   2   2        146.64        136.18        79.53 o                         
  22   2   2       3111.04       3098.84       151.20 o                         
  23   2   2       5546.35       5852.89       263.52 o                         
   1   3   2      30375.31      31155.45       407.14 o                         
   2   3   2      78396.74      84760.23       905.17 o                         
   3   3   2       8741.20       8447.75       100.44 o                         
   4   3   2      19400.47      19439.02       213.79 o                         
   5   3   2      11521.17      11630.78       129.58 o                         
   6   3   2      64914.42      68259.73       693.65 o                         
   7   3   2       4564.39       4718.59        64.98 o                         
   8   3   2      18385.90      19034.06       201.21 o                         
   9   3   2      75809.16      76741.00       755.29 o                         
  10   3   2       2338.55       2206.39        54.26 o                         
  11   3   2       9906.88       9685.86       129.90 o                         
  12   3   2        971.49        897.08        41.64 o                         
  13   3   2       2600.63       2568.38        74.79 o                         
  14   3   2       6386.60       6438.43       132.82 o                         
  15   3   2      10840.06      10831.66       193.63 o                         
  16   3   2       1839.63       1936.31        91.89 o                         
  17   3   2      14103.91      13980.74       261.46 o                         
  18   3   2      12047.21      11839.92       258.59 o                         
  19   3   2        204.70        227.10        72.76 o                         
  20   3   2       5817.89       5782.27       229.07 o                         
  21   3   2        200.33         76.05        78.38 o                         
  22   3   2        305.26        246.67        88.34 o                         
  23   3   2       4366.29       4978.88       255.28 o                         
   0   4   2     116317.90     119451.68      1931.12 o                         
   1   4   2     157339.03     166034.59      1890.89 o                         
   2   4   2         52.70        104.36        11.24 o                         
   3   4   2        689.93        764.59        21.24 o                         
   4   4   2      23654.66      25386.71       265.91 o                         
   5   4   2      16391.05      15873.65       173.15 o                         
   6   4   2      17802.06      17374.77       182.91 o                         
   7   4   2      23203.86      24084.65       248.93 o                         
   8   4   2      15141.21      15070.37       164.61 o                         
   9   4   2       3325.21       3109.96        53.63 o                         
  10   4   2       1105.91       1137.55        36.63 o                         
  11   4   2       1085.67       1121.85        53.34 o                         
  12   4   2       8396.59       7703.34       133.51 o                         
  13   4   2       7237.08       7300.05       140.96 o                         
  14   4   2      14714.90      15288.92       245.81 o                         
  15   4   2       2078.58       2129.22        85.72 o                         
  16   4   2        258.72        222.92        57.95 o                         
  17   4   2       7893.82       7698.64       193.53 o                         
  18   4   2      13389.88      13232.31       279.72 o                         
  19   4   2      17294.45      18014.18       356.65 o                         
  20   4   2       2925.92       2765.27       136.41 o                         
  21   4   2       4653.77       4896.68       177.19 o                         
  22   4   2         44.13         57.40        87.31 o                         
  23   4   2       1730.99       1382.15       228.10 o                         
   1   5   2      14880.63      16710.01       172.40 o                         
   2   5   2        609.11        752.01        20.87 o                         
   3   5   2       6608.04       6109.64        74.07 o                         
   4   5   2      13257.92      13401.06       143.45 o                         
   5   5   2       6709.99       6417.60        78.08 o                         
   6   5   2       3300.26       3049.88        53.92 o                         
   7   5   2       5940.67       5341.37        84.25 o                         
   8   5   2      28329.39      29175.65       300.72 o                         
   9   5   2      46413.46      47223.82       493.47 o                         
  10   5   2      32867.89      33528.75       360.13 o                         
  11   5   2      43448.13      43501.13       491.51 o                         
  12   5   2        500.87        429.63        37.72 o                         
  13   5   2        221.96        125.01        39.34 o                         
  14   5   2      19403.85      19000.07       295.06 o                         
  15   5   2       7713.37       8156.38       174.97 o                         
  16   5   2      10018.72       9975.76       204.49 o                         
  17   5   2       4686.67       4969.39       153.88 o                         
  18   5   2       8282.91       8659.52       215.82 o                         
  19   5   2        957.77        932.15        92.50 o                         
  20   5   2       1635.96       1546.48       111.92 o                         
  21   5   2         29.29         92.65        78.09 o                         
  22   5   2       1070.35        995.46       109.61 o                         
  23   5   2        248.14        245.82       343.30 o                         
   0   6   2     117691.73     127013.95      1678.55 o                         
   1   6   2     149284.17     159679.31      1541.70 o                         
   2   6   2      16340.84      16311.12       165.92 o                         
   3   6   2      11818.80      11311.34       124.60 o                         
   4   6   2       6634.84       7031.14        86.14 o                         
   5   6   2         52.18         68.45        15.82 o                         
   6   6   2        156.99        133.80        18.19 o                         
   7   6   2        244.55        238.56        21.17 o                         
   8   6   2      19366.00      18993.83       204.86 o                         
   9   6   2       5541.72       5295.62        79.74 o                         
  10   6   2       4146.13       4173.07        75.85 o                         
  11   6   2      38000.28      37658.03       432.49 o                         
  12   6   2       9585.22       9170.00       152.47 o                         
  13   6   2      11786.58      11215.53       187.37 o                         
  14   6   2       8747.03       8917.75       168.34 o                         
  15   6   2       8847.93       9030.65       188.22 o                         
  16   6   2       8096.52       8372.70       196.50 o                         
  17   6   2       8743.67       8668.24       210.70 o                         
  18   6   2       6761.35       6537.45       185.40 o                         
  19   6   2       6824.13       7232.52       201.27 o                         
  20   6   2       3185.26       3105.09       145.77 o                         
  21   6   2        139.68        126.58        79.49 o                         
  22   6   2       2582.66       2600.98       154.61 o                         
   1   7   2       6742.52       6867.89        80.26 o                         
   2   7   2      16100.76      17204.07       179.61 o                         
   3   7   2      29629.17      28829.02       289.13 o                         
   4   7   2       1505.94       1470.17        35.05 o                         
   5   7   2      94654.27      99537.81       972.80 o                         
   6   7   2       3475.57       3727.59        58.47 o                         
   7   7   2      19261.87      18965.24       205.12 o                         
   8   7   2       2449.76       2335.73        51.82 o                         
   9   7   2         89.18        132.12        24.87 o                         
  10   7   2         39.96         26.38        25.53 o                         
  11   7   2         46.42         20.90        31.89 o                         
  12   7   2       1759.36       1906.09        70.95 o                         
  13   7   2       2604.04       2710.22        86.70 o                         
  14   7   2       2723.89       2816.59        96.22 o                         
  15   7   2       2446.55       2583.81       104.03 o                         
  16   7   2       5931.35       6165.91       170.65 o                         
  17   7   2        833.53        830.40        90.97 o                         
  18   7   2       2100.08       1783.85       112.21 o                         
  19   7   2       4908.47       4934.83       168.08 o                         
  20   7   2         31.09         70.46        80.02 o                         
  21   7   2       7276.97       7772.42       240.56 o                         
  22   7   2         89.71        -71.73       125.43 o                         
   0   8   2       2364.53       2616.05        57.51 o                         
   1   8   2      10721.66       9810.01       109.43 o                         
   2   8   2       2411.27       2696.40        46.74 o                         
   3   8   2        789.69       1058.85        31.33 o                         
   4   8   2      12387.19      11498.51       131.82 o                         
   5   8   2      41220.49      42057.54       433.58 o                         
   6   8   2       8884.58       8583.71       109.03 o                         
   7   8   2      32205.16      32641.13       351.40 o                         
   8   8   2       1525.51       1372.80        46.65 o                         
   9   8   2        877.60        812.77        39.23 o                         
  10   8   2       2571.82       2679.28        71.45 o                         
  11   8   2      12028.03      11414.44       175.48 o                         
  12   8   2      26637.62      25713.01       354.38 o                         
  13   8   2      24151.51      23682.62       343.62 o                         
  14   8   2      23540.21      23439.06       381.10 o                         
  15   8   2       5066.30       5328.99       170.43 o                         
  16   8   2       2299.03       2435.47       128.46 o                         
  17   8   2         78.25          5.32        67.63 o                         
  18   8   2       2942.50       2996.54       140.83 o                         
  19   8   2       6852.75       6799.64       242.25 o                         
  20   8   2       6679.25       6976.80       219.61 o                         
  21   8   2       2991.69       3259.70       214.77 o                         
  22   8   2       1138.62        875.01       283.41 o                         
   1   9   2        131.39        217.29        19.44 o                         
   2   9   2       3463.98       3247.51        52.28 o                         
   3   9   2      14115.31      13480.96       149.76 o                         
   4   9   2       8594.88       9106.13       111.35 o                         
   5   9   2      41424.75      43341.65       456.57 o                         
   6   9   2      14359.89      14774.58       174.82 o                         
   7   9   2        932.90        855.88        37.85 o                         
   8   9   2      24773.71      24479.71       285.57 o                         
   9   9   2      11463.57      11068.27       163.61 o                         
  10   9   2      28258.83      27594.84       353.40 o                         
  11   9   2      11354.01      10632.75       169.87 o                         
  12   9   2       3274.32       3356.11        97.88 o                         
  13   9   2       7763.93       7503.37       161.32 o                         
  14   9   2      22906.19      22735.83       423.70 o                         
  15   9   2       3001.95       3208.73       133.26 o                         
  16   9   2      13878.50      13964.60       300.77 o                         
  17   9   2        272.92        315.12        79.90 o                         
  18   9   2       8891.79       9048.03       237.03 o                         
  19   9   2         33.37        -63.30        79.82 o                         
  20   9   2        145.94        221.38       110.00 o                         
  21   9   2       1053.18        892.40       180.20 o                         
   0  10   2       7786.85       8554.32       140.36 o                         
   1  10   2       5958.91       5826.26        77.85 o                         
   2  10   2       1538.55       1431.19        39.28 o                         
   3  10   2        428.22        498.11        29.98 o                         
   4  10   2       2465.34       2416.18        54.40 o                         
   5  10   2        595.07        644.18        34.86 o                         
   6  10   2          3.83         39.15        26.64 o                         
   7  10   2       1549.27       1600.31        65.33 o                         
   8  10   2       4789.61       4410.73       127.08 o                         
   9  10   2         80.58         91.64        36.56 o                         
  10  10   2       6119.60       5656.27       111.18 o                         
  11  10   2         54.19         58.97        50.58 o                         
  12  10   2       4975.83       5393.84       122.69 o                         
  13  10   2        460.05        580.85        71.95 o                         
  14  10   2        234.60        337.67        76.29 o                         
  15  10   2         47.28         63.61        73.65 o                         
  16  10   2       1335.86       1484.94       128.01 o                         
  17  10   2        157.90        130.01        87.79 o                         
  18  10   2        153.20        205.19       113.35 o                         
  19  10   2       2214.91       2129.35       190.45 o                         
  20  10   2       1507.09       1243.99       168.41 o                         
  21  10   2       1457.76        712.90       259.25 o                         
   1  11   2       7816.39       7614.37       116.32 o                         
   2  11   2        472.36        540.96        36.33 o                         
   3  11   2      30087.32      30596.00       373.56 o                         
   4  11   2       2840.74       2823.74        69.64 o                         
   5  11   2      19546.43      17815.00       235.18 o                         
   6  11   2      27459.88      27196.12       347.71 o                         
   7  11   2      10750.30      11287.01       179.21 o                         
   8  11   2      25365.35      25174.08       345.46 o                         
   9  11   2       4490.22       4467.84       102.55 o                         
  10  11   2      14291.59      14273.99       221.10 o                         
  11  11   2       1197.11       1273.23        70.92 o                         
  12  11   2       1781.87       1998.90       106.24 o                         
  13  11   2        148.64        147.03        66.66 o                         
  14  11   2       6007.55       6712.86       229.93 o                         
  15  11   2        637.80        673.82       125.95 o                         
  16  11   2      10236.45      10352.18       285.49 o                         
  17  11   2        464.22        387.03       106.17 o                         
  18  11   2       8123.10       8573.28       314.59 o                         
  19  11   2       4146.32       3800.85       218.92 o                         
  20  11   2       2536.50       2651.48       220.68 o                         
   0  12   2        269.50        527.31        53.77 o                         
   1  12   2       1875.63       2014.21        59.69 o                         
   2  12   2       1429.83       1714.78        58.84 o                         
   3  12   2       6516.86       6648.31       117.78 o                         
   4  12   2        833.58        837.11        51.23 o                         
   5  12   2      35569.21      34747.58       487.13 o                         
   6  12   2        564.34        528.67        50.87 o                         
   7  12   2       9215.63       9645.19       172.44 o                         
   8  12   2        437.19        379.31        50.05 o                         
   9  12   2         19.37         22.64        45.04 o                         
  10  12   2        189.19        135.31        52.79 o                         
  11  12   2      14653.95      15490.10       308.66 o                         
  12  12   2       2607.14       2827.67       130.99 o                         
  13  12   2      28114.95      28595.21       573.26 o                         
  14  12   2       1870.67       1947.50       141.29 o                         
  15  12   2      13046.08      13130.65       435.26 o                         
  16  12   2        146.97         55.06       108.53 o                         
  17  12   2        380.52        437.32       135.18 o                         
  18  12   2        256.93        165.88       135.81 o                         
  19  12   2       7163.90       7928.14       365.31 o                         
   1  13   2       1579.41       1626.78        62.21 o                         
   2  13   2       4431.44       4355.89       105.26 o                         
   3  13   2      17617.17      18266.28       292.40 o                         
   4  13   2      19597.06      19074.00       313.45 o                         
   5  13   2      21580.66      21656.09       350.02 o                         
   6  13   2       1274.23       1499.34        79.15 o                         
   7  13   2       3463.81       3712.47       122.49 o                         
   8  13   2       2930.81       3020.61       117.11 o                         
   9  13   2       1808.07       2034.61        99.89 o                         
  10  13   2       5185.88       5980.48       166.89 o                         
  11  13   2        661.20        736.91        92.76 o                         
  12  13   2        972.25        854.19       120.49 o                         
  13  13   2       1516.72       1818.95       254.83 o                         
  14  13   2       2260.96       2054.98       181.59 o                         
  15  13   2       3508.48       3566.25       225.36 o                         
  16  13   2        351.23        133.69       118.56 o                         
  17  13   2        525.57        495.32       182.40 o                         
  18  13   2          8.00         -3.37       136.33 o                         
   0  14   2      25909.15      25925.40       768.20 o                         
   1  14   2       3250.99       3315.42       143.97 o                         
   2  14   2      15718.54      16167.67       369.84 o                         
   3  14   2       4656.40       5244.09       176.72 o                         
   4  14   2       2788.94       2819.04       136.05 o                         
   5  14   2       5446.42       5334.62       175.48 o                         
   6  14   2        573.59        430.15        77.40 o                         
   7  14   2        967.50       1195.66        97.71 o                         
   8  14   2       5790.08       6056.90       187.74 o                         
   9  14   2       1374.71       1275.18       113.54 o                         
  10  14   2       5104.74       5350.44       230.08 o                         
  11  14   2       4840.42       5445.40       229.98 o                         
  12  14   2       3292.36       3631.81       239.50 o                         
  13  14   2       8097.75       7516.83       341.16 o                         
  14  14   2       1480.54       1343.78       201.69 o                         
  15  14   2       6747.88       7618.22       409.56 o                         
  16  14   2       1542.71       1673.77       232.68 o                         
  17  14   2       2012.73       2205.72       261.81 o                         
  18  14   2       2658.35       2297.43       561.59 o                         
   1  15   2       1290.37       1337.44       106.29 o                         
   2  15   2        366.09        354.22        82.43 o                         
   3  15   2       1307.16       1598.53       113.06 o                         
   4  15   2       5225.18       5904.54       198.79 o                         
   5  15   2       1407.31       1353.57       113.20 o                         
   6  15   2        107.17        169.04        79.24 o                         
   7  15   2       3244.68       3599.96       165.77 o                         
   8  15   2       1747.02       1626.18       146.32 o                         
   9  15   2         44.90         71.88        92.52 o                         
  10  15   2       3023.28       3024.32       185.99 o                         
  11  15   2        321.31        339.91       116.91 o                         
  12  15   2        198.21        202.23       200.66 o                         
  13  15   2       1410.31       1481.39       246.02 o                         
  14  15   2       4309.64       5537.67       423.98 o                         
  15  15   2        211.04        227.09       180.18 o                         
  16  15   2       2510.22       2217.15       263.27 o                         
  17  15   2       1733.83       1932.76       627.23 o                         
   0  16   2       4743.91       5077.50       269.67 o                         
   1  16   2       3914.49       4187.32       173.24 o                         
   2  16   2       9253.47       9816.97       273.12 o                         
   3  16   2        132.92        208.04        82.99 o                         
   4  16   2        806.49        844.22       103.67 o                         
   5  16   2      10548.96      10536.55       290.60 o                         
   6  16   2       2604.00       2783.34       152.17 o                         
   7  16   2       3623.41       3699.68       201.65 o                         
   8  16   2       3166.22       3194.51       208.10 o                         
   9  16   2        429.40        504.22       115.70 o                         
  10  16   2       1534.12       1865.03       159.60 o                         
  11  16   2       6216.38       5534.09       270.79 o                         
  12  16   2         96.54        317.25       151.12 o                         
  13  16   2      13292.12      13681.95       588.90 o                         
  14  16   2       1111.67       1186.95       257.24 o                         
  15  16   2       2236.98       2760.98       337.53 o                         
   1  17   2       1288.19       1045.76       112.30 o                         
   2  17   2       1474.46       1813.66       133.89 o                         
   3  17   2       9079.22       9365.83       275.42 o                         
   4  17   2       6111.43       6282.12       221.77 o                         
   5  17   2       6431.64       6233.27       244.02 o                         
   6  17   2       5426.63       6047.12       257.16 o                         
   7  17   2          2.92        -40.42        97.53 o                         
   8  17   2         28.92        -94.87       100.06 o                         
   9  17   2       3402.40       3358.46       215.74 o                         
  10  17   2        955.31        756.59       152.97 o                         
  11  17   2       1979.55       2289.72       362.52 o                         
  12  17   2          5.07        -49.51       157.89 o                         
  13  17   2         11.23       -150.01       320.91 o                         
  14  17   2         22.47       -223.79       255.27 o                         
   0  18   2       2424.53       2223.63       213.48 o                         
   1  18   2         32.88          3.37        89.01 o                         
   2  18   2        992.31        975.61       138.02 o                         
   3  18   2       3991.99       4202.94       221.12 o                         
   4  18   2          0.04         25.87       108.30 o                         
   5  18   2       2915.58       2841.95       196.23 o                         
   6  18   2       2137.48       1661.29       159.43 o                         
   7  18   2        244.50         15.64       149.11 o                         
   8  18   2       2881.86       2782.25       235.96 o                         
   9  18   2        290.89          0.40       108.56 o                         
  10  18   2        309.25        621.44       148.32 o                         
  11  18   2         98.86        -45.47       130.23 o                         
  12  18   2        545.57        529.74       201.33 o                         
   1  19   2          6.16        -75.66        94.53 o                         
   2  19   2       2792.45       2709.56       199.87 o                         
   3  19   2        223.55       -110.23       110.23 o                         
   4  19   2       7067.66       7786.35       308.08 o                         
   5  19   2       3509.55       3844.08       226.21 o                         
   6  19   2       2253.79       2292.71       189.29 o                         
   7  19   2       5780.38       6023.57       407.16 o                         
   8  19   2       1346.93       1599.61       185.37 o                         
   9  19   2       1644.95       1533.50       192.18 o                         
  10  19   2        190.52        213.61       205.16 o                         
  11  19   2       1976.10       2082.09       234.26 o                         
   0  20   2       4951.44       5545.03       516.74 o                         
   1  20   2       3320.37       3250.48       245.21 o                         
   2  20   2       2383.62       2413.98       197.86 o                         
   3  20   2       2278.49       2377.15       201.82 o                         
   4  20   2          3.41        122.28       126.14 o                         
   5  20   2        488.08        276.44       154.93 o                         
   6  20   2       2915.77       3765.07       243.97 o                         
   7  20   2       3490.12       3961.35       253.10 o                         
   8  20   2       2050.64       2428.64       257.47 o                         
   4  21   2          4.94        231.39       244.93 o                         
   5  21   2       1223.38       1655.61       437.61 o                         
   1   1   3        395.79        379.34        12.10 o                         
   2   1   3      22100.34      23496.71       239.51 o                         
   3   1   3        791.16        582.98        15.29 o                         
   4   1   3      38036.36      40663.80       462.12 o                         
   5   1   3        984.53        879.74        23.86 o                         
   6   1   3     204606.94     218161.22      2316.90 o                         
   7   1   3      45846.84      46956.67       514.38 o                         
   8   1   3      41710.56      40859.21       433.94 o                         
   9   1   3     157844.64     161499.88      1656.78 o                         
  10   1   3       9963.61       9448.05       121.10 o                         
  11   1   3      26011.85      25225.17       295.80 o                         
  12   1   3       8702.40       7946.09       120.66 o                         
  13   1   3       4090.58       4251.26        88.58 o                         
  14   1   3       7582.85       7607.12       146.61 o                         
  15   1   3      34332.20      33185.14       475.31 o                         
  16   1   3      14723.41      14665.85       245.19 o                         
  17   1   3      30926.32      30328.78       481.69 o                         
  18   1   3      25259.25      25335.30       418.68 o                         
  19   1   3       1867.41       1918.58       112.39 o                         
  20   1   3       8357.72       8254.39       239.25 o                         
  21   1   3        227.44        149.85        91.41 o                         
  22   1   3       1152.37       1250.25       127.67 o                         
  23   1   3       3534.07       3139.87       245.20 o                         
   0   2   3       3842.77       3631.55        79.67 o                         
   1   2   3      86723.77      92481.13      1054.08 o                         
   2   2   3        125.52         74.60         9.24 o                         
   3   2   3       4349.05       4421.45        61.01 o                         
   4   2   3        102.14        144.09        12.19 o                         
   5   2   3      14954.44      13688.52       154.74 o                         
   6   2   3      19711.01      20479.00       227.53 o                         
   7   2   3      44919.82      46694.39       473.00 o                         
   8   2   3      27801.89      28580.08       297.23 o                         
   9   2   3          1.34        -16.50        16.50 o                         
  10   2   3      12847.03      12876.01       163.33 o                         
  11   2   3      11820.00      11172.57       166.61 o                         
  12   2   3       1675.34       1513.92        50.54 o                         
  13   2   3      19936.25      20031.58       290.57 o                         
  14   2   3        360.38        472.97        49.40 o                         
  15   2   3      18493.00      17689.27       279.80 o                         
  16   2   3       1844.15       1739.81        88.86 o                         
  17   2   3       7462.58       7244.02       169.53 o                         
  18   2   3         72.85         58.51        59.74 o                         
  19   2   3      24270.45      24853.80       457.73 o                         
  20   2   3       1081.61       1277.62       113.87 o                         
  21   2   3       9860.97       9726.41       272.72 o                         
  22   2   3         30.03        -28.90        93.96 o                         
  23   2   3         44.66        -18.27       150.01 o                         
   1   3   3       6391.65       6860.05        93.95 o                         
   2   3   3       8635.44       9462.82       122.14 o                         
   3   3   3      23801.94      23059.50       256.09 o                         
   4   3   3      26709.09      27414.26       302.52 o                         
   5   3   3      11713.88      11112.80       130.04 o                         
   6   3   3      45715.26      49831.69       531.75 o                         
   7   3   3       3986.68       3862.53        59.97 o                         
   8   3   3       6631.11       6419.09        84.05 o                         
   9   3   3      76303.87      76927.34       785.73 o                         
  10   3   3       3670.67       3790.87        72.69 o                         
  11   3   3      33444.48      33876.59       397.60 o                         
  12   3   3       4827.39       4877.29        87.83 o                         
  13   3   3       1883.81       1911.03        69.26 o                         
  14   3   3       1033.73       1001.83        60.84 o                         
  15   3   3      10340.40      10107.71       183.85 o                         
  16   3   3        423.97        319.51        55.70 o                         
  17   3   3       6617.19       7177.92       169.61 o                         
  18   3   3       2745.36       2890.45       119.12 o                         
  19   3   3        284.41        190.94        81.44 o                         
  20   3   3       1164.63       1111.85       110.00 o                         
  21   3   3        250.70        250.49        95.60 o                         
  22   3   3       3453.87       3374.76       178.80 o                         
  23   3   3       3356.85       2753.57       627.23 o                         
   0   4   3     440927.22     449433.25      8067.06 o                         
   1   4   3     118558.31     125412.54      1511.83 o                         
   2   4   3      80687.52      87165.50       933.12 o                         
   3   4   3      27393.64      28073.03       310.52 o                         
   4   4   3      30327.87      31125.79       336.36 o                         
   5   4   3        334.70        361.11        19.02 o                         
   6   4   3       2835.93       2931.73        48.75 o                         
   7   4   3       1710.61       1838.91        44.10 o                         
   8   4   3      14299.36      14485.10       165.15 o                         
   9   4   3       7212.34       6874.22        92.31 o                         
  10   4   3      41438.35      42550.64       477.89 o                         
  11   4   3      18454.03      18341.50       230.58 o                         
  12   4   3      65335.00      63863.27       760.22 o                         
  13   4   3       6871.24       6455.73       136.08 o                         
  14   4   3      20946.44      20829.99       316.56 o                         
  15   4   3       8364.51       8781.05       183.15 o                         
  16   4   3      11227.10      11504.05       215.67 o                         
  17   4   3       2475.06       2647.26       109.98 o                         
  18   4   3      22974.32      22729.57       418.87 o                         
  19   4   3       2273.37       2441.53       139.92 o                         
  20   4   3        518.97        338.01        89.00 o                         
  21   4   3         82.56         92.91        89.05 o                         
  22   4   3       7339.26       7354.83       247.84 o                         
  23   4   3       7824.16       8366.53      1422.22 o                         
   1   5   3      38294.57      40446.29       462.69 o                         
   2   5   3       2664.91       2743.19        43.76 o                         
   3   5   3      22989.86      22938.27       238.33 o                         
   4   5   3       6302.61       6051.66        77.81 o                         
   5   5   3       4071.19       4157.83        59.19 o                         
   6   5   3        369.12        424.75        21.87 o                         
   7   5   3       1964.03       1891.12        48.75 o                         
   8   5   3         28.27         45.68        18.13 o                         
   9   5   3      40301.30      40159.71       424.03 o                         
  10   5   3       2503.70       2339.03        53.73 o                         
  11   5   3       4163.44       3973.58        77.02 o                         
  12   5   3       1424.43       1249.79        53.57 o                         
  13   5   3       2659.27       2809.55        82.92 o                         
  14   5   3      15795.18      15474.71       250.25 o                         
  15   5   3      19780.66      19844.23       309.87 o                         
  16   5   3        109.59        126.52        54.01 o                         
  17   5   3      13664.36      13317.83       263.68 o                         
  18   5   3         19.74         19.60        68.83 o                         
  19   5   3         11.96        -12.72        77.52 o                         
  20   5   3          5.01         20.26        85.21 o                         
  21   5   3       2288.25       2465.37       156.07 o                         
  22   5   3       1465.81       1280.40       132.78 o                         
  23   5   3       8316.98       9539.06      1028.37 o                         
   0   6   3         15.87         44.82        20.96 o                         
   1   6   3     119371.27     121829.97      1250.57 o                         
   2   6   3       4427.97       3943.93        57.23 o                         
   3   6   3        299.79        312.76        18.37 o                         
   4   6   3      10212.14      10787.17       125.70 o                         
   5   6   3      41061.73      41194.21       428.41 o                         
   6   6   3        817.44        905.18        30.28 o                         
   7   6   3      40767.45      41340.06       433.03 o                         
   8   6   3       6874.68       6950.01        96.49 o                         
   9   6   3       2265.09       2264.60        52.46 o                         
  10   6   3       2352.20       2451.41        59.28 o                         
  11   6   3        434.97        460.42        37.90 o                         
  12   6   3       5631.36       5412.48       108.68 o                         
  13   6   3       7796.29       7876.68       170.90 o                         
  14   6   3       3769.37       3770.03       119.85 o                         
  15   6   3      14095.75      14663.55       245.91 o                         
  16   6   3        836.20        953.96        77.46 o                         
  17   6   3       2836.45       2936.12       127.15 o                         
  18   6   3       2273.77       2444.40       136.11 o                         
  19   6   3      21999.48      22060.62       461.39 o                         
  20   6   3       1002.42        941.52       111.98 o                         
  21   6   3       2656.71       2841.65       167.70 o                         
  22   6   3        299.50        304.36       119.27 o                         
   1   7   3        403.12        601.76        20.26 o                         
   2   7   3        134.88        135.38        15.17 o                         
   3   7   3      53345.27      53228.85       518.57 o                         
   4   7   3        680.11        746.74        26.39 o                         
   5   7   3      57548.45      59059.32       585.71 o                         
   6   7   3      21660.04      21697.20       229.73 o                         
   7   7   3       5287.41       5260.47        78.07 o                         
   8   7   3       6829.86       6886.99        97.56 o                         
   9   7   3       6950.50       6797.12       105.95 o                         
  10   7   3       3381.84       3209.88        76.13 o                         
  11   7   3      16107.39      16472.77       221.66 o                         
  12   7   3       2008.49       1898.04        76.06 o                         
  13   7   3       1797.02       1841.23        74.38 o                         
  14   7   3      11144.02      11524.19       204.23 o                         
  15   7   3       2858.16       3064.17       103.94 o                         
  16   7   3       6826.10       7258.82       209.90 o                         
  17   7   3        124.22        102.34       101.61 o                         
  18   7   3       5453.17       5004.70       184.79 o                         
  19   7   3        249.22        176.14        86.31 o                         
  20   7   3        146.03         85.73        91.33 o                         
  21   7   3       3008.51       2958.50       176.37 o                         
  22   7   3       1102.56       1081.67       217.64 o                         
   0   8   3      32322.87      32477.61       450.11 o                         
   1   8   3      17221.82      17312.74       178.70 o                         
   2   8   3      11592.35      10745.22       118.81 o                         
   3   8   3       3599.63       3552.77        54.37 o                         
   4   8   3       8071.53       8508.99       103.49 o                         
   5   8   3       7240.07       7465.83        94.98 o                         
   6   8   3        431.98        440.07        27.61 o                         
   7   8   3       1204.35       1145.43        39.07 o                         
   8   8   3      15217.77      15313.17       189.28 o                         
   9   8   3       1152.33       1143.53        45.63 o                         
  10   8   3        557.29        481.49        37.31 o                         
  11   8   3       2850.53       2781.27        76.32 o                         
  12   8   3       3761.81       3982.11       100.41 o                         
  13   8   3        919.67       1059.91        63.11 o                         
  14   8   3       2931.63       3323.90       105.89 o                         
  15   8   3        190.10        186.92        62.81 o                         
  16   8   3       9206.88       9231.83       253.47 o                         
  17   8   3        783.23        793.46       103.12 o                         
  18   8   3       6292.87       6525.61       219.42 o                         
  19   8   3       3513.45       3672.39       178.46 o                         
  20   8   3        126.26         34.95        91.61 o                         
  21   8   3        830.33        944.69       127.60 o                         
   1   9   3      10343.81      10557.79       133.44 o                         
   2   9   3       7405.19       6589.38        88.11 o                         
   3   9   3      27354.45      27685.25       289.05 o                         
   4   9   3      27022.46      27168.22       295.30 o                         
   5   9   3      36238.59      36331.66       387.94 o                         
   6   9   3      58142.41      58921.82       641.73 o                         
   7   9   3       5263.61       5196.87        91.66 o                         
   8   9   3      41243.24      40368.32       481.35 o                         
   9   9   3       1050.65       1064.74        47.58 o                         
  10   9   3      11824.15      11753.80       179.30 o                         
  11   9   3         21.98        -11.57        35.77 o                         
  12   9   3        620.07        796.54        57.39 o                         
  13   9   3        380.35        332.12        52.08 o                         
  14   9   3        370.39        418.65        65.34 o                         
  15   9   3       1030.03       1141.40       111.57 o                         
  16   9   3       6423.79       6194.94       223.28 o                         
  17   9   3        326.48        252.09       102.99 o                         
  18   9   3      13840.03      13885.10       369.17 o                         
  19   9   3       3956.12       4323.79       271.07 o                         
  20   9   3      11220.19      10609.61       352.88 o                         
  21   9   3       9677.73       9436.30       459.05 o                         
   0  10   3       1251.78       1183.48        62.69 o                         
   1  10   3      74683.02      75387.68       824.67 o                         
   2  10   3         53.03        118.86        25.67 o                         
   3  10   3         82.71         85.50        24.45 o                         
   4  10   3        259.96        322.88        30.95 o                         
   5  10   3      45835.30      45602.69       550.84 o                         
   6  10   3       4278.68       4111.69        83.94 o                         
   7  10   3      16977.47      17626.76       238.15 o                         
   8  10   3       4837.63       4366.36        93.53 o                         
   9  10   3       5884.14       5602.88       112.24 o                         
  10  10   3       3595.73       3071.11        84.72 o                         
  11  10   3       2628.77       2808.77        90.11 o                         
  12  10   3        354.27        410.39        54.71 o                         
  13  10   3      18293.61      18101.23       323.16 o                         
  14  10   3        326.01        509.41        90.97 o                         
  15  10   3       2395.53       2474.91       147.41 o                         
  16  10   3        160.01        204.45        89.07 o                         
  17  10   3       1455.00       1564.35       132.78 o                         
  18  10   3       1078.38        970.93       131.63 o                         
  19  10   3      12655.74      13214.34       415.92 o                         
  20  10   3       2392.17       2338.99       231.95 o                         
   1  11   3        543.22        656.54        38.79 o                         
   2  11   3       2603.34       2572.76        66.05 o                         
   3  11   3      12596.87      11842.02       176.24 o                         
   4  11   3        327.43        385.71        40.37 o                         
   5  11   3      29571.43      29980.73       388.28 o                         
   6  11   3      13209.86      13053.26       193.67 o                         
   7  11   3        670.41        562.11        44.48 o                         
   8  11   3       8542.94       8378.37       151.10 o                         
   9  11   3       8951.23       8477.95       154.36 o                         
  10  11   3       4282.54       4073.66       113.96 o                         
  11  11   3      11839.39      12064.16       217.20 o                         
  12  11   3       1633.73       1805.06        90.16 o                         
  13  11   3       1529.77       1792.40       105.93 o                         
  14  11   3       2740.96       2764.09       154.07 o                         
  15  11   3       6413.79       6515.46       224.20 o                         
  16  11   3       1230.95       1213.82       128.99 o                         
  17  11   3        213.42        212.55       126.39 o                         
  18  11   3       1446.15       1584.69       148.67 o                         
  19  11   3         86.80         82.91       113.20 o                         
  20  11   3        120.19        106.22       203.99 o                         
   0  12   3      29166.25      28408.82       510.49 o                         
   1  12   3         43.74         36.69        32.16 o                         
   2  12   3       8835.23       8617.12       170.68 o                         
   3  12   3       8090.06       8353.00       140.63 o                         
   4  12   3        510.58        547.67        46.82 o                         
   5  12   3       8624.43       8065.08       149.04 o                         
   6  12   3       1290.37       1218.26        64.64 o                         
   7  12   3        410.66        271.64        52.61 o                         
   8  12   3        286.47        390.29        55.70 o                         
   9  12   3       2800.13       3014.89       102.72 o                         
  10  12   3      19735.54      18617.36       303.71 o                         
  11  12   3       1677.56       1827.95       104.60 o                         
  12  12   3       7501.64       8509.03       220.14 o                         
  13  12   3       8864.95       8335.09       266.77 o                         
  14  12   3       1899.87       1739.37       150.92 o                         
  15  12   3       7162.01       7916.14       290.08 o                         
  16  12   3       1367.48       1360.72       148.48 o                         
  17  12   3        138.49        -24.64       145.01 o                         
  18  12   3       1948.31       2072.24       196.58 o                         
  19  12   3       3081.41       2902.50       229.86 o                         
   1  13   3       1365.72       1586.00        64.35 o                         
   2  13   3       6130.02       5816.83       121.03 o                         
   3  13   3       8910.88       9255.95       169.29 o                         
   4  13   3        159.42         82.31        46.84 o                         
   5  13   3       5770.26       5671.21       141.49 o                         
   6  13   3       2438.25       2872.68       103.04 o                         
   7  13   3        927.45        985.87        72.72 o                         
   8  13   3      10010.32       9958.66       205.60 o                         
   9  13   3        397.14        333.11        68.67 o                         
  10  13   3      14166.67      14402.75       312.69 o                         
  11  13   3        612.17        526.56        84.23 o                         
  12  13   3         20.04         76.34        97.40 o                         
  13  13   3          6.61        -36.79       102.19 o                         
  14  13   3       6511.16       7055.31       331.16 o                         
  15  13   3        184.54        103.46       122.83 o                         
  16  13   3       2322.36       2446.08       223.41 o                         
  17  13   3        342.72        262.62       163.17 o                         
  18  13   3       1676.01       1605.39       209.47 o                         
   0  14   3       2279.36       2364.99       195.80 o                         
   1  14   3       4826.46       5090.88       161.52 o                         
   2  14   3       7717.35       7909.32       196.25 o                         
   3  14   3        429.03        464.74        69.30 o                         
   4  14   3       3300.33       3300.52       130.71 o                         
   5  14   3      22580.04      22941.80       441.88 o                         
   6  14   3        584.07        568.15        75.98 o                         
   7  14   3      13749.99      14366.15       308.16 o                         
   8  14   3        303.03        191.64        69.99 o                         
   9  14   3        528.93        604.17        85.25 o                         
  10  14   3       3250.13       3925.94       162.73 o                         
  11  14   3      10280.63      10424.44       305.00 o                         
  12  14   3       4323.48       4235.47       212.72 o                         
  13  14   3      24632.27      25684.16       716.37 o                         
  14  14   3       5680.81       5632.71       303.50 o                         
  15  14   3       3784.96       3423.88       254.63 o                         
  16  14   3       3231.58       3324.48       343.75 o                         
  17  14   3       1539.44       1493.01       225.28 o                         
   1  15   3       1934.46       2357.04       132.16 o                         
   2  15   3        183.17        161.53        77.88 o                         
   3  15   3       6994.41       7063.27       217.48 o                         
   4  15   3        367.95        284.90        81.88 o                         
   5  15   3       3256.58       3323.81       186.85 o                         
   6  15   3          0.46        -74.11        74.11 o                         
   7  15   3       1823.14       1924.04       129.77 o                         
   8  15   3          3.78         25.47        72.74 o                         
   9  15   3      13283.97      13827.65       326.23 o                         
  10  15   3       1323.03       1731.62       148.74 o                         
  11  15   3       5433.09       5622.22       239.77 o                         
  12  15   3        680.55        624.55       129.78 o                         
  13  15   3       1319.49       1400.96       265.28 o                         
  14  15   3         24.76         58.44       158.70 o                         
  15  15   3       8649.60       8405.21       446.09 o                         
  16  15   3        318.81         39.47       165.59 o                         
   0  16   3      18878.29      19482.79       627.74 o                         
   1  16   3         41.60         57.66        77.36 o                         
   2  16   3      10022.30       9297.04       265.28 o                         
   3  16   3       6278.06       6650.61       219.05 o                         
   4  16   3       1413.18       1467.96       116.54 o                         
   5  16   3       2031.81       2179.14       137.24 o                         
   6  16   3         42.76         11.96        80.97 o                         
   7  16   3        214.51        252.37        91.97 o                         
   8  16   3       2504.44       2814.86       236.00 o                         
   9  16   3        822.54        619.87       137.54 o                         
  10  16   3       2204.84       2263.02       213.49 o                         
  11  16   3        451.11        513.66       143.37 o                         
  12  16   3       3478.42       3829.23       297.89 o                         
  13  16   3       2129.27       2301.97       316.96 o                         
  14  16   3       1511.96       1535.82       268.18 o                         
  15  16   3       8105.23       8114.23       536.35 o                         
   1  17   3        139.31         29.40        81.65 o                         
   2  17   3       3180.90       3259.50       236.62 o                         
   3  17   3        208.75        191.22        91.20 o                         
   4  17   3       9081.28       9647.22       355.11 o                         
   5  17   3       2398.15       2300.87       146.88 o                         
   6  17   3       3240.96       3385.16       171.89 o                         
   7  17   3       4441.73       4783.26       207.05 o                         
   8  17   3       2515.65       2676.71       186.37 o                         
   9  17   3         98.81         48.11       106.69 o                         
  10  17   3        609.08        540.42       156.88 o                         
  11  17   3        424.53        673.42       141.45 o                         
  12  17   3         12.71        146.70       170.58 o                         
  13  17   3        379.09        736.94       196.65 o                         
  14  17   3         61.09       -163.76       317.26 o                         
   0  18   3        738.73        751.76       152.77 o                         
   1  18   3       1678.74       1857.12       139.57 o                         
   2  18   3       1592.72       1462.71       128.92 o                         
   3  18   3        214.68        336.85        96.60 o                         
   4  18   3        517.02        340.07        97.61 o                         
   5  18   3       5012.73       4706.24       200.21 o                         
   6  18   3        214.12        148.01        97.46 o                         
   7  18   3       4898.85       5531.91       324.63 o                         
   8  18   3        439.78        637.17       133.63 o                         
   9  18   3         68.21          2.42       119.60 o                         
  10  18   3        816.89        703.50       152.83 o                         
  11  18   3       7720.31       8509.29       462.98 o                         
  12  18   3        225.05        -52.32       173.81 o                         
   1  19   3       1702.80       2020.26       147.90 o                         
   2  19   3        109.99         86.49        96.53 o                         
   3  19   3       4981.49       5150.11       230.18 o                         
   4  19   3        112.36         18.40        94.45 o                         
   5  19   3       4056.66       4067.72       233.99 o                         
   6  19   3          8.52         68.11       115.27 o                         
   7  19   3        430.05         58.97       121.02 o                         
   8  19   3         16.13        168.41       124.08 o                         
   9  19   3       9749.38      10598.75       422.19 o                         
  10  19   3          3.37         98.65       149.08 o                         
   0  20   3        941.22       1050.72       185.28 o                         
   1  20   3       2238.54       1902.34       153.14 o                         
   2  20   3         23.10        -94.18        94.18 o                         
   3  20   3        136.31        174.40       110.38 o                         
   4  20   3          9.62        180.09       125.46 o                         
   5  20   3       1013.84        653.04       160.87 o                         
   6  20   3         52.33         63.78       131.30 o                         
   7  20   3         75.13        278.46       154.18 o                         
   8  20   3        152.12        -41.70       157.50 o                         
   1  21   3        512.17        311.62       167.58 o                         
   2  21   3       3248.33       2880.40       598.06 o                         
   3  21   3        241.14        132.64       220.15 o                         
   4  21   3       2892.80       3037.54       579.83 o                         
   0   0   4      14036.65      14937.06       468.80 o                         
   1   0   4       8187.84       7958.19       147.99 o                         
   2   0   4       6965.98       7498.81       135.57 o                         
   3   0   4      84233.36      89113.63      1441.67 o                         
   4   0   4       3337.71       3952.27        99.25 o                         
   5   0   4      38233.96      36748.13       581.24 o                         
   6   0   4       1560.95       1492.74        44.42 o                         
   7   0   4      53431.59      54196.71       855.95 o                         
   8   0   4        171.90        267.49        31.74 o                         
   9   0   4       4035.16       3909.01       114.07 o                         
  10   0   4       4208.96       3902.31        95.02 o                         
  11   0   4      61479.02      60910.08       929.94 o                         
  12   0   4       1500.32       1746.26        75.93 o                         
  13   0   4      53366.09      55256.23       896.02 o                         
  14   0   4       1123.08       1036.93        85.03 o                         
  15   0   4      66144.34      62920.35      1204.20 o                         
  16   0   4        277.13        208.77        86.23 o                         
  17   0   4        614.78        847.77       100.71 o                         
  18   0   4       3163.06       2938.56       182.68 o                         
  19   0   4       8765.33       8744.60       305.48 o                         
  20   0   4      12975.93      14117.57       627.34 o                         
  21   0   4       8525.84       8510.87       352.78 o                         
  22   0   4        212.83        184.40       137.83 o                         
  23   0   4       2083.74       2049.45       598.06 o                         
   1   1   4      27524.35      29779.45       322.32 o                         
   2   1   4       5412.94       5666.46        64.65 o                         
   3   1   4      12580.00      11620.60       124.06 o                         
   4   1   4        374.60        489.23        20.40 o                         
   5   1   4      84112.27      87824.70       920.68 o                         
   6   1   4      54980.30      58345.48       606.65 o                         
   7   1   4       3105.39       3286.78        54.59 o                         
   8   1   4      57580.35      58217.07       635.84 o                         
   9   1   4      66335.07      66221.81       692.77 o                         
  10   1   4      39388.71      38658.75       435.17 o                         
  11   1   4       8394.80       8262.83       164.29 o                         
  12   1   4       4282.73       4073.51        88.06 o                         
  13   1   4      19234.71      19770.03       250.87 o                         
  14   1   4       3292.62       3160.63        97.37 o                         
  15   1   4      14318.68      14412.01       238.09 o                         
  16   1   4       9587.79       9360.51       180.62 o                         
  17   1   4       3074.40       3216.76       129.11 o                         
  18   1   4      16889.51      17226.36       336.16 o                         
  19   1   4        173.90        216.32        72.08 o                         
  20   1   4       4623.74       4801.72       184.42 o                         
  21   1   4        199.41        148.76        92.22 o                         
  22   1   4       1171.04       1197.14       125.71 o                         
  23   1   4      12809.48      17335.00      1371.16 o                         
   0   2   4      73098.07      78925.77      1038.63 o                         
   1   2   4      20990.97      23246.15       229.47 o                         
   2   2   4       9628.79      10009.75       109.95 o                         
   3   2   4      16985.63      18439.04       201.01 o                         
   4   2   4      10245.63      11003.08       128.52 o                         
   5   2   4       1565.12       1385.47        27.87 o                         
   6   2   4       4004.28       4638.05        64.34 o                         
   7   2   4       6016.35       6244.34        92.53 o                         
   8   2   4       7821.51       8099.25       122.18 o                         
   9   2   4       4093.44       4088.77        69.31 o                         
  10   2   4      19712.30      19995.69       238.69 o                         
  11   2   4        170.81        152.67        26.99 o                         
  12   2   4       8543.66       8030.51       128.09 o                         
  13   2   4        971.15       1187.34        52.85 o                         
  14   2   4       5128.67       5172.01       117.93 o                         
  15   2   4       1071.87       1522.92        85.43 o                         
  16   2   4       8450.83       8551.87       173.39 o                         
  17   2   4         24.14         19.60        55.62 o                         
  18   2   4       5585.19       5661.65       167.68 o                         
  19   2   4         18.96         68.95        67.62 o                         
  20   2   4         19.29        -15.72        78.02 o                         
  21   2   4         25.28         83.23        87.65 o                         
  22   2   4       1851.32       2085.07       144.87 o                         
  23   2   4       1206.44       1397.18       346.71 o                         
   1   3   4       8776.69       9207.18       113.32 o                         
   2   3   4       1900.73       1914.09        34.78 o                         
   3   3   4       9092.42       8508.85       101.99 o                         
   4   3   4      10753.94      10995.06       127.17 o                         
   5   3   4        232.45        277.93        17.23 o                         
   6   3   4       3661.14       3226.71        51.00 o                         
   7   3   4      21413.14      21437.81       240.84 o                         
   8   3   4      17839.57      16575.30       185.71 o                         
   9   3   4     104406.17     105908.28      1072.46 o                         
  10   3   4      32072.82      32463.17       379.08 o                         
  11   3   4      14257.35      13488.17       186.63 o                         
  12   3   4       3936.79       3518.85        89.70 o                         
  13   3   4         43.04        -10.73        31.00 o                         
  14   3   4      16497.17      16093.50       255.86 o                         
  15   3   4      29748.78      29161.30       425.20 o                         
  16   3   4       8267.14       8400.64       181.45 o                         
  17   3   4      41475.79      40924.06       625.51 o                         
  18   3   4       8382.36       8523.64       209.71 o                         
  19   3   4        740.37       1002.16       102.93 o                         
  20   3   4        989.54        832.03       103.36 o                         
  21   3   4         74.69        116.65        94.33 o                         
  22   3   4       1068.94        828.21       118.34 o                         
  23   3   4       2879.64       2270.45       417.35 o                         
   0   4   4       3831.32       2935.39        77.49 o                         
   1   4   4      62108.11      63078.03       768.85 o                         
   2   4   4      20224.24      21303.97       250.54 o                         
   3   4   4      12293.74      12713.94       155.96 o                         
   4   4   4        105.63        151.09        18.62 o                         
   5   4   4      20273.37      19090.05       214.33 o                         
   6   4   4       9021.79       8950.64       111.06 o                         
   7   4   4      28926.00      28380.40       314.14 o                         
   8   4   4        536.43        474.48        24.04 o                         
   9   4   4        140.80        141.29        21.75 o                         
  10   4   4        367.33        362.30        29.13 o                         
  11   4   4       7722.18       7640.56       122.16 o                         
  12   4   4        186.79        230.43        34.13 o                         
  13   4   4      19449.82      19145.92       262.00 o                         
  14   4   4        288.62        362.67        48.56 o                         
  15   4   4      26586.96      26549.94       393.95 o                         
  16   4   4        505.55        586.17        65.37 o                         
  17   4   4       1645.69       1742.92        92.12 o                         
  18   4   4        844.34        792.31        85.28 o                         
  19   4   4      14665.74      14221.98       332.09 o                         
  20   4   4       6178.26       6350.44       249.92 o                         
  21   4   4       4729.17       4475.61       254.73 o                         
  22   4   4        147.34         89.33       100.43 o                         
  23   4   4         57.74       -379.26       379.26 o                         
   1   5   4       1350.26       1300.53        33.53 o                         
   2   5   4        724.69        564.94        22.49 o                         
   3   5   4      52266.56      51162.01       569.26 o                         
   4   5   4       3482.96       3740.78        54.97 o                         
   5   5   4     108936.16     111526.40      1170.74 o                         
   6   5   4       2476.67       2853.10        48.11 o                         
   7   5   4      17220.60      17549.62       195.82 o                         
   8   5   4       3842.34       3621.90        59.22 o                         
   9   5   4       5396.50       5466.29        83.33 o                         
  10   5   4       6870.42       6651.73       108.09 o                         
  11   5   4       8466.43       8549.25       133.20 o                         
  12   5   4       2592.56       2544.36        70.38 o                         
  13   5   4       7399.78       7842.94       141.70 o                         
  14   5   4         78.62        137.79        45.09 o                         
  15   5   4       2339.18       2338.18        96.71 o                         
  16   5   4        384.27        382.84        63.49 o                         
  17   5   4       3012.84       3333.48       168.56 o                         
  18   5   4        148.25        138.27        67.19 o                         
  19   5   4       4149.10       3961.97       168.96 o                         
  20   5   4          1.68        102.63        81.77 o                         
  21   5   4       9001.02       9459.00       280.08 o                         
  22   5   4         68.25         82.76        99.75 o                         
   0   6   4     144537.97     143900.72      2331.50 o                         
   1   6   4       8758.34       9102.33       118.00 o                         
   2   6   4      49138.90      51018.03       545.80 o                         
   3   6   4         84.51         87.04        14.24 o                         
   4   6   4      31275.61      32877.36       338.60 o                         
   5   6   4      18011.37      18407.61       202.94 o                         
   6   6   4        510.96        581.34        25.87 o                         
   7   6   4       2721.18       2497.79        48.57 o                         
   8   6   4      15763.01      15140.64       183.14 o                         
   9   6   4        203.75        192.20        27.30 o                         
  10   6   4       9309.62       9131.02       166.12 o                         
  11   6   4        169.72        264.23        34.96 o                         
  12   6   4      28351.57      27950.15       358.00 o                         
  13   6   4       4636.34       4551.06       103.87 o                         
  14   6   4      11122.86      10863.21       191.50 o                         
  15   6   4        869.65        929.17        71.54 o                         
  16   6   4      16265.54      16732.28       296.81 o                         
  17   6   4        166.75        215.36        66.84 o                         
  18   6   4      15138.68      14950.04       339.03 o                         
  19   6   4        469.80        432.75        87.93 o                         
  20   6   4        115.79         -3.80        82.94 o                         
  21   6   4        550.49        733.06       114.59 o                         
  22   6   4       2672.75       2603.21       260.23 o                         
   1   7   4      28006.76      29604.35       333.56 o                         
   2   7   4       1063.90        811.78        26.19 o                         
   3   7   4      17913.20      18890.58       207.04 o                         
   4   7   4      61476.39      63706.88       641.03 o                         
   5   7   4       3725.91       4035.53        62.24 o                         
   6   7   4      35523.00      35709.30       378.10 o                         
   7   7   4      12336.77      12345.69       153.83 o                         
   8   7   4       2151.30       2193.15        54.68 o                         
   9   7   4      35979.25      36228.77       423.34 o                         
  10   7   4        293.23        215.26        32.37 o                         
  11   7   4       5727.78       5712.53       109.07 o                         
  12   7   4       1473.86       1463.68        63.14 o                         
  13   7   4        351.66        395.60        47.90 o                         
  14   7   4       3718.21       3989.54       113.85 o                         
  15   7   4      14836.71      14757.98       267.42 o                         
  16   7   4        400.81        411.82        66.24 o                         
  17   7   4      14090.57      13882.51       301.42 o                         
  18   7   4       2208.23       2105.19       140.78 o                         
  19   7   4         32.24         58.24        85.07 o                         
  20   7   4       5215.85       5667.84       219.32 o                         
  21   7   4       1150.09        934.71       126.88 o                         
  22   7   4      10349.42      11956.65       738.43 o                         
   0   8   4       9667.44      10141.41       174.96 o                         
   1   8   4     143828.47     143639.78      1448.01 o                         
   2   8   4       5286.47       5081.92        71.30 o                         
   3   8   4       5820.91       5784.85        78.02 o                         
   4   8   4       2524.44       2831.81        53.44 o                         
   5   8   4      25252.04      24892.35       271.58 o                         
   6   8   4      11025.96      10067.33       131.42 o                         
   7   8   4      14699.70      14576.32       187.91 o                         
   8   8   4       6565.36       6883.98       120.46 o                         
   9   8   4      12336.83      12170.84       165.87 o                         
  10   8   4        384.62        403.22        37.13 o                         
  11   8   4       3425.68       3444.80        88.05 o                         
  12   8   4       1838.46       1832.85        86.14 o                         
  13   8   4       2396.77       2689.81        94.73 o                         
  14   8   4       1875.80       1853.72        93.31 o                         
  15   8   4        470.46        394.11        76.43 o                         
  16   8   4        136.16        162.63        65.86 o                         
  17   8   4      11702.85      11405.85       297.53 o                         
  18   8   4       1058.62        996.78       109.79 o                         
  19   8   4      24448.84      24519.64       535.59 o                         
  20   8   4        634.84        675.60       118.52 o                         
  21   8   4        766.81        686.73       135.20 o                         
   1   9   4        105.95        112.73        21.27 o                         
   2   9   4       3158.36       3186.04        82.48 o                         
   3   9   4      30138.25      30849.10       353.35 o                         
   4   9   4       3516.75       3309.00        80.43 o                         
   5   9   4      14895.46      14239.03       188.86 o                         
   6   9   4      24049.97      23366.54       290.27 o                         
   7   9   4       1372.19       1414.07        49.68 o                         
   8   9   4       1969.81       2124.31        61.54 o                         
   9   9   4        681.35        748.95        43.60 o                         
  10   9   4        224.91        221.55        38.26 o                         
  11   9   4       7369.25       7702.93       154.58 o                         
  12   9   4        618.50        549.37        58.67 o                         
  13   9   4        347.94        301.57        56.79 o                         
  14   9   4        899.89        824.88        73.83 o                         
  15   9   4       1711.99       1809.86       104.77 o                         
  16   9   4        290.59        182.36        86.78 o                         
  17   9   4          6.97        -78.56        78.56 o                         
  18   9   4       1637.26       1408.73       130.78 o                         
  19   9   4         19.83         96.25        98.77 o                         
  20   9   4        866.24        926.83       132.54 o                         
  21   9   4       4241.79       4513.81       350.14 o                         
   0  10   4      14911.79      15221.80       278.99 o                         
   1  10   4       5143.17       5339.53        92.53 o                         
   2  10   4         66.15         39.91        27.13 o                         
   3  10   4       7557.20       8162.11       140.12 o                         
   4  10   4        399.89        339.62        36.32 o                         
   5  10   4      21294.59      20561.08       275.90 o                         
   6  10   4         29.79         30.89        30.07 o                         
   7  10   4       1133.52       1197.64        53.56 o                         
   8  10   4       2052.79       2155.39        68.74 o                         
   9  10   4       3037.70       2975.87        82.52 o                         
  10  10   4       1102.05       1172.06        65.53 o                         
  11  10   4        121.98        146.84        49.54 o                         
  12  10   4          8.79        -21.22        48.75 o                         
  13  10   4       6982.78       7291.15       166.05 o                         
  14  10   4        708.82        681.09        74.36 o                         
  15  10   4       9682.36       9777.03       258.93 o                         
  16  10   4          0.47         25.60        79.59 o                         
  17  10   4        189.68        195.57        94.11 o                         
  18  10   4        980.86        922.55       132.32 o                         
  19  10   4       6651.42       7112.16       260.71 o                         
  20  10   4        474.79        727.22       128.43 o                         
   1  11   4       1391.03       1483.20        57.90 o                         
   2  11   4      10708.35      10658.11       167.44 o                         
   3  11   4       3623.89       3036.70        79.49 o                         
   4  11   4      16605.44      16050.44       247.47 o                         
   5  11   4       7674.42       7880.84       146.89 o                         
   6  11   4      27887.10      27883.76       399.88 o                         
   7  11   4        131.75         56.62        40.22 o                         
   8  11   4      16156.49      16007.85       246.25 o                         
   9  11   4         83.52         59.97        45.34 o                         
  10  11   4       8752.24       9043.30       180.71 o                         
  11  11   4       1503.53       1597.17        85.37 o                         
  12  11   4        603.96        481.79        67.97 o                         
  13  11   4         83.57        -37.84        56.81 o                         
  14  11   4        785.87        783.30        90.39 o                         
  15  11   4        465.25        442.46       100.32 o                         
  16  11   4       2061.80       1901.71       156.85 o                         
  17  11   4         73.93        198.31        99.64 o                         
  18  11   4       4584.51       4401.70       240.47 o                         
  19  11   4        443.21        561.24       142.42 o                         
  20  11   4       5729.15       5608.16       532.42 o                         
   0  12   4       8583.46       7881.52       191.70 o                         
   1  12   4      67663.51      68397.90       836.29 o                         
   2  12   4        839.77        821.75        52.50 o                         
   3  12   4       6741.73       7164.67       135.42 o                         
   4  12   4      11546.89      11754.83       197.82 o                         
   5  12   4      25940.76      25762.36       375.37 o                         
   6  12   4       9792.32      10136.46       204.09 o                         
   7  12   4      17367.22      17621.78       295.09 o                         
   8  12   4       2438.41       2595.20        95.52 o                         
   9  12   4       5145.50       5108.73       130.62 o                         
  10  12   4       3558.27       3749.59       121.14 o                         
  11  12   4        400.78        358.57        67.87 o                         
  12  12   4       8100.97       8404.58       200.06 o                         
  13  12   4       4726.63       4796.80       178.71 o                         
  14  12   4       7794.14       8178.67       290.48 o                         
  15  12   4        116.53        -50.84        95.14 o                         
  16  12   4       3034.92       3085.61       197.99 o                         
  17  12   4       5299.62       5792.43       262.11 o                         
  18  12   4       1491.65       1633.25       168.83 o                         
  19  12   4      12690.73      13896.77       743.65 o                         
   1  13   4        126.35        156.35        40.15 o                         
   2  13   4        481.61        514.35        49.94 o                         
   3  13   4       1730.00       1764.79        73.12 o                         
   4  13   4       2596.17       2975.00        94.77 o                         
   5  13   4        301.06        340.34        54.11 o                         
   6  13   4      10568.39      10352.59       200.71 o                         
   7  13   4       6882.91       7347.17       161.44 o                         
   8  13   4        185.00        225.04        58.28 o                         
   9  13   4      19170.61      19121.27       335.80 o                         
  10  13   4        396.30        315.71        66.98 o                         
  11  13   4      16609.51      16617.39       369.96 o                         
  12  13   4        140.47        101.19        76.19 o                         
  13  13   4        653.32        567.62        98.78 o                         
  14  13   4        666.78        758.86       125.65 o                         
  15  13   4       9892.48      10414.83       421.35 o                         
  16  13   4       1646.90       1655.23       193.23 o                         
  17  13   4       5301.80       5425.78       446.91 o                         
  18  13   4         61.45       -206.33       206.33 o                         
   0  14   4       5959.47       6632.62       177.79 o                         
   1  14   4         70.67         64.49        41.31 o                         
   2  14   4       9788.12       9816.16       181.56 o                         
   3  14   4       2685.06       2809.15       102.04 o                         
   4  14   4      13675.76      14052.39       274.46 o                         
   5  14   4       1779.79       1805.88        90.68 o                         
   6  14   4        567.29        676.02        72.31 o                         
   7  14   4        226.92        225.36        63.41 o                         
   8  14   4       4489.55       4573.92       156.88 o                         
   9  14   4        413.97        454.63        77.42 o                         
  10  14   4       2575.92       2479.78       180.79 o                         
  11  14   4        280.85        221.49        86.23 o                         
  12  14   4       5030.10       5039.55       198.36 o                         
  13  14   4       2292.37       2304.78       182.37 o                         
  14  14   4       8951.03       9802.77       381.81 o                         
  15  14   4       5483.35       5191.18       303.75 o                         
  16  14   4       6320.66       6826.16       346.84 o                         
  17  14   4         28.84        -21.76       151.09 o                         
   1  15   4         61.01        111.19        72.50 o                         
   2  15   4        885.36        994.93       101.25 o                         
   3  15   4       1559.49       1659.41       117.91 o                         
   4  15   4       1413.25       1424.39       106.48 o                         
   5  15   4        613.90        567.61        92.69 o                         
   6  15   4        186.66        195.21        76.42 o                         
   7  15   4         65.99        117.45        74.01 o                         
   8  15   4        176.71         58.07        75.85 o                         
   9  15   4         82.94        243.95        80.77 o                         
  10  15   4         83.97         16.28        91.50 o                         
  11  15   4        155.90        315.53        98.92 o                         
  12  15   4         58.97         76.25       113.43 o                         
  13  15   4         30.86       -225.28       225.28 o                         
  14  15   4       1574.58       1658.37       223.31 o                         
  15  15   4        142.66        -54.47       163.82 o                         
  16  15   4         15.78         94.30       178.23 o                         
   0  16   4        652.11        662.72       135.65 o                         
   1  16   4       2126.85       2234.82       136.12 o                         
   2  16   4        383.13        267.91        82.85 o                         
   3  16   4        642.74        590.51        95.71 o                         
   4  16   4       3554.39       3837.77       177.87 o                         
   5  16   4       6308.30       6268.95       213.42 o                         
   6  16   4       2054.84       2267.01       141.35 o                         
   7  16   4      10451.16      10644.72       295.56 o                         
   8  16   4        242.25        237.20        87.75 o                         
   9  16   4        456.38        497.28        98.38 o                         
  10  16   4       1555.35       1776.18       142.98 o                         
  11  16   4      11108.04      11534.92       388.87 o                         
  12  16   4       6046.26       6428.05       368.45 o                         
  13  16   4      15301.78      15504.58       634.84 o                         
  14  16   4       5592.30       5842.65       446.08 o                         
   1  17   4         25.79        -29.46        79.36 o                         
   2  17   4       1408.14       1371.70       119.44 o                         
   3  17   4        610.22        395.58        96.07 o                         
   4  17   4       1082.82       1346.96       118.60 o                         
   5  17   4       1599.76       1499.91       126.10 o                         
   6  17   4         49.68         35.47        83.92 o                         
   7  17   4       6500.83       6901.37       236.65 o                         
   8  17   4        593.13        393.97       101.30 o                         
   9  17   4      26621.89      27854.78       651.95 o                         
  10  17   4       1711.98       1663.83       162.20 o                         
  11  17   4       8666.13       8400.46       438.64 o                         
  12  17   4        436.37        317.05       148.44 o                         
  13  17   4       1082.72        920.62       207.04 o                         
   0  18   4       1261.75       1204.48       169.68 o                         
   1  18   4       3171.03       2968.21       164.46 o                         
   2  18   4       1067.65        779.09       108.30 o                         
   3  18   4         86.32         12.54        84.71 o                         
   4  18   4       2160.02       2168.01       145.40 o                         
   5  18   4         29.11         42.72        90.05 o                         
   6  18   4         41.39         58.70        90.46 o                         
   7  18   4         50.93         33.51        94.94 o                         
   8  18   4       1448.38       1330.61       131.38 o                         
   9  18   4        166.55        105.46       118.99 o                         
  10  18   4         10.06        116.25       124.91 o                         
  11  18   4        244.89         13.89       179.16 o                         
  12  18   4        401.11        534.19       259.06 o                         
   1  19   4        264.27        377.98       101.03 o                         
   2  19   4        677.42        729.64       115.08 o                         
   3  19   4       1282.60       1071.12       124.13 o                         
   4  19   4       3735.94       4191.29       197.77 o                         
   5  19   4        899.46       1055.94       129.43 o                         
   6  19   4       6591.15       6946.49       252.78 o                         
   7  19   4       1196.28       1246.21       135.68 o                         
   8  19   4       4624.49       4947.13       258.13 o                         
   9  19   4         90.58        157.62       139.25 o                         
  10  19   4       1699.60       1583.70       212.25 o                         
   0  20   4        184.58        -13.02       148.33 o                         
   1  20   4         24.76         22.06       102.79 o                         
   2  20   4        768.80        854.35       129.80 o                         
   3  20   4        127.28        202.30       108.84 o                         
   4  20   4        148.64        150.69       110.01 o                         
   5  20   4       2081.24       2049.16       161.17 o                         
   6  20   4         50.03        -66.69       115.67 o                         
   7  20   4       3208.18       3917.07       612.47 o                         
   8  20   4        434.43        944.80       309.97 o                         
   1  21   4       1785.25       1800.97       216.54 o                         
   2  21   4       2407.14       2119.36       228.43 o                         
   3  21   4       6647.40       7620.01       384.50 o                         
   1   1   5       7337.20       7133.48       103.91 o                         
   2   1   5       1246.06       1230.87        23.47 o                         
   3   1   5        610.90        709.55        17.83 o                         
   4   1   5      26499.42      27508.88       295.15 o                         
   5   1   5       6527.40       6700.95        82.85 o                         
   6   1   5       4996.26       5078.21        81.01 o                         
   7   1   5        111.70        244.56        18.29 o                         
   8   1   5      32532.97      32491.21       349.49 o                         
   9   1   5      87240.15      89206.56       925.59 o                         
  10   1   5      70155.57      69923.09       765.22 o                         
  11   1   5       6740.96       6562.25       116.45 o                         
  12   1   5       2476.86       2527.94        63.92 o                         
  13   1   5       9068.58       9236.71       141.42 o                         
  14   1   5      32002.11      30823.33       414.57 o                         
  15   1   5      22963.19      22768.84       368.71 o                         
  16   1   5      11398.38      11873.58       226.75 o                         
  17   1   5      14598.28      14420.62       265.17 o                         
  18   1   5       4902.09       4884.50       142.45 o                         
  19   1   5         60.63         20.89        61.64 o                         
  20   1   5        801.08        816.86       103.47 o                         
  21   1   5         92.31        -38.37        83.93 o                         
  22   1   5        991.09       1003.08       122.22 o                         
  23   1   5       5039.22       4265.92       707.46 o                         
   0   2   5       3654.67       2920.43        82.04 o                         
   1   2   5      32122.09      34912.82       348.44 o                         
   2   2   5       1880.79       1789.96        36.29 o                         
   3   2   5      94769.02     101506.98      1017.12 o                         
   4   2   5      21290.00      20950.39       220.09 o                         
   5   2   5      12543.62      12201.02       161.89 o                         
   6   2   5      24978.71      25226.74       272.07 o                         
   7   2   5      16944.70      16734.79       181.51 o                         
   8   2   5         86.25         94.31        17.17 o                         
   9   2   5      22563.78      21342.40       234.00 o                         
  10   2   5       1423.83       1545.08        46.50 o                         
  11   2   5      72545.09      74172.93       851.60 o                         
  12   2   5      23044.02      22843.32       288.75 o                         
  13   2   5      45488.36      44387.89       543.88 o                         
  14   2   5      29470.02      29559.61       439.46 o                         
  15   2   5      58160.67      57356.73       836.86 o                         
  16   2   5        379.31        361.93        58.68 o                         
  17   2   5       4511.57       4656.47       136.27 o                         
  18   2   5       4657.59       4421.36       136.41 o                         
  19   2   5       2373.95       2353.99       113.33 o                         
  20   2   5      20465.88      19524.73       421.43 o                         
  21   2   5       5917.89       5933.66       211.66 o                         
  22   2   5       1442.13       1150.94       128.27 o                         
  23   2   5       7099.30       6723.80       889.80 o                         
   1   3   5       5744.21       4939.79        59.83 o                         
   2   3   5       1978.26       1789.86        28.67 o                         
   3   3   5      80712.70      86305.70       885.34 o                         
   4   3   5      48431.84      51323.10       556.25 o                         
   5   3   5     137484.69     142253.55      1485.17 o                         
   6   3   5       5197.78       4773.74        76.51 o                         
   7   3   5      26502.25      26157.49       278.44 o                         
   8   3   5      12758.87      12200.68       144.46 o                         
   9   3   5        451.87        394.72        25.79 o                         
  10   3   5      36393.50      35640.34       434.36 o                         
  11   3   5        459.88        382.74        33.65 o                         
  12   3   5         97.09         83.21        31.38 o                         
  13   3   5       5764.70       5924.97       110.22 o                         
  14   3   5       4515.75       4324.32       112.11 o                         
  15   3   5         21.17        -46.27        46.27 o                         
  16   3   5       1150.52       1481.95        83.16 o                         
  17   3   5       3677.95       3785.55       124.85 o                         
  18   3   5        684.23        507.33        70.07 o                         
  19   3   5       9779.39       9079.25       224.68 o                         
  20   3   5         41.42        100.66        79.94 o                         
  21   3   5      11073.94      10952.98       293.19 o                         
  22   3   5       1214.40       1423.90       138.31 o                         
  23   3   5      15240.34      15803.38      1298.23 o                         
   0   4   5      51051.30      55295.58       907.20 o                         
   1   4   5       1172.75       1094.22        25.37 o                         
   2   4   5      18118.20      17560.05       204.30 o                         
   3   4   5      15069.07      16568.54       189.58 o                         
   4   4   5      21085.49      23640.45       260.52 o                         
   5   4   5       6579.66       5984.32        81.15 o                         
   6   4   5       1714.25       1543.83        34.05 o                         
   7   4   5       7129.51       6973.37        89.07 o                         
   8   4   5      26308.15      27328.25       299.24 o                         
   9   4   5       3733.39       3879.81        74.86 o                         
  10   4   5        790.38        616.21        36.30 o                         
  11   4   5        160.00        269.16        32.11 o                         
  12   4   5       4650.58       4407.78        90.14 o                         
  13   4   5       6274.54       6072.42       118.57 o                         
  14   4   5       2323.28       2294.73        89.16 o                         
  15   4   5       1896.12       1920.59        88.64 o                         
  16   4   5       4995.43       5381.02       141.08 o                         
  17   4   5       1695.78       1856.33        94.69 o                         
  18   4   5       2105.47       2388.90       154.61 o                         
  19   4   5        594.37        657.14        84.86 o                         
  20   4   5        122.89        113.13        85.85 o                         
  21   4   5         56.56        138.23        86.56 o                         
  22   4   5       1322.41       1448.00       136.04 o                         
   1   5   5      12801.30      14223.07       180.55 o                         
   2   5   5      12676.58      12258.82       153.14 o                         
   3   5   5       2176.23       2001.40        37.08 o                         
   4   5   5      17468.94      17540.43       194.90 o                         
   5   5   5      11162.82      11282.53       135.55 o                         
   6   5   5       2011.12       1854.94        52.57 o                         
   7   5   5      34559.87      33594.60       369.70 o                         
   8   5   5       8022.66       8118.30       108.75 o                         
   9   5   5      81896.85      83767.07       954.48 o                         
  10   5   5       7651.37       7179.41       115.80 o                         
  11   5   5       4391.12       3881.37        81.75 o                         
  12   5   5       6368.33       6357.63       119.25 o                         
  13   5   5        262.43        272.56        42.24 o                         
  14   5   5       7548.07       7775.19       158.78 o                         
  15   5   5      21522.96      22148.45       362.77 o                         
  16   5   5      15794.07      16141.10       287.87 o                         
  17   5   5      32042.75      33317.68       524.70 o                         
  18   5   5       3875.36       4066.53       135.68 o                         
  19   5   5       1518.52       1271.10       103.48 o                         
  20   5   5       1565.76       1287.10       113.42 o                         
  21   5   5        468.81        425.27       115.97 o                         
  22   5   5       3873.12       3595.28       244.49 o                         
   0   6   5     143774.45     141498.56      2567.99 o                         
   1   6   5      62469.16      61203.74       753.02 o                         
   2   6   5       9008.10       9365.35       121.63 o                         
   3   6   5       1765.47       1771.60        39.40 o                         
   4   6   5      26428.62      28396.68       320.90 o                         
   5   6   5      10095.54       9542.92       122.45 o                         
   6   6   5      20966.53      20411.66       229.22 o                         
   7   6   5       6683.09       6298.04        92.77 o                         
   8   6   5       3804.04       3530.52        66.39 o                         
   9   6   5       6472.87       6143.48        96.81 o                         
  10   6   5       1141.99       1085.76        45.98 o                         
  11   6   5       3740.91       3685.44        85.19 o                         
  12   6   5       4159.26       4203.38        95.51 o                         
  13   6   5        521.31        477.88        50.80 o                         
  14   6   5      10801.25      10922.42       201.29 o                         
  15   6   5       2531.35       2603.91       101.74 o                         
  16   6   5        288.27        186.27        60.31 o                         
  17   6   5       4420.23       4646.21       139.99 o                         
  18   6   5      12148.62      12367.94       248.51 o                         
  19   6   5       9283.52       9928.33       280.17 o                         
  20   6   5       8728.88       8353.41       260.97 o                         
  21   6   5         49.39         -3.21        96.44 o                         
  22   6   5        311.43         -2.28       201.89 o                         
   1   7   5       2091.38       2515.27        50.05 o                         
   2   7   5      22380.60      22343.62       253.19 o                         
   3   7   5      69248.29      71231.52       757.43 o                         
   4   7   5      36774.99      37737.51       388.77 o                         
   5   7   5      54812.52      54525.81       563.64 o                         
   6   7   5      18067.25      17849.23       218.57 o                         
   7   7   5      27935.96      27746.22       327.85 o                         
   8   7   5        181.55        206.94        26.94 o                         
   9   7   5      14939.52      14447.79       203.21 o                         
  10   7   5       7218.94       6773.27       120.69 o                         
  11   7   5         36.02         51.09        33.94 o                         
  12   7   5         60.79         38.88        37.66 o                         
  13   7   5          8.88        -14.28        42.99 o                         
  14   7   5          2.35        -42.90        50.10 o                         
  15   7   5        526.07        282.35        61.83 o                         
  16   7   5        135.76        201.76        63.00 o                         
  17   7   5       9131.73       9279.92       211.74 o                         
  18   7   5         46.55         12.30        68.12 o                         
  19   7   5       3138.92       3437.52       172.14 o                         
  20   7   5       1931.07       1661.90       136.53 o                         
  21   7   5      10389.24      10268.33       333.37 o                         
   0   8   5      24499.37      21655.78       369.25 o                         
   1   8   5        843.47        826.57        32.62 o                         
   2   8   5       2179.52       2295.57        56.49 o                         
   3   8   5       2297.01       2084.71        44.45 o                         
   4   8   5        582.45        619.30        30.51 o                         
   5   8   5      31816.22      31477.67       376.47 o                         
   6   8   5       1431.60       1437.18        46.75 o                         
   7   8   5        817.58        839.70        38.73 o                         
   8   8   5       3712.63       3672.30        89.28 o                         
   9   8   5        394.35        390.49        37.85 o                         
  10   8   5        609.22        654.62        46.11 o                         
  11   8   5       2454.28       2404.78        80.30 o                         
  12   8   5       1777.99       1968.52        81.13 o                         
  13   8   5      15756.37      15480.37       260.47 o                         
  14   8   5        810.58        904.27        70.16 o                         
  15   8   5       4436.30       4499.54       138.05 o                         
  16   8   5          7.71        -61.91        61.91 o                         
  17   8   5       1719.19       1853.12       109.81 o                         
  18   8   5       2846.47       2768.56       194.64 o                         
  19   8   5       1143.59       1185.34       139.86 o                         
  20   8   5        749.16        720.07       136.35 o                         
  21   8   5         61.59         -7.01       200.99 o                         
   1   9   5       2164.86       2190.34        56.38 o                         
   2   9   5      30545.68      29720.40       367.44 o                         
   3   9   5       3234.67       3089.85        66.86 o                         
   4   9   5      10880.90      10960.64       178.95 o                         
   5   9   5        127.29        147.32        28.63 o                         
   6   9   5       7993.69       7500.79       124.49 o                         
   7   9   5       6133.87       6000.80       109.68 o                         
   8   9   5       2884.42       3084.34        77.59 o                         
   9   9   5       8366.91       7976.59       153.31 o                         
  10   9   5         19.39         42.89        37.65 o                         
  11   9   5       6406.37       6514.62       144.51 o                         
  12   9   5       2330.70       2286.15        92.91 o                         
  13   9   5       2469.63       2461.66        97.31 o                         
  14   9   5        104.15        165.48        59.04 o                         
  15   9   5        164.57        118.54        64.22 o                         
  16   9   5       1301.13       1306.72       108.61 o                         
  17   9   5       2005.55       1758.16       120.05 o                         
  18   9   5        378.10        318.38       100.09 o                         
  19   9   5         32.43        -62.25        92.37 o                         
  20   9   5       4303.68       4592.40       221.28 o                         
  21   9   5        258.32        206.72       214.30 o                         
   0  10   5      57281.41      57839.93      1028.76 o                         
   1  10   5     169409.17     169473.72      2183.25 o                         
   2  10   5      21193.25      20610.93       283.69 o                         
   3  10   5      29360.33      28952.77       393.97 o                         
   4  10   5       5662.59       5415.76       140.04 o                         
   5  10   5       8651.84       8491.76       149.65 o                         
   6  10   5      27205.27      26284.38       363.98 o                         
   7  10   5       9212.39       8778.37       151.97 o                         
   8  10   5       8259.11       9075.83       157.04 o                         
   9  10   5      13427.34      13704.75       216.37 o                         
  10  10   5         90.89         65.02        45.97 o                         
  11  10   5      10774.65      10598.42       206.42 o                         
  12  10   5       1773.59       1679.29        84.18 o                         
  13  10   5       2363.42       2207.64        96.71 o                         
  14  10   5       3951.83       4142.67       134.81 o                         
  15  10   5       9198.20       9388.73       219.60 o                         
  16  10   5        261.22        199.53        81.61 o                         
  17  10   5      15526.28      15820.12       401.18 o                         
  18  10   5       8161.50       8600.68       279.94 o                         
  19  10   5      12754.73      12276.80       374.49 o                         
  20  10   5       3066.31       3075.26       309.00 o                         
   1  11   5       6259.51       5973.38       151.34 o                         
   2  11   5       3132.92       2963.47        77.02 o                         
   3  11   5        929.17       1027.21        52.75 o                         
   4  11   5       7093.21       7060.16       134.95 o                         
   5  11   5        214.26        255.88        42.46 o                         
   6  11   5       7558.48       7159.63       139.54 o                         
   7  11   5       3557.05       3579.82        96.99 o                         
   8  11   5        846.01        923.33        59.55 o                         
   9  11   5      10668.84      10536.29       199.57 o                         
  10  11   5       9430.41       9421.60       195.42 o                         
  11  11   5      18977.91      19394.76       337.78 o                         
  12  11   5       1938.20       2114.72        98.63 o                         
  13  11   5          2.97        -56.05        56.05 o                         
  14  11   5       2522.50       2450.86       131.39 o                         
  15  11   5       4227.07       4300.17       178.55 o                         
  16  11   5       6289.47       6154.22       209.17 o                         
  17  11   5        933.46       1013.44       130.79 o                         
  18  11   5         69.68         -9.88       101.30 o                         
  19  11   5       2696.65       2993.00       202.81 o                         
  20  11   5        808.53        709.32       262.87 o                         
   0  12   5       3001.86       2908.86       118.38 o                         
   1  12   5        489.46        522.31        44.44 o                         
   2  12   5       1563.44       1792.38        69.58 o                         
   3  12   5       8781.35       8575.36       163.82 o                         
   4  12   5      12720.09      12563.88       203.24 o                         
   5  12   5       6061.87       6332.14       132.13 o                         
   6  12   5       2747.03       2668.63        89.69 o                         
   7  12   5       3649.16       3995.21       116.23 o                         
   8  12   5       4201.01       4563.84       123.42 o                         
   9  12   5       2524.22       2253.27        93.38 o                         
  10  12   5       2446.59       2502.65       104.11 o                         
  11  12   5        351.43        350.76        67.94 o                         
  12  12   5        680.60        780.36        79.08 o                         
  13  12   5       3810.37       4375.40       148.06 o                         
  14  12   5       4941.87       5465.41       194.05 o                         
  15  12   5       5181.33       4932.30       247.75 o                         
  16  12   5       4832.73       5102.36       261.87 o                         
  17  12   5         51.52        169.31       131.85 o                         
  18  12   5        248.64        284.62       139.83 o                         
  19  12   5       3099.31       3123.58       450.13 o                         
   1  13   5         35.50         36.09        38.83 o                         
   2  13   5       3808.87       3723.83        97.68 o                         
   3  13   5        575.67        786.71        57.47 o                         
   4  13   5       7649.47       7698.38       153.09 o                         
   5  13   5       4385.75       4723.28       116.84 o                         
   6  13   5       2878.04       3000.52       102.72 o                         
   7  13   5        879.63        995.37        72.03 o                         
   8  13   5         29.02        138.53        54.45 o                         
   9  13   5        210.62        256.97        60.06 o                         
  10  13   5         24.44        129.15        60.82 o                         
  11  13   5        434.99        392.86        85.15 o                         
  12  13   5          4.34          4.54        74.05 o                         
  13  13   5        159.75        109.58        78.41 o                         
  14  13   5        192.69        153.04        88.25 o                         
  15  13   5        851.82        742.07       114.10 o                         
  16  13   5         99.16        135.31       122.11 o                         
  17  13   5       1398.29       1381.17       187.19 o                         
  18  13   5        483.62        325.09       357.38 o                         
   0  14   5       7451.92       7258.86       189.24 o                         
   1  14   5      15534.32      15460.00       232.59 o                         
   2  14   5       2682.06       2891.18        92.22 o                         
   3  14   5       4024.95       4317.88       111.45 o                         
   4  14   5       2502.54       2566.56       101.28 o                         
   5  14   5       5324.33       5595.40       167.09 o                         
   6  14   5      10224.94      10496.90       216.41 o                         
   7  14   5       6807.57       7327.66       181.45 o                         
   8  14   5       8150.89       8149.30       187.11 o                         
   9  14   5       2201.01       2047.65       102.30 o                         
  10  14   5       1550.08       1489.93       107.00 o                         
  11  14   5       1405.73       1306.98       111.95 o                         
  12  14   5      13086.71      13010.25       371.42 o                         
  13  14   5       5495.73       5401.30       208.20 o                         
  14  14   5       5251.53       5833.66       233.36 o                         
  15  14   5        554.29        513.26       151.07 o                         
  16  14   5          4.48        -95.83       138.64 o                         
  17  14   5       2801.83       2764.21       568.89 o                         
   1  15   5        362.05        405.33        68.10 o                         
   2  15   5          0.27        -50.70        52.57 o                         
   3  15   5       1645.16       1769.13        94.65 o                         
   4  15   5       1432.60       1622.59        94.67 o                         
   5  15   5       5206.38       5665.08       161.13 o                         
   6  15   5        292.37        331.57        77.48 o                         
   7  15   5      25807.99      26460.68       507.73 o                         
   8  15   5      11370.76      11112.08       266.68 o                         
   9  15   5      31208.50      32636.97       615.05 o                         
  10  15   5      11756.74      12614.70       312.32 o                         
  11  15   5      12147.58      12174.55       322.46 o                         
  12  15   5        239.98        303.24        94.12 o                         
  13  15   5       1165.28       1048.10       128.18 o                         
  14  15   5       4311.03       4759.31       265.27 o                         
  15  15   5       6434.37       6593.60       342.44 o                         
  16  15   5       6948.85       8933.71       897.09 o                         
   0  16   5         10.80         -0.13       103.19 o                         
   1  16   5       2750.41       2800.45       147.94 o                         
   2  16   5        322.07        330.71        88.56 o                         
   3  16   5        284.88        290.22        84.67 o                         
   4  16   5       2222.01       2082.97       132.83 o                         
   5  16   5        822.28        958.10       104.09 o                         
   6  16   5        254.19        199.61        86.77 o                         
   7  16   5        429.70        351.32        91.55 o                         
   8  16   5        227.19         73.58        82.64 o                         
   9  16   5        103.52        143.81        90.35 o                         
  10  16   5        449.82        464.31        98.70 o                         
  11  16   5       2118.68       2354.70       160.24 o                         
  12  16   5        515.89        499.63       136.76 o                         
  13  16   5        715.51        823.27       158.61 o                         
  14  16   5       1827.38       2011.36       305.29 o                         
  15  16   5         53.99        255.27       371.96 o                         
   1  17   5          2.62        -34.62        79.65 o                         
   2  17   5         61.17         75.76        80.00 o                         
   3  17   5        922.11        863.67       106.59 o                         
   4  17   5        553.90        478.57        97.06 o                         
   5  17   5         12.61         -8.44        84.44 o                         
   6  17   5       1126.28       1239.90       119.64 o                         
   7  17   5         74.73        161.75        89.97 o                         
   8  17   5       1226.62       1391.66       127.13 o                         
   9  17   5       2680.58       3029.00       181.79 o                         
  10  17   5        223.63        294.79       107.13 o                         
  11  17   5        169.64        189.25       113.85 o                         
  12  17   5         81.81        -68.69       109.65 o                         
  13  17   5          8.40        -33.02       177.75 o                         
   0  18   5        447.26        242.64       127.38 o                         
   1  18   5        939.37       1013.25       129.22 o                         
   2  18   5        267.73        171.35        91.45 o                         
   3  18   5       1047.14       1263.39       118.60 o                         
   4  18   5        884.04       1069.57       116.59 o                         
   5  18   5       5185.20       5213.78       207.37 o                         
   6  18   5       4950.62       5202.14       294.52 o                         
   7  18   5       2270.69       2520.04       203.32 o                         
   8  18   5       1213.06       1254.29       130.61 o                         
   9  18   5        616.58        381.78       120.22 o                         
  10  18   5       2276.40       2184.06       179.31 o                         
  11  18   5       7934.97       8562.44       356.19 o                         
  12  18   5       6030.71       5888.83       531.12 o                         
   1  19   5        603.87        773.92       116.67 o                         
   2  19   5       2025.11       2281.54       153.43 o                         
   3  19   5       1978.62       1871.49       145.50 o                         
   4  19   5       2982.97       3289.97       204.61 o                         
   5  19   5        778.62        958.63       122.98 o                         
   6  19   5        160.72        281.48       104.33 o                         
   7  19   5        894.48        627.53       117.38 o                         
   8  19   5       5701.04       6133.26       243.37 o                         
   9  19   5       5609.72       5461.73       246.88 o                         
  10  19   5       5796.98       6493.74       606.27 o                         
   0  20   5        457.75        477.97       170.06 o                         
   1  20   5       4010.80       4233.08       294.51 o                         
   2  20   5       1580.37       1416.36       144.62 o                         
   3  20   5        453.39        331.58       117.22 o                         
   4  20   5         68.31        -10.24       139.56 o                         
   5  20   5        259.98        263.27       116.18 o                         
   6  20   5        249.68        125.79       126.05 o                         
   7  20   5        127.92        187.43       164.38 o                         
   1  21   5        748.23        660.06       174.75 o                         
   2  21   5        311.89        260.88       189.41 o                         
   0   0   6       3665.88       5191.90       508.78 o                         
   1   0   6     139626.25     148621.56      2528.36 o                         
   2   0   6       2774.12       2993.98        78.22 o                         
   3   0   6     244845.81     263477.56      3862.13 o                         
   4   0   6      27424.14      26425.62       422.56 o                         
   5   0   6      12994.44      14381.18       254.32 o                         
   6   0   6      58191.57      57655.43       830.40 o                         
   7   0   6      20269.89      22119.52       385.37 o                         
   8   0   6      10981.44      10827.24       197.45 o                         
   9   0   6      47747.03      49360.62       756.54 o                         
  10   0   6      24479.17      24255.59       432.76 o                         
  11   0   6      28127.13      28157.21       475.01 o                         
  12   0   6      71035.40      69759.24      1170.06 o                         
  13   0   6      27277.72      26098.51       475.66 o                         
  14   0   6      75952.33      75987.67      1279.09 o                         
  15   0   6      87764.21      86012.53      1729.69 o                         
  16   0   6      11799.25      11945.40       323.92 o                         
  17   0   6      10759.75       9830.86       289.29 o                         
  18   0   6        794.17        977.31       110.84 o                         
  19   0   6        329.90        256.92        93.41 o                         
  20   0   6      26958.35      26406.97       630.12 o                         
  21   0   6       1571.84       1464.03       172.04 o                         
  22   0   6       4442.44       4052.25       375.68 o                         
   1   1   6       6134.36       6463.33        95.42 o                         
   2   1   6       2193.13       1921.84        34.22 o                         
   3   1   6      12409.43      12617.41       151.21 o                         
   4   1   6     146011.34     154716.03      1610.17 o                         
   5   1   6      12883.10      13526.72       153.60 o                         
   6   1   6      27678.20      26804.18       287.14 o                         
   7   1   6       2437.53       2334.41        54.84 o                         
   8   1   6      14873.88      14946.43       180.46 o                         
   9   1   6       1295.80       1410.87        39.61 o                         
  10   1   6      28407.51      27813.40       338.22 o                         
  11   1   6       2954.56       2834.13        65.18 o                         
  12   1   6       1649.46       1733.83        59.78 o                         
  13   1   6       3157.89       3330.16        82.55 o                         
  14   1   6      14760.90      13948.59       203.04 o                         
  15   1   6       3422.48       3441.29       109.67 o                         
  16   1   6       1384.09       1560.59        82.99 o                         
  17   1   6        783.71        672.79        68.64 o                         
  18   1   6          4.13         70.25        58.78 o                         
  19   1   6       1488.47       1527.91        94.94 o                         
  20   1   6        857.33        843.97        85.08 o                         
  21   1   6        990.43       1041.18       117.54 o                         
  22   1   6       8331.22       8198.22       351.30 o                         
  23   1   6       2610.24       3660.57       838.74 o                         
   0   2   6       6837.41       7193.47       132.62 o                         
   1   2   6       5251.31       5310.90        79.40 o                         
   2   2   6       1045.06       1140.36        27.06 o                         
   3   2   6        213.04        189.63        13.01 o                         
   4   2   6       3172.09       3486.44        50.97 o                         
   5   2   6        215.62        506.97        17.45 o                         
   6   2   6       1349.19       1224.81        28.02 o                         
   7   2   6       3412.61       3838.06        59.03 o                         
   8   2   6      13343.49      14249.73       163.05 o                         
   9   2   6      15553.92      15730.00       191.77 o                         
  10   2   6       1868.34       1822.81        51.96 o                         
  11   2   6        427.18        350.93        31.45 o                         
  12   2   6       3010.03       2946.12        73.93 o                         
  13   2   6       1151.27       1027.90        52.08 o                         
  14   2   6        559.83        609.92        50.37 o                         
  15   2   6       1001.87       1086.85        70.16 o                         
  16   2   6        783.17        744.41        67.06 o                         
  17   2   6         38.59         97.67        56.82 o                         
  18   2   6        156.32         72.63        59.49 o                         
  19   2   6         71.83         57.29        62.39 o                         
  20   2   6        300.20        222.13        70.66 o                         
  21   2   6       1869.06       1771.21       133.96 o                         
  22   2   6         62.48        138.93        97.21 o                         
  23   2   6       4193.66       4732.70       794.98 o                         
   1   3   6        521.53        372.87        13.98 o                         
   2   3   6      13457.98      13101.51       148.40 o                         
   3   3   6      14430.31      15214.21       157.71 o                         
   4   3   6      17789.43      17604.07       192.96 o                         
   5   3   6      11125.13      11053.19       155.93 o                         
   6   3   6        833.16        780.71        27.88 o                         
   7   3   6      17061.44      16375.48       185.53 o                         
   8   3   6      26271.41      26404.65       283.91 o                         
   9   3   6      76781.91      75595.62       842.83 o                         
  10   3   6      41372.82      39889.37       484.19 o                         
  11   3   6       7942.48       7121.29       122.50 o                         
  12   3   6       2949.08       3249.90        92.81 o                         
  13   3   6        764.78        766.90        49.57 o                         
  14   3   6      14227.61      15203.71       230.85 o                         
  15   3   6      24927.89      25091.98       400.64 o                         
  16   3   6      19903.02      19866.85       335.31 o                         
  17   3   6      19744.69      20150.75       344.43 o                         
  18   3   6       6558.34       6614.61       167.25 o                         
  19   3   6        374.54        180.87        65.80 o                         
  20   3   6        205.98        137.66        71.16 o                         
  21   3   6       3372.22       3930.81       178.57 o                         
  22   3   6       3398.68       3318.15       209.69 o                         
   0   4   6      54304.11      55644.66       832.69 o                         
   1   4   6       4026.34       4196.11        61.64 o                         
   2   4   6       7169.06       6743.18        88.45 o                         
   3   4   6      12135.66      12259.12       138.67 o                         
   4   4   6      21094.63      20719.88       236.23 o                         
   5   4   6        656.46        706.01        23.99 o                         
   6   4   6      76983.27      79631.84       841.98 o                         
   7   4   6        142.97        167.84        19.33 o                         
   8   4   6       7076.06       7124.60       111.33 o                         
   9   4   6       1799.78       1758.09        48.66 o                         
  10   4   6       4979.26       4776.90        89.53 o                         
  11   4   6       5942.05       5664.72       106.57 o                         
  12   4   6      24790.44      24092.89       329.43 o                         
  13   4   6       1688.17       1828.93        77.74 o                         
  14   4   6      31509.05      31322.46       449.92 o                         
  15   4   6       4637.63       4868.74       137.31 o                         
  16   4   6       3938.80       4003.29       124.33 o                         
  17   4   6        143.94         75.07        55.37 o                         
  18   4   6       8920.07       9061.41       201.85 o                         
  19   4   6          5.42         20.40        61.08 o                         
  20   4   6      17294.02      17158.88       322.44 o                         
  21   4   6          7.75        -87.03        87.03 o                         
  22   4   6         28.15        -70.19       122.91 o                         
   1   5   6       3944.01       4242.87        69.06 o                         
   2   5   6      26317.01      25708.41       282.84 o                         
   3   5   6      30512.81      31453.29       349.89 o                         
   4   5   6      91235.14      93564.39      1029.01 o                         
   5   5   6      59374.59      60738.37       634.43 o                         
   6   5   6      60434.64      60656.41       647.82 o                         
   7   5   6      49084.38      49820.60       537.25 o                         
   8   5   6       2046.78       1981.09        49.11 o                         
   9   5   6      35543.39      34024.94       406.51 o                         
  10   5   6      14492.07      13180.94       194.31 o                         
  11   5   6       6356.58       6251.40       119.76 o                         
  12   5   6        367.51        235.19        38.76 o                         
  13   5   6        633.01        692.65        50.36 o                         
  14   5   6       4520.07       4609.52       114.62 o                         
  15   5   6       5843.66       5566.63       153.54 o                         
  16   5   6        136.67        153.53        57.13 o                         
  17   5   6      14105.14      14757.67       275.69 o                         
  18   5   6       1176.81       1296.34        90.74 o                         
  19   5   6       7932.86       8737.47       203.97 o                         
  20   5   6       4194.92       4624.80       176.85 o                         
  21   5   6      10407.00       9706.62       306.42 o                         
  22   5   6      10768.32      12366.76       675.26 o                         
   0   6   6       1174.73       1262.69        66.68 o                         
   1   6   6       6821.53       6975.48       100.57 o                         
   2   6   6       3977.14       3998.67        81.59 o                         
   3   6   6       5623.75       6187.15        85.02 o                         
   4   6   6        826.07        832.68        28.01 o                         
   5   6   6      28967.17      29741.52       322.38 o                         
   6   6   6       4800.35       4428.26        84.99 o                         
   7   6   6        491.62        555.98        30.00 o                         
   8   6   6       3808.56       4037.10        72.56 o                         
   9   6   6       2248.02       2114.89        60.01 o                         
  10   6   6       3259.15       3345.77        79.73 o                         
  11   6   6       1092.49       1124.20        53.59 o                         
  12   6   6       3775.36       3661.41        90.14 o                         
  13   6   6       2963.59       2838.91        88.93 o                         
  14   6   6       7551.38       7338.76       156.80 o                         
  15   6   6        254.93        117.72        53.55 o                         
  16   6   6       1275.55       1294.48        82.51 o                         
  17   6   6        442.23        303.15        66.43 o                         
  18   6   6         44.52          8.99        63.77 o                         
  19   6   6        118.37         -3.13        65.83 o                         
  20   6   6         94.97         51.89        88.04 o                         
  21   6   6       1349.27       1334.47       133.92 o                         
  22   6   6          2.97         47.81       227.81 o                         
   1   7   6       3611.64       3658.07        67.09 o                         
   2   7   6       3358.65       2663.62        62.85 o                         
   3   7   6        152.06        199.14        20.48 o                         
   4   7   6       2645.09       2544.88        48.47 o                         
   5   7   6       2475.87       2559.19        56.77 o                         
   6   7   6       2448.53       2046.57        49.49 o                         
   7   7   6       6731.10       6259.22       122.10 o                         
   8   7   6      17737.69      17736.50       233.40 o                         
   9   7   6      19416.26      19636.18       264.73 o                         
  10   7   6      19761.75      19296.17       279.05 o                         
  11   7   6       1271.47       1343.66        60.62 o                         
  12   7   6       9810.08       9557.43       166.93 o                         
  13   7   6        297.29        238.79        48.74 o                         
  14   7   6       2508.26       2554.29       104.58 o                         
  15   7   6        119.51         47.66        55.78 o                         
  16   7   6      12262.00      12530.65       281.18 o                         
  17   7   6       4207.95       4659.03       156.12 o                         
  18   7   6       5281.52       5274.99       195.90 o                         
  19   7   6         52.33        -42.35        82.77 o                         
  20   7   6         52.10        195.80       115.80 o                         
  21   7   6        791.45        835.26       141.73 o                         
   0   8   6     198696.94     199944.28      3083.40 o                         
   1   8   6      49704.75      48173.40       598.92 o                         
   2   8   6      37280.27      36854.25       434.81 o                         
   3   8   6      43852.39      43567.73       522.08 o                         
   4   8   6       8539.05       7948.17       118.51 o                         
   5   8   6       2251.65       2325.66        58.36 o                         
   6   8   6      27071.18      26975.85       354.89 o                         
   7   8   6       9751.81       9430.09       148.47 o                         
   8   8   6       6546.26       5981.12       109.62 o                         
   9   8   6      19872.11      20539.17       294.46 o                         
  10   8   6       6205.87       6015.70       124.94 o                         
  11   8   6       9149.90       9011.05       164.39 o                         
  12   8   6        688.08        740.25        57.64 o                         
  13   8   6       6844.20       7030.71       157.23 o                         
  14   8   6       4836.39       4835.27       134.83 o                         
  15   8   6      15742.09      16090.31       311.78 o                         
  16   8   6        339.75        329.28        71.93 o                         
  17   8   6       8627.62       9086.96       219.48 o                         
  18   8   6      23820.95      23569.55       438.13 o                         
  19   8   6       1016.73       1052.97       110.02 o                         
  20   8   6      10688.58      10627.83       323.88 o                         
  21   8   6       1065.08       1084.55       212.54 o                         
   1   9   6       3654.29       3129.25        74.37 o                         
   2   9   6      17784.84      17488.67       243.97 o                         
   3   9   6       1189.71       1108.96        49.23 o                         
   4   9   6      20098.03      19380.43       267.02 o                         
   5   9   6       4150.71       3703.33       109.52 o                         
   6   9   6       2024.21       2137.98        84.26 o                         
   7   9   6       2448.66       2557.83        73.44 o                         
   8   9   6       5447.08       5713.18       109.78 o                         
   9   9   6       5575.11       5173.90       109.36 o                         
  10   9   6      16408.56      16164.06       255.73 o                         
  11   9   6       1089.25       1162.74        65.76 o                         
  12   9   6       2707.90       2650.42        97.12 o                         
  13   9   6         93.31         18.66        50.45 o                         
  14   9   6       3029.45       2913.08       114.42 o                         
  15   9   6       2147.67       2262.44       116.66 o                         
  16   9   6       9221.51       9644.81       225.30 o                         
  17   9   6      10077.28      10023.93       236.73 o                         
  18   9   6        468.78        387.90        88.73 o                         
  19   9   6         34.82         85.80       101.09 o                         
  20   9   6       1849.32       1972.91       162.52 o                         
   0  10   6      20603.46      20779.03       405.61 o                         
   1  10   6        434.01        362.55        38.68 o                         
   2  10   6       5107.51       4987.07       118.32 o                         
   3  10   6       1596.49       1585.15        60.88 o                         
   4  10   6      17228.91      16793.89       257.71 o                         
   5  10   6      10299.59      10089.42       165.81 o                         
   6  10   6       1168.60       1495.17        63.28 o                         
   7  10   6       1544.52       1629.87        70.38 o                         
   8  10   6       5505.28       5625.49       117.11 o                         
   9  10   6       1261.33       1079.11        59.96 o                         
  10  10   6         58.99         92.37        43.81 o                         
  11  10   6       1756.75       1870.20        88.87 o                         
  12  10   6        182.94        195.71        56.34 o                         
  13  10   6       5881.56       5686.80       150.49 o                         
  14  10   6      11438.87      11790.47       250.47 o                         
  15  10   6       1257.73       1429.42       115.11 o                         
  16  10   6       6149.73       6291.44       187.61 o                         
  17  10   6       1159.48       1021.17       107.69 o                         
  18  10   6       1753.43       1808.31       133.95 o                         
  19  10   6       1278.37       1346.69       149.03 o                         
  20  10   6       3140.93       3127.71       410.41 o                         
   1  11   6        474.33        263.53        38.15 o                         
   2  11   6       2328.77       2510.75        74.10 o                         
   3  11   6       5877.83       6161.85       120.90 o                         
   4  11   6       2254.55       2181.23        74.85 o                         
   5  11   6       1463.16       1491.16        66.62 o                         
   6  11   6        150.21        166.73        41.96 o                         
   7  11   6       2779.77       2811.51       112.15 o                         
   8  11   6      10846.74      10509.92       185.28 o                         
   9  11   6       5611.04       5927.94       135.09 o                         
  10  11   6       5548.91       5525.80       143.17 o                         
  11  11   6        127.07        127.96        57.91 o                         
  12  11   6        609.80        532.51        72.29 o                         
  13  11   6        972.03        919.52        96.76 o                         
  14  11   6        441.03        500.86        78.58 o                         
  15  11   6       2848.29       3051.94       146.53 o                         
  16  11   6       1833.85       1644.75       122.30 o                         
  17  11   6       1670.39       1595.11       133.03 o                         
  18  11   6        624.86        623.56       114.69 o                         
  19  11   6        641.80        573.28       176.57 o                         
   0  12   6      69154.37      68882.50      1227.90 o                         
   1  12   6      31220.31      29812.64       391.78 o                         
   2  12   6      26841.44      25609.22       352.75 o                         
   3  12   6      11487.43      12052.89       196.71 o                         
   4  12   6       3360.20       3343.57        95.75 o                         
   5  12   6       5451.51       5324.65       120.58 o                         
   6  12   6      12550.51      12263.23       209.32 o                         
   7  12   6       1433.15       1614.36        75.28 o                         
   8  12   6       9666.08      10587.52       191.63 o                         
   9  12   6       1920.66       1938.96        93.29 o                         
  10  12   6        234.15        181.85        59.50 o                         
  11  12   6       4453.67       4458.33       143.00 o                         
  12  12   6       1128.15       1165.34        87.37 o                         
  13  12   6        523.45        512.95        74.80 o                         
  14  12   6       1605.57       1761.60       121.51 o                         
  15  12   6       5980.08       6595.24       230.82 o                         
  16  12   6        861.63        632.79       107.51 o                         
  17  12   6       1924.91       2287.40       159.00 o                         
  18  12   6      13214.90      12406.75       497.52 o                         
  19  12   6       2389.78       1546.21       466.78 o                         
   1  13   6       7788.13       7612.68       139.55 o                         
   2  13   6        124.15        219.89        44.21 o                         
   3  13   6       9332.45       8878.39       162.49 o                         
   4  13   6        300.38        314.05        49.06 o                         
   5  13   6       9592.98       9956.52       182.76 o                         
   6  13   6         74.82         44.91        47.04 o                         
   7  13   6      14857.85      14994.54       266.43 o                         
   8  13   6      22131.31      22498.99       369.65 o                         
   9  13   6       5805.82       5842.69       153.35 o                         
  10  13   6      35572.02      35139.55       565.15 o                         
  11  13   6       5424.01       5295.37       158.30 o                         
  12  13   6       4719.72       5000.84       193.15 o                         
  13  13   6        220.70         77.14        72.37 o                         
  14  13   6       7150.57       6958.63       232.81 o                         
  15  13   6       2298.50       2355.98       158.86 o                         
  16  13   6      13441.38      13303.92       379.76 o                         
  17  13   6       2433.71       2647.50       187.61 o                         
  18  13   6       3841.03       3901.26       663.34 o                         
   0  14   6      20852.40      21135.23       413.46 o                         
   1  14   6       2376.49       2333.39        83.30 o                         
   2  14   6       1582.22       1567.28        73.24 o                         
   3  14   6        546.13        547.89        57.75 o                         
   4  14   6       5904.49       6375.83       137.12 o                         
   5  14   6        198.62        289.94        58.56 o                         
   6  14   6        176.96        219.50        57.56 o                         
   7  14   6         55.39         78.18        56.24 o                         
   8  14   6        833.39        943.74        84.75 o                         
   9  14   6        986.89       1119.85        87.69 o                         
  10  14   6        736.59        707.05        88.35 o                         
  11  14   6       1395.24       1466.26       103.88 o                         
  12  14   6        279.42        220.34        84.65 o                         
  13  14   6        140.93         21.15        78.46 o                         
  14  14   6       1351.69       1184.11       128.08 o                         
  15  14   6        134.99         92.15       105.12 o                         
  16  14   6        238.40         96.14       116.67 o                         
  17  14   6          4.15       -132.38       210.47 o                         
   1  15   6       1230.24       1400.13        72.05 o                         
   2  15   6       3495.16       3817.18       112.62 o                         
   3  15   6        156.60        197.94        55.30 o                         
   4  15   6       1109.88       1121.78        80.76 o                         
   5  15   6        264.45        268.73        64.60 o                         
   6  15   6          8.23         31.90        60.01 o                         
   7  15   6        391.56        328.75        72.70 o                         
   8  15   6        472.91        443.66        76.16 o                         
   9  15   6       5470.17       5530.12       190.55 o                         
  10  15   6         10.78         92.03        79.78 o                         
  11  15   6          3.44         -9.91        85.35 o                         
  12  15   6         45.90        -18.01        82.43 o                         
  13  15   6        182.49         93.46        91.95 o                         
  14  15   6          0.42        -96.18        96.18 o                         
  15  15   6        679.53        635.16       133.59 o                         
  16  15   6        528.02        609.46       265.26 o                         
   0  16   6       5200.09       5946.82       285.69 o                         
   1  16   6        110.08        145.22        77.50 o                         
   2  16   6       4241.62       4555.21       270.20 o                         
   3  16   6        616.28        558.04        90.61 o                         
   4  16   6        961.39        860.22        97.89 o                         
   5  16   6       2989.41       3067.86       145.88 o                         
   6  16   6      11407.66      11163.44       282.75 o                         
   7  16   6         91.60         43.18        75.46 o                         
   8  16   6       6755.34       6972.27       216.73 o                         
   9  16   6       1076.73        881.55       111.10 o                         
  10  16   6       1782.28       2264.68       154.35 o                         
  11  16   6       3377.05       3922.03       198.55 o                         
  12  16   6      10356.96      10633.23       326.28 o                         
  13  16   6       5127.17       4968.01       240.94 o                         
  14  16   6       3580.97       3912.14       253.82 o                         
  15  16   6        411.06        309.81       211.52 o                         
   1  17   6         13.55        218.52        84.62 o                         
   2  17   6        562.38        585.87        97.75 o                         
   3  17   6        961.60        742.91        99.45 o                         
   4  17   6       2976.75       3151.13       163.06 o                         
   5  17   6       6232.06       6066.76       215.54 o                         
   6  17   6        325.89        321.91        90.89 o                         
   7  17   6       7248.82       7276.96       238.89 o                         
   8  17   6      10943.24      11412.88       315.76 o                         
   9  17   6       6958.13       7753.17       267.82 o                         
  10  17   6      19059.57      18782.57       518.30 o                         
  11  17   6       1656.10       1377.34       153.85 o                         
  12  17   6       1198.59       1389.52       152.39 o                         
  13  17   6         95.77        -62.17       183.47 o                         
   0  18   6       5356.07       5319.52       290.20 o                         
   1  18   6        810.91        859.74       106.26 o                         
   2  18   6       4209.07       4546.34       192.71 o                         
   3  18   6        812.82        756.35       108.77 o                         
   4  18   6         45.54         86.08        85.11 o                         
   5  18   6       3235.87       3751.69       240.72 o                         
   6  18   6        192.43        -40.29        85.65 o                         
   7  18   6         26.93         39.40        95.79 o                         
   8  18   6        276.08        373.65       106.46 o                         
   9  18   6        144.12        162.95       107.47 o                         
  10  18   6       1255.95       1384.64       184.83 o                         
  11  18   6       1574.32       1625.88       214.11 o                         
  12  18   6        634.95        831.45       444.90 o                         
   1  19   6        157.23        151.92       112.45 o                         
   2  19   6       3077.29       2814.44       168.03 o                         
   3  19   6        228.00         63.30        96.63 o                         
   4  19   6        832.97        897.31       119.45 o                         
   5  19   6        358.75        463.03       108.94 o                         
   6  19   6        185.22        229.07       129.22 o                         
   7  19   6        114.59        110.50       107.26 o                         
   8  19   6         71.97         25.86       108.48 o                         
   9  19   6        210.72          0.97       151.37 o                         
   0  20   6        514.22        639.73       168.34 o                         
   1  20   6       4016.46       4256.18       209.44 o                         
   2  20   6         39.85         35.89       106.30 o                         
   3  20   6       1193.35       1487.05       156.44 o                         
   4  20   6        387.93        344.36       126.65 o                         
   5  20   6         26.19        -57.15       118.87 o                         
   6  20   6       3009.16       3037.55       266.69 o                         
   7  20   6         42.42        165.91       196.41 o                         
   1   1   7       6918.76       7550.92       107.92 o                         
   2   1   7      12814.58      12869.06       176.27 o                         
   3   1   7      22508.13      23821.45       243.61 o                         
   4   1   7      48764.40      49984.48       530.86 o                         
   5   1   7      14010.42      12918.03       152.40 o                         
   6   1   7      19381.34      19387.77       239.99 o                         
   7   1   7       9547.94       9169.17       106.90 o                         
   8   1   7       8393.71       8805.61       126.06 o                         
   9   1   7      41059.46      42049.54       470.06 o                         
  10   1   7      20698.79      20217.32       267.96 o                         
  11   1   7         11.22         35.36        27.12 o                         
  12   1   7        187.04        134.18        33.84 o                         
  13   1   7          7.74        -32.42        32.42 o                         
  14   1   7      10679.68      11204.45       173.62 o                         
  15   1   7       9098.11       9221.00       180.98 o                         
  16   1   7       7903.05       7632.82       170.25 o                         
  17   1   7      10714.67      10713.35       217.07 o                         
  18   1   7          6.96        -52.86        52.86 o                         
  19   1   7        187.42         65.33        62.61 o                         
  20   1   7       2062.79       1990.07       108.93 o                         
  21   1   7       5192.35       5077.84       163.70 o                         
  22   1   7       4740.79       4811.56       200.41 o                         
   0   2   7      37513.57      38847.14       613.26 o                         
   1   2   7      39537.47      39574.38       431.42 o                         
   2   2   7       5623.51       6116.35        82.84 o                         
   3   2   7      23578.64      24143.29       243.72 o                         
   4   2   7      64348.66      64400.09       680.63 o                         
   5   2   7       8712.55       7581.24       120.67 o                         
   6   2   7      51319.63      51435.59       538.11 o                         
   7   2   7      24456.91      24534.05       257.59 o                         
   8   2   7       8040.32       7996.12       130.32 o                         
   9   2   7      10181.06      10699.72       145.85 o                         
  10   2   7      10752.58      10458.41       154.85 o                         
  11   2   7        320.30        224.17        31.79 o                         
  12   2   7      49266.48      48734.72       606.31 o                         
  13   2   7       7117.88       7111.80       127.33 o                         
  14   2   7      77667.23      77165.46       942.70 o                         
  15   2   7       9575.61       9747.34       186.09 o                         
  16   2   7      14109.37      14253.49       260.03 o                         
  17   2   7       3476.76       3324.27       118.08 o                         
  18   2   7       5752.39       6152.89       158.93 o                         
  19   2   7       1751.67       1748.68        98.30 o                         
  20   2   7      12282.75      12198.32       253.18 o                         
  21   2   7        360.62        315.10        75.89 o                         
  22   2   7        193.66        212.13        99.95 o                         
   1   3   7       9738.77      12075.87       133.16 o                         
   2   3   7      47769.45      49912.65       499.45 o                         
   3   3   7          7.94         26.43        11.41 o                         
   4   3   7     111852.05     114506.68      1199.61 o                         
   5   3   7      21128.18      22158.70       227.63 o                         
   6   3   7      54796.69      53723.89       562.75 o                         
   7   3   7         12.00         -4.78        14.48 o                         
   8   3   7       2079.75       2026.88        41.98 o                         
   9   3   7      20878.22      20008.55       249.24 o                         
  10   3   7       3748.18       3106.40        74.83 o                         
  11   3   7       6725.18       6999.61       137.62 o                         
  12   3   7       2942.69       2701.97        75.51 o                         
  13   3   7      10979.55      11140.07       178.98 o                         
  14   3   7       8443.18       8714.30       154.51 o                         
  15   3   7        792.76        770.46        61.62 o                         
  16   3   7        453.77        471.50        61.44 o                         
  17   3   7        217.29        209.82        58.28 o                         
  18   3   7       1705.38       1638.12        93.61 o                         
  19   3   7        109.20        129.22        64.17 o                         
  20   3   7       5528.98       5949.04       168.17 o                         
  21   3   7        890.46        742.56        91.46 o                         
  22   3   7      17763.72      17148.61       522.52 o                         
   0   4   7      27353.52      28916.95       480.47 o                         
   1   4   7      33405.89      33155.40       318.60 o                         
   2   4   7      10847.12      11326.76       123.45 o                         
   3   4   7      54936.64      57133.97       570.87 o                         
   4   4   7       9304.57       9423.09       107.06 o                         
   5   4   7      10177.18      10271.99       124.80 o                         
   6   4   7       5975.76       5660.23        75.18 o                         
   7   4   7        512.33        521.44        25.28 o                         
   8   4   7        494.35        501.12        27.07 o                         
   9   4   7      13530.74      13401.73       264.75 o                         
  10   4   7       5547.95       5392.91       100.61 o                         
  11   4   7      12845.40      12896.57       193.68 o                         
  12   4   7       5559.88       5592.08       115.12 o                         
  13   4   7       1711.06       1851.44        70.11 o                         
  14   4   7      16145.68      15998.71       242.52 o                         
  15   4   7      14857.48      14465.01       249.80 o                         
  16   4   7       7312.75       7610.68       172.06 o                         
  17   4   7       5977.36       5789.15       157.64 o                         
  18   4   7        752.48        681.37        73.45 o                         
  19   4   7       1370.52       1710.25       113.85 o                         
  20   4   7        138.23        112.28        68.97 o                         
  21   4   7       3954.27       4162.07       168.65 o                         
  22   4   7         95.85         73.92       228.41 o                         
   1   5   7        443.00        767.71        21.77 o                         
   2   5   7       6347.06       6131.47        74.58 o                         
   3   5   7      13063.75      12985.55       142.74 o                         
   4   5   7        880.45       1018.30        27.96 o                         
   5   5   7        182.12        374.59        24.03 o                         
   6   5   7       7584.31       7661.33       100.78 o                         
   7   5   7       1504.46       1653.17        46.95 o                         
   8   5   7      35006.75      33749.33       411.13 o                         
   9   5   7      22359.31      21450.04       281.59 o                         
  10   5   7      41846.00      41474.96       532.15 o                         
  11   5   7        165.21        203.28        35.12 o                         
  12   5   7       8847.37       8452.60       146.25 o                         
  13   5   7       4268.33       4427.96       102.04 o                         
  14   5   7       6746.90       6618.96       137.38 o                         
  15   5   7        391.48        451.19        60.80 o                         
  16   5   7      18763.04      18512.01       319.10 o                         
  17   5   7       2590.10       2558.77       108.20 o                         
  18   5   7       5735.00       5639.29       158.15 o                         
  19   5   7         49.48         36.14        64.97 o                         
  20   5   7        242.13        148.58        74.22 o                         
  21   5   7       4736.38       4717.55       182.92 o                         
  22   5   7        139.46        353.95       463.13 o                         
   0   6   7     152679.61     161072.44      2606.59 o                         
   1   6   7       7802.47       8510.30       136.78 o                         
   2   6   7      22767.07      22344.35       256.37 o                         
   3   6   7      11090.71      11254.07       161.23 o                         
   4   6   7      18754.93      18810.04       211.42 o                         
   5   6   7      13234.15      13625.01       160.12 o                         
   6   6   7      33917.66      33515.55       386.21 o                         
   7   6   7        385.23        509.10        31.09 o                         
   8   6   7       3548.84       3397.77        79.62 o                         
   9   6   7       3256.53       2858.77        68.33 o                         
  10   6   7        648.95        800.92        45.54 o                         
  11   6   7        408.07        542.94        44.17 o                         
  12   6   7       4017.92       4407.80       100.01 o                         
  13   6   7       5177.36       5603.16       133.29 o                         
  14   6   7      12176.46      11267.01       206.33 o                         
  15   6   7      13788.54      13248.51       244.74 o                         
  16   6   7        129.37        139.19        59.45 o                         
  17   6   7        542.00        695.87        76.64 o                         
  18   6   7      17632.65      17286.87       343.44 o                         
  19   6   7       5103.39       5417.27       177.06 o                         
  20   6   7      12498.32      12933.53       293.57 o                         
  21   6   7       3290.94       3582.75       258.69 o                         
   1   7   7       1640.40       1604.06        40.25 o                         
   2   7   7      12267.41      11944.79       149.46 o                         
   3   7   7        182.29        219.34        21.97 o                         
   4   7   7      53620.61      55140.50       619.87 o                         
   5   7   7       5801.51       5659.88        92.27 o                         
   6   7   7      23879.26      22794.53       295.51 o                         
   7   7   7       8202.73       7548.06       119.73 o                         
   8   7   7       2564.24       2438.77        66.01 o                         
   9   7   7      52159.38      51833.75       656.90 o                         
  10   7   7      12151.12      12528.25       197.51 o                         
  11   7   7       9648.05       9634.85       165.22 o                         
  12   7   7        168.96        159.77        42.31 o                         
  13   7   7         71.35         71.02        42.12 o                         
  14   7   7       4931.03       5032.73       128.04 o                         
  15   7   7      15355.40      15094.80       292.89 o                         
  16   7   7       2834.17       2952.54       123.13 o                         
  17   7   7      22128.58      21458.46       397.02 o                         
  18   7   7        186.04        140.07        68.40 o                         
  19   7   7        950.96       1166.55        99.01 o                         
  20   7   7       2625.48       2725.85       151.95 o                         
  21   7   7        867.60        882.10       174.09 o                         
   0   8   7        687.84        627.49        50.10 o                         
   1   8   7       3139.57       2828.20        66.83 o                         
   2   8   7       8196.60       8130.52       149.80 o                         
   3   8   7       6338.78       6461.44       122.05 o                         
   4   8   7      10033.37       9562.85       217.66 o                         
   5   8   7       2105.35       1936.35        56.39 o                         
   6   8   7       1237.30       1030.41        45.86 o                         
   7   8   7         45.80         11.26        27.73 o                         
   8   8   7        341.42        284.70        36.17 o                         
   9   8   7       6862.99       6386.43       122.15 o                         
  10   8   7       1003.19       1033.95        57.58 o                         
  11   8   7       1008.99       1117.05        62.85 o                         
  12   8   7       8073.95       8280.25       160.53 o                         
  13   8   7        186.84        166.83        51.58 o                         
  14   8   7      11336.49      11181.89       234.07 o                         
  15   8   7       4055.18       3960.38       131.73 o                         
  16   8   7       5848.08       5755.45       166.08 o                         
  17   8   7         29.20         10.99        65.62 o                         
  18   8   7         37.34         18.60        77.50 o                         
  19   8   7        260.08        168.67        81.86 o                         
  20   8   7       1215.86       1205.57       118.88 o                         
  21   8   7        179.96        -75.80       255.27 o                         
   1   9   7         42.84         43.33        27.74 o                         
   2   9   7       2927.88       2909.64        70.50 o                         
   3   9   7       2213.60       1991.84        61.83 o                         
   4   9   7        634.25        715.24        42.66 o                         
   5   9   7       3698.88       3460.94        81.99 o                         
   6   9   7      11128.90      10196.54       165.85 o                         
   7   9   7       8200.08       8076.40       140.73 o                         
   8   9   7      21621.75      22599.02       320.47 o                         
   9   9   7       8989.44       8901.53       161.08 o                         
  10   9   7      17146.91      16883.60       272.59 o                         
  11   9   7       2606.29       2685.54        93.18 o                         
  12   9   7       6930.48       6976.01       162.16 o                         
  13   9   7         79.77        105.64        54.09 o                         
  14   9   7       1423.31       1545.32        87.39 o                         
  15   9   7       6683.76       6496.27       170.50 o                         
  16   9   7      12536.35      12553.65       269.46 o                         
  17   9   7       4239.68       4150.22       155.19 o                         
  18   9   7       5434.92       6088.82       193.72 o                         
  19   9   7       2557.18       2841.56       193.86 o                         
  20   9   7        233.81        102.67       158.83 o                         
   0  10   7     128655.32     126405.44      2187.12 o                         
   1  10   7       4586.69       4617.87       127.70 o                         
   2  10   7      47750.00      47044.25       601.34 o                         
   3  10   7      13378.10      13095.31       201.63 o                         
   4  10   7        268.96        279.53        38.31 o                         
   5  10   7        507.12        645.88        46.22 o                         
   6  10   7      15282.49      15294.66       239.39 o                         
   7  10   7         80.08         81.31        37.84 o                         
   8  10   7      12316.65      12099.55       202.13 o                         
   9  10   7       1057.08       1167.88        65.31 o                         
  10  10   7       2133.43       2225.35        90.57 o                         
  11  10   7       5734.98       5558.90       135.14 o                         
  12  10   7         51.13          7.57        52.10 o                         
  13  10   7       5869.97       5599.70       150.55 o                         
  14  10   7         61.15         -6.51        57.87 o                         
  15  10   7      12834.44      13711.62       282.59 o                         
  16  10   7       3235.22       3164.96       143.97 o                         
  17  10   7        209.27         98.00        75.40 o                         
  18  10   7      14600.37      15242.34       372.48 o                         
  19  10   7        876.74        819.37       115.41 o                         
  20  10   7       8310.21       8419.42       426.10 o                         
   1  11   7      10685.77       9860.83       160.73 o                         
   2  11   7         94.25        112.58        36.68 o                         
   3  11   7      12069.88      11722.06       189.90 o                         
   4  11   7       3014.04       3000.60        85.21 o                         
   5  11   7          7.55        -16.92        36.82 o                         
   6  11   7       1204.79       1381.33        66.16 o                         
   7  11   7       2592.94       2562.48        85.87 o                         
   8  11   7      18322.95      18958.05       292.76 o                         
   9  11   7       5015.85       5005.23       124.54 o                         
  10  11   7      45663.00      43510.34       651.12 o                         
  11  11   7         98.90         40.15        56.13 o                         
  12  11   7       4056.30       3754.46       131.08 o                         
  13  11   7        596.17        573.09        74.11 o                         
  14  11   7       9104.46       8738.01       209.60 o                         
  15  11   7       2772.57       2698.61       129.58 o                         
  16  11   7       8956.48       9607.44       252.80 o                         
  17  11   7       7948.58       8380.39       404.54 o                         
  18  11   7       2260.50       2411.04       158.82 o                         
  19  11   7         82.73         74.95       168.63 o                         
   0  12   7       7094.51       6392.32       257.99 o                         
   1  12   7       7760.14       7750.06       138.12 o                         
   2  12   7        425.39        491.65        47.70 o                         
   3  12   7        960.24       1016.40        59.63 o                         
   4  12   7       2937.80       2712.84        86.47 o                         
   5  12   7       1258.83       1122.25        62.46 o                         
   6  12   7       2447.31       2609.71        88.78 o                         
   7  12   7         47.51         13.24        45.90 o                         
   8  12   7        851.41       1009.69        64.76 o                         
   9  12   7       3477.42       3544.79       113.09 o                         
  10  12   7         67.30        157.48        60.45 o                         
  11  12   7       7814.60       7983.97       193.63 o                         
  12  12   7        148.04        154.47        65.87 o                         
  13  12   7       1728.18       1612.84       118.62 o                         
  14  12   7       1048.54       1052.06        92.92 o                         
  15  12   7         85.20        -68.49        68.49 o                         
  16  12   7       1226.23       1301.43       122.04 o                         
  17  12   7       1748.75       1677.81       137.89 o                         
  18  12   7       1379.76       1568.28       178.28 o                         
   1  13   7        469.81        424.52        47.76 o                         
   2  13   7       3577.26       3757.45        96.20 o                         
   3  13   7       2313.78       2353.04        85.49 o                         
   4  13   7       1315.89       1333.45        69.17 o                         
   5  13   7       1390.36       1399.00        72.65 o                         
   6  13   7        177.54        126.80        49.29 o                         
   7  13   7       5935.90       5887.93       152.80 o                         
   8  13   7       3523.66       3436.15       114.49 o                         
   9  13   7      14333.87      14853.72       280.07 o                         
  10  13   7       1945.17       2134.95       108.10 o                         
  11  13   7       2614.02       2489.00       117.03 o                         
  12  13   7        241.05        172.60        70.15 o                         
  13  13   7        405.12        253.39        77.79 o                         
  14  13   7         56.97         48.49        77.86 o                         
  15  13   7       5099.60       5188.09       202.08 o                         
  16  13   7       1757.83       1568.97       146.14 o                         
  17  13   7       6016.99       6071.17       350.69 o                         
   0  14   7      23875.34      24999.27       476.26 o                         
   1  14   7         22.88         -1.78        42.81 o                         
   2  14   7      15523.95      14625.62       231.82 o                         
   3  14   7       2000.65       2033.85        82.33 o                         
   4  14   7         27.96        -17.19        45.99 o                         
   5  14   7       1670.30       1602.90        80.86 o                         
   6  14   7       9892.61       9866.73       196.85 o                         
   7  14   7       1942.96       1930.35        94.18 o                         
   8  14   7       8687.31       9012.12       194.42 o                         
   9  14   7        667.52        539.87        74.27 o                         
  10  14   7         16.73         81.73        63.49 o                         
  11  14   7        222.34        174.04        70.50 o                         
  12  14   7       2777.08       2877.72       135.28 o                         
  13  14   7        862.51        737.75       100.99 o                         
  14  14   7        862.96        519.19       116.21 o                         
  15  14   7        209.11        252.76       103.95 o                         
  16  14   7       1052.41       1460.38       186.88 o                         
   1  15   7       2215.28       2075.43        86.86 o                         
   2  15   7         60.38         65.32        50.09 o                         
   3  15   7       3531.32       3882.34       110.92 o                         
   4  15   7       1062.58        988.15        74.41 o                         
   5  15   7      11328.54      11552.56       230.12 o                         
   6  15   7       1136.67       1036.37        82.00 o                         
   7  15   7       4641.74       4442.23       141.84 o                         
   8  15   7      23238.51      23373.59       405.89 o                         
   9  15   7         67.37         43.01        67.45 o                         
  10  15   7      24680.24      25064.58       497.24 o                         
  11  15   7         71.40         97.57        81.99 o                         
  12  15   7       2574.51       2686.17       156.02 o                         
  13  15   7         38.05         31.15        86.84 o                         
  14  15   7       3264.38       3554.08       193.07 o                         
  15  15   7         65.95       -116.65       141.01 o                         
   0  16   7      14421.24      15035.98       443.84 o                         
   1  16   7       6922.19       6926.90       182.23 o                         
   2  16   7       5937.42       5825.92       159.07 o                         
   3  16   7       1359.24       1579.80       102.15 o                         
   4  16   7        223.87        218.59        68.80 o                         
   5  16   7       2152.17       2187.82       112.28 o                         
   6  16   7        221.25        175.07        87.04 o                         
   7  16   7       1870.05       1807.39       117.55 o                         
   8  16   7          7.09        -17.32        74.71 o                         
   9  16   7        518.81        458.66        91.36 o                         
  10  16   7        832.44        893.46       108.85 o                         
  11  16   7        182.68        243.96        95.29 o                         
  12  16   7       1545.95       1675.69       140.76 o                         
  13  16   7        138.48        233.41       101.85 o                         
  14  16   7        224.03        256.40       148.40 o                         
   1  17   7       2033.24       2216.77       137.35 o                         
   2  17   7       5915.18       6174.11       212.35 o                         
   3  17   7       3751.48       3720.33       171.59 o                         
   4  17   7       2808.86       2712.60       176.68 o                         
   5  17   7       1822.20       1893.81       134.79 o                         
   6  17   7         67.53         93.64        82.60 o                         
   7  17   7         59.66         36.73        83.64 o                         
   8  17   7        305.66        243.18       102.80 o                         
   9  17   7       1455.36       1319.09       143.44 o                         
  10  17   7        606.33        728.64       120.19 o                         
  11  17   7        441.12        425.88       117.08 o                         
  12  17   7         28.31       -101.37       127.91 o                         
  13  17   7         13.40        248.02       161.92 o                         
   0  18   7       1029.93       1213.87       167.42 o                         
   1  18   7       5817.51       5978.11       217.09 o                         
   2  18   7        214.32        322.65        99.24 o                         
   3  18   7       2034.43       2055.08       142.31 o                         
   4  18   7       1312.76       1095.13       134.97 o                         
   5  18   7        345.47        190.60        94.38 o                         
   6  18   7       5960.00       6264.34       227.80 o                         
   7  18   7        834.03        647.59       110.64 o                         
   8  18   7       2015.65       1957.50       158.18 o                         
   9  18   7       1942.42       2348.11       167.17 o                         
  10  18   7       1088.53       1174.12       160.08 o                         
  11  18   7       1026.51       1340.12       233.70 o                         
   1  19   7        153.26         79.58        97.08 o                         
   2  19   7       2390.28       2704.53       230.49 o                         
   3  19   7         37.41        143.41        96.71 o                         
   4  19   7       4812.95       4953.61       214.16 o                         
   5  19   7       1551.24       1563.39       139.06 o                         
   6  19   7         71.33         64.38        98.14 o                         
   7  19   7        241.46        159.03       106.15 o                         
   8  19   7       5044.81       5551.08       337.65 o                         
   9  19   7        322.40        393.03       202.69 o                         
   0  20   7       5003.57       5309.47       334.53 o                         
   1  20   7         23.29        -39.40       105.56 o                         
   2  20   7       2320.22       2178.25       211.68 o                         
   3  20   7         62.22        130.64       119.77 o                         
   4  20   7         17.44       -135.91       137.68 o                         
   5  20   7       1732.88       1939.24       233.48 o                         
   6  20   7        342.02        576.18       452.19 o                         
   0   0   8      50791.23      49907.52      1317.36 o                         
   1   0   8      62051.24      62377.52      1143.03 o                         
   2   0   8       1700.95       1847.19        61.53 o                         
   3   0   8      36900.66      39811.40       701.60 o                         
   4   0   8      33668.09      34658.71       507.68 o                         
   5   0   8      70662.93      68824.66      1075.96 o                         
   6   0   8      35770.77      36207.64       554.85 o                         
   7   0   8      98050.54     104896.20      1559.61 o                         
   8   0   8        298.65        273.67        25.84 o                         
   9   0   8       3936.39       3767.06       107.89 o                         
  10   0   8       1955.49       1683.84        83.63 o                         
  11   0   8       7032.73       7396.68       170.33 o                         
  12   0   8      12227.81      12099.88       276.54 o                         
  13   0   8      27369.14      27264.34       498.26 o                         
  14   0   8      31089.00      31424.28       568.19 o                         
  15   0   8         14.94         12.14        55.42 o                         
  16   0   8       8497.73       8588.35       258.48 o                         
  17   0   8        488.61        402.22       116.06 o                         
  18   0   8      12250.20      12455.26       346.10 o                         
  19   0   8       5360.80       5159.34       240.97 o                         
  20   0   8       6673.16       6735.13       253.20 o                         
  21   0   8       1197.17       1503.05       147.97 o                         
  22   0   8        695.54        599.74       179.62 o                         
   1   1   8        874.78        870.37        43.83 o                         
   2   1   8      33915.39      36304.07       453.63 o                         
   3   1   8      58747.23      59126.98       640.28 o                         
   4   1   8      24180.40      24183.71       249.55 o                         
   5   1   8      97780.13     100848.38      1058.59 o                         
   6   1   8       3430.21       3099.94        58.60 o                         
   7   1   8      40780.55      40945.83       454.10 o                         
   8   1   8        412.87        434.90        24.31 o                         
   9   1   8       7482.19       7420.72       108.61 o                         
  10   1   8        110.49        103.74        23.09 o                         
  11   1   8       5015.63       4954.88        94.50 o                         
  12   1   8         56.65          2.35        30.61 o                         
  13   1   8       4096.74       4263.17        94.59 o                         
  14   1   8        659.82        809.17        50.78 o                         
  15   1   8        929.42       1029.61        57.63 o                         
  16   1   8       3255.90       3166.61       109.87 o                         
  17   1   8       5370.20       5614.83       147.29 o                         
  18   1   8         21.76         46.74        58.30 o                         
  19   1   8       3516.47       3047.36       123.94 o                         
  20   1   8       2943.65       3190.96       129.23 o                         
  21   1   8      10903.81      11472.09       249.23 o                         
  22   1   8       5859.50       6205.63       247.31 o                         
   0   2   8       1226.44       1477.12        70.77 o                         
   1   2   8      43057.09      43725.56       475.93 o                         
   2   2   8       4947.74       4860.05        64.56 o                         
   3   2   8      50923.73      53014.76       521.08 o                         
   4   2   8       1118.87        913.61        26.87 o                         
   5   2   8         28.99         45.51        14.38 o                         
   6   2   8         79.59        137.00        17.55 o                         
   7   2   8        376.54        371.11        24.40 o                         
   8   2   8       1464.73       1392.28        36.43 o                         
   9   2   8      20275.08      20671.28       256.52 o                         
  10   2   8         65.21         86.98        26.14 o                         
  11   2   8      22651.32      21930.83       301.91 o                         
  12   2   8        700.30        751.71        45.16 o                         
  13   2   8       5187.73       5345.68       107.21 o                         
  14   2   8       3763.20       3950.67        95.48 o                         
  15   2   8      13638.20      13205.34       211.23 o                         
  16   2   8       2313.15       2311.02        96.64 o                         
  17   2   8       7494.95       7592.79       195.88 o                         
  18   2   8         53.11         76.08        57.74 o                         
  19   2   8        473.29        605.43        72.84 o                         
  20   2   8        102.02        136.97        67.62 o                         
  21   2   8       3979.45       4719.45       157.57 o                         
  22   2   8         14.89         51.92       128.19 o                         
   1   3   8        424.63        476.39        20.32 o                         
   2   3   8       1377.48       1353.34        25.37 o                         
   3   3   8      94572.77      99868.88       987.29 o                         
   4   3   8       5351.64       4662.74        73.58 o                         
   5   3   8      44683.84      43900.00       473.12 o                         
   6   3   8       6918.12       6960.85        95.01 o                         
   7   3   8      11804.75      11336.44       136.51 o                         
   8   3   8       7967.33       7539.45       123.27 o                         
   9   3   8      22160.67      21656.79       267.92 o                         
  10   3   8       8833.08       9343.45       152.26 o                         
  11   3   8         19.37         16.71        28.26 o                         
  12   3   8         16.68         39.93        35.09 o                         
  13   3   8       2119.20       2349.36        75.30 o                         
  14   3   8       2134.79       1984.44        75.85 o                         
  15   3   8       6089.28       5880.70       125.95 o                         
  16   3   8       2641.23       2782.17       107.22 o                         
  17   3   8       9041.63       8824.74       234.38 o                         
  18   3   8        385.04        310.13        64.63 o                         
  19   3   8        411.69        457.33        71.00 o                         
  20   3   8          4.25          4.48        64.89 o                         
  21   3   8       8908.35       8536.43       211.27 o                         
  22   3   8       1276.38       1501.24       200.93 o                         
   0   4   8      20903.10      19219.05       333.80 o                         
   1   4   8      21699.78      21307.23       231.14 o                         
   2   4   8       2711.01       2737.18        41.96 o                         
   3   4   8       1512.56       1509.80        37.66 o                         
   4   4   8       9924.12       9502.81       119.75 o                         
   5   4   8      48112.93      46906.27       516.57 o                         
   6   4   8      17911.41      17144.51       188.64 o                         
   7   4   8      13029.34      13068.27       165.45 o                         
   8   4   8       7933.82       7869.47       112.84 o                         
   9   4   8       1207.31       1268.51        47.55 o                         
  10   4   8       1686.03       1637.92        56.77 o                         
  11   4   8       5183.35       5350.64       104.34 o                         
  12   4   8      10982.63      11181.00       177.40 o                         
  13   4   8      42092.59      40989.00       536.71 o                         
  14   4   8      13315.81      13251.10       217.39 o                         
  15   4   8       6590.27       7056.91       156.66 o                         
  16   4   8       2647.02       2705.72       111.88 o                         
  17   4   8         36.55         18.04        55.73 o                         
  18   4   8       6956.23       6523.94       167.44 o                         
  19   4   8      12953.84      13025.87       259.81 o                         
  20   4   8       4849.01       4926.36       162.38 o                         
  21   4   8       6155.03       6424.49       203.68 o                         
  22   4   8          0.61          9.13       177.05 o                         
   1   5   8        478.18        835.43        20.26 o                         
   2   5   8      17036.14      18469.86       195.74 o                         
   3   5   8       9605.39       9676.56       110.56 o                         
   4   5   8      19207.72      18522.85       204.06 o                         
   5   5   8      14098.51      14410.72       159.59 o                         
   6   5   8      19097.52      18720.16       231.10 o                         
   7   5   8       2417.62       2457.55        53.30 o                         
   8   5   8       2699.71       2751.74        56.64 o                         
   9   5   8      46847.69      45470.85       577.98 o                         
  10   5   8       7486.62       8141.94       149.46 o                         
  11   5   8       6590.12       6479.11       119.45 o                         
  12   5   8        168.98        196.98        39.82 o                         
  13   5   8      11347.18      10422.49       173.46 o                         
  14   5   8       8052.65       8079.84       150.02 o                         
  15   5   8      21610.92      21013.36       336.75 o                         
  16   5   8       2668.83       2436.52       105.75 o                         
  17   5   8      11331.83      10974.51       231.42 o                         
  18   5   8        193.46        304.48        67.26 o                         
  19   5   8         48.00        -31.10        63.69 o                         
  20   5   8       1665.48       1289.60        99.13 o                         
  21   5   8        130.48        120.30        78.12 o                         
  22   5   8       3838.79       4816.00       748.62 o                         
   0   6   8       1685.82       1911.83        54.74 o                         
   1   6   8      87941.76      89993.30       985.59 o                         
   2   6   8       5993.36       5960.20        84.06 o                         
   3   6   8      64876.77      65205.05       655.07 o                         
   4   6   8      16207.38      16510.08       187.71 o                         
   5   6   8        155.10        185.49        20.05 o                         
   6   6   8        126.62        113.15        20.64 o                         
   7   6   8         73.65         92.49        23.48 o                         
   8   6   8       3025.45       2909.37        78.39 o                         
   9   6   8      28619.11      28538.09       388.82 o                         
  10   6   8         46.98         19.10        32.79 o                         
  11   6   8      24359.52      24638.60       347.18 o                         
  12   6   8       4057.38       4261.82       102.17 o                         
  13   6   8      16243.01      15450.13       242.00 o                         
  14   6   8       8363.82       8121.59       155.33 o                         
  15   6   8      37257.16      36404.02       556.96 o                         
  16   6   8       5640.23       5649.23       153.62 o                         
  17   6   8       8338.68       8633.65       200.00 o                         
  18   6   8         15.38         -4.95        64.14 o                         
  19   6   8        763.13        629.48        90.82 o                         
  20   6   8        293.25        389.16        82.85 o                         
  21   6   8       2824.07       3032.22       230.10 o                         
   1   7   8       4111.16       4395.32        94.00 o                         
   2   7   8       2707.71       3149.80        57.38 o                         
   3   7   8        539.14        472.01        27.46 o                         
   4   7   8         90.92        128.90        21.06 o                         
   5   7   8       3885.67       4130.52        74.77 o                         
   6   7   8        182.07        171.65        27.40 o                         
   7   7   8      16887.38      15735.02       221.79 o                         
   8   7   8      24654.46      23965.41       322.44 o                         
   9   7   8      16730.68      16338.09       249.33 o                         
  10   7   8      31815.31      30332.04       428.54 o                         
  11   7   8      16906.72      16106.00       252.62 o                         
  12   7   8         72.96         33.22        41.34 o                         
  13   7   8        125.65         67.45        44.51 o                         
  14   7   8       3350.80       3243.30       109.66 o                         
  15   7   8       7441.31       7033.19       171.29 o                         
  16   7   8       3885.87       3988.26       138.80 o                         
  17   7   8       3652.63       3720.00       150.67 o                         
  18   7   8       1128.91       1179.83        92.88 o                         
  19   7   8       6010.34       6350.58       188.89 o                         
  20   7   8        347.49        342.63        83.63 o                         
  21   7   8        328.32        118.60       154.85 o                         
   0   8   8      33056.00      31610.51       618.71 o                         
   1   8   8       5761.32       5639.94       103.12 o                         
   2   8   8      15465.84      14820.79       216.63 o                         
   3   8   8      14138.59      13831.06       199.07 o                         
   4   8   8        372.56        342.23        33.35 o                         
   5   8   8      19265.52      19599.12       286.91 o                         
   6   8   8      12540.87      12102.76       180.78 o                         
   7   8   8        149.89         74.23        32.06 o                         
   8   8   8       8664.21       8700.12       148.26 o                         
   9   8   8       5258.49       5118.18       107.43 o                         
  10   8   8        797.11        817.16        56.03 o                         
  11   8   8       6166.56       5873.12       126.38 o                         
  12   8   8       1986.32       1796.72        76.93 o                         
  13   8   8      11331.86      11349.73       202.92 o                         
  14   8   8        385.88        418.34        61.35 o                         
  15   8   8      17962.08      17858.64       323.61 o                         
  16   8   8        547.81        515.74        78.90 o                         
  17   8   8        725.98        728.06        82.52 o                         
  18   8   8       3899.71       4079.28       152.69 o                         
  19   8   8      15908.31      15657.44       339.94 o                         
  20   8   8       5693.04       5286.81       278.80 o                         
   1   9   8       6107.01       5575.36       150.23 o                         
   2   9   8        178.35        231.90        32.48 o                         
   3   9   8       5143.01       4991.93       103.78 o                         
   4   9   8       9320.02       9740.34       158.77 o                         
   5   9   8        974.01       1081.27        51.67 o                         
   6   9   8       5065.41       4744.25       100.32 o                         
   7   9   8       7914.81       7474.36       139.15 o                         
   8   9   8       7901.68       7837.08       145.44 o                         
   9   9   8      57062.24      56133.92       758.17 o                         
  10   9   8      21532.34      21034.64       329.13 o                         
  11   9   8      10360.19      10232.54       190.90 o                         
  12   9   8       1379.40       1410.47        74.79 o                         
  13   9   8        406.54        273.45        59.29 o                         
  14   9   8       9030.97       9302.01       202.93 o                         
  15   9   8      23844.30      23525.97       422.00 o                         
  16   9   8       2391.93       2271.76       129.27 o                         
  17   9   8      26313.54      26548.99       495.94 o                         
  18   9   8        112.90         86.24        75.68 o                         
  19   9   8        896.53        797.54        97.15 o                         
  20   9   8        151.32        156.79       161.66 o                         
   0  10   8          8.57         38.75        44.42 o                         
   1  10   8       3656.39       3932.01        92.11 o                         
   2  10   8        567.23        650.76        43.98 o                         
   3  10   8       2064.77       2258.81        71.35 o                         
   4  10   8       4022.07       3813.08        91.33 o                         
   5  10   8        804.80        893.09        50.83 o                         
   6  10   8        994.72       1007.24        55.43 o                         
   7  10   8        918.58        872.58        54.86 o                         
   8  10   8        609.02        534.30        59.49 o                         
   9  10   8        280.28        366.84        50.29 o                         
  10  10   8         18.25        -28.18        45.56 o                         
  11  10   8       2548.32       2469.71        97.87 o                         
  12  10   8        305.97        322.40        63.40 o                         
  13  10   8        677.76        573.60        70.55 o                         
  14  10   8       1248.23       1182.30        86.29 o                         
  15  10   8       2457.49       2225.20       139.28 o                         
  16  10   8        361.64        241.74        77.55 o                         
  17  10   8        126.49        117.91        77.42 o                         
  18  10   8          5.80        -76.79        76.79 o                         
  19  10   8         29.78        252.99       154.79 o                         
   1  11   8         67.06          0.90        34.21 o                         
   2  11   8        904.51       1022.07        54.06 o                         
   3  11   8       8959.99       9035.45       157.47 o                         
   4  11   8        128.68        158.43        40.37 o                         
   5  11   8      13164.29      12455.80       201.05 o                         
   6  11   8       3161.40       3098.70        91.05 o                         
   7  11   8      39681.19      40015.30       558.91 o                         
   8  11   8       4615.14       4536.65       112.81 o                         
   9  11   8      45319.93      43890.30       631.22 o                         
  10  11   8       4859.65       5098.25       132.51 o                         
  11  11   8      11682.17      11545.54       240.39 o                         
  12  11   8        978.46        770.87        75.96 o                         
  13  11   8        810.94        688.72        75.49 o                         
  14  11   8         18.50        -15.53        60.19 o                         
  15  11   8      12825.29      13390.19       300.01 o                         
  16  11   8       2972.20       2864.50       162.62 o                         
  17  11   8      14608.26      14372.56       333.52 o                         
  18  11   8       2622.81       2722.58       201.89 o                         
  19  11   8       9206.26      10888.10       848.99 o                         
   0  12   8      38821.77      37379.39       701.46 o                         
   1  12   8      10320.41      10650.03       172.54 o                         
   2  12   8      11506.04      10879.84       179.66 o                         
   3  12   8       1162.34       1042.95        58.95 o                         
   4  12   8       1315.31       1145.69        62.00 o                         
   5  12   8        247.24        219.37        45.43 o                         
   6  12   8       6631.17       6359.28       136.21 o                         
   7  12   8       2482.19       2552.07        89.83 o                         
   8  12   8        479.57        547.93        57.51 o                         
   9  12   8       1716.99       1484.88        77.89 o                         
  10  12   8        302.50        161.55        61.85 o                         
  11  12   8        447.32        436.28        69.56 o                         
  12  12   8         87.60        141.93        63.21 o                         
  13  12   8         30.99         79.55        63.30 o                         
  14  12   8        364.70        282.57        70.43 o                         
  15  12   8        392.96        302.66        77.29 o                         
  16  12   8        603.37        508.12       104.78 o                         
  17  12   8       3632.76       4037.09       196.05 o                         
  18  12   8       4370.29       5304.62       345.72 o                         
   1  13   8       5575.00       5113.87       113.59 o                         
   2  13   8         50.11         67.99        41.99 o                         
   3  13   8       8117.84       8019.05       153.75 o                         
   4  13   8       2234.73       2355.98        86.31 o                         
   5  13   8       6042.01       6144.15       133.10 o                         
   6  13   8        178.27        120.78        48.09 o                         
   7  13   8       1590.72       1685.13        82.16 o                         
   8  13   8      10826.64      10564.59       200.45 o                         
   9  13   8      21454.28      21314.33       371.32 o                         
  10  13   8      18341.06      18082.46       342.93 o                         
  11  13   8       5508.85       5539.02       163.74 o                         
  12  13   8       1733.45       1579.82       111.83 o                         
  13  13   8         94.91         69.73        66.60 o                         
  14  13   8       3073.78       3002.20       185.10 o                         
  15  13   8       2650.77       2950.93       143.38 o                         
  16  13   8       3002.04       3228.64       236.97 o                         
  17  13   8       2527.00       2355.08       230.88 o                         
   0  14   8       8955.35       9029.75       224.33 o                         
   1  14   8      42626.89      43153.71       558.53 o                         
   2  14   8       2071.81       2038.22        83.02 o                         
   3  14   8       7511.57       7916.48       157.37 o                         
   4  14   8         25.67        -34.47        47.37 o                         
   5  14   8        144.17        133.88        52.35 o                         
   6  14   8          0.94        -40.06        49.38 o                         
   7  14   8        535.01        441.96        66.15 o                         
   8  14   8         29.70         64.96        59.03 o                         
   9  14   8       7001.34       7301.79       180.44 o                         
  10  14   8        313.72        398.27        75.09 o                         
  11  14   8      13176.36      13808.46       287.23 o                         
  12  14   8        477.84        348.82        80.20 o                         
  13  14   8       3948.21       4012.11       157.88 o                         
  14  14   8        100.52          4.87        85.08 o                         
  15  14   8       1179.39       1092.06       124.90 o                         
  16  14   8         56.92         81.66       141.02 o                         
   1  15   8       4805.71       5389.34       129.53 o                         
   2  15   8       7140.09       7510.31       154.51 o                         
   3  15   8       5168.10       5192.88       127.26 o                         
   4  15   8       2974.24       2906.02       101.47 o                         
   5  15   8       1389.55       1515.98        85.99 o                         
   6  15   8       1101.78       1138.68        82.41 o                         
   7  15   8        997.05        937.42        78.34 o                         
   8  15   8         32.21         -1.45        64.46 o                         
   9  15   8       3671.22       3656.63       140.96 o                         
  10  15   8        657.84        459.30        79.84 o                         
  11  15   8        111.43         61.34        71.92 o                         
  12  15   8        124.61         17.51        80.53 o                         
  13  15   8          3.28         -7.54        85.84 o                         
  14  15   8          3.07         76.39        97.92 o                         
  15  15   8       1425.03       1306.70       215.04 o                         
   0  16   8       3636.12       4097.02       159.17 o                         
   1  16   8      12940.60      13255.54       215.90 o                         
   2  16   8        413.16        395.97        64.67 o                         
   3  16   8       3852.80       4249.20       131.19 o                         
   4  16   8        672.05        489.44        69.96 o                         
   5  16   8         47.21         -3.48        61.56 o                         
   6  16   8       2648.19       2796.45       122.26 o                         
   7  16   8       5211.72       5289.43       164.97 o                         
   8  16   8       1142.15       1071.20       108.79 o                         
   9  16   8       6119.70       6002.50       235.31 o                         
  10  16   8          6.52        -82.07        82.07 o                         
  11  16   8        520.23        439.52       100.53 o                         
  12  16   8       2564.21       2636.56       161.78 o                         
  13  16   8        567.86        410.51       135.81 o                         
  14  16   8       3439.19       3825.40       365.62 o                         
   1  17   8        174.12         20.00        79.70 o                         
   2  17   8       2224.56       2190.41       137.03 o                         
   3  17   8       1567.81       1588.73       149.89 o                         
   4  17   8       1463.72       1552.09       123.72 o                         
   5  17   8       7671.00       7796.88       241.85 o                         
   6  17   8          2.74        -75.01        75.01 o                         
   7  17   8        277.36        268.26        85.86 o                         
   8  17   8       1936.32       2178.97       143.86 o                         
   9  17   8       4255.52       4209.01       196.76 o                         
  10  17   8       4274.87       4665.36       279.79 o                         
  11  17   8       3176.01       3328.63       271.90 o                         
  12  17   8        457.04        337.77       153.66 o                         
   0  18   8      10349.43      10050.12       411.67 o                         
   1  18   8      10494.48      10342.27       293.88 o                         
   2  18   8        775.90        692.46       149.20 o                         
   3  18   8        572.37        561.83       103.70 o                         
   4  18   8       1080.17        738.57       115.09 o                         
   5  18   8       3340.51       3440.63       179.05 o                         
   6  18   8        216.76          1.47        89.98 o                         
   7  18   8        441.51        498.58       106.54 o                         
   8  18   8         70.24         96.05       102.22 o                         
   9  18   8        646.16        571.58       131.27 o                         
  10  18   8        292.81        329.18       165.03 o                         
   1  19   8       3378.98       3178.34       203.61 o                         
   2  19   8       2575.27       2475.76       158.05 o                         
   3  19   8      10928.38      11036.69       388.90 o                         
   4  19   8       1116.31       1046.67       125.83 o                         
   5  19   8       5324.53       5384.86       220.71 o                         
   6  19   8         20.63        -13.20        98.85 o                         
   7  19   8       5402.22       4601.99       311.68 o                         
   8  19   8         31.02        431.35       262.56 o                         
   0  20   8         55.70         22.69       208.44 o                         
   1  20   8       3179.83       3116.45       281.97 o                         
   2  20   8          4.44         -2.20       197.95 o                         
   3  20   8         92.07        248.67       240.36 o                         
   4  20   8        109.02       1145.07       444.90 o                         
   5  20   8       3414.34       3923.13       692.87 o                         
   1   1   9       3557.00       3838.46        66.05 o                         
   2   1   9       9497.66      10057.43       142.46 o                         
   3   1   9     101592.91     104106.82      1231.97 o                         
   4   1   9       3479.30       3901.48        52.14 o                         
   5   1   9      92056.73      92662.51       975.80 o                         
   6   1   9       4448.98       4691.36        70.65 o                         
   7   1   9      36080.95      35123.93       393.57 o                         
   8   1   9         22.64         24.50        22.89 o                         
   9   1   9      12552.84      11659.09       180.16 o                         
  10   1   9        254.55        390.67        25.77 o                         
  11   1   9       1285.60       1278.00        51.32 o                         
  12   1   9        100.73         -0.40        32.60 o                         
  13   1   9        736.50        607.42        45.13 o                         
  14   1   9        337.50        348.80        42.05 o                         
  15   1   9        620.75        619.73        60.14 o                         
  16   1   9        292.23        233.08        55.02 o                         
  17   1   9       8878.01       8667.76       187.97 o                         
  18   1   9         92.62         79.03        57.75 o                         
  19   1   9       4498.40       4454.22       140.67 o                         
  20   1   9          6.31         46.94        64.85 o                         
  21   1   9      18289.09      17455.29       330.52 o                         
  22   1   9         13.48       -107.15       107.15 o                         
   0   2   9      53972.82      52428.26       792.18 o                         
   1   2   9      69768.91      69188.52       746.93 o                         
   2   2   9       5538.56       5856.20        80.60 o                         
   3   2   9       1305.68       1200.97        28.34 o                         
   4   2   9       3044.78       2919.34        44.06 o                         
   5   2   9     108142.78     107681.31      1131.82 o                         
   6   2   9        213.83        184.13        18.94 o                         
   7   2   9      24141.86      23644.30       287.05 o                         
   8   2   9       1838.37       1771.17        55.65 o                         
   9   2   9       5283.29       5359.05       114.68 o                         
  10   2   9       3699.91       3689.70        69.06 o                         
  11   2   9       3015.96       2976.34        71.97 o                         
  12   2   9        122.28        172.73        33.63 o                         
  13   2   9      56385.79      55176.13       706.54 o                         
  14   2   9        349.25        257.06        44.75 o                         
  15   2   9      10755.97      10859.13       179.01 o                         
  16   2   9         51.31         -1.73        49.59 o                         
  17   2   9       1132.70       1048.76        76.21 o                         
  18   2   9      14584.41      14139.84       268.35 o                         
  19   2   9      21155.40      20758.01       362.50 o                         
  20   2   9          4.31        -13.47        64.52 o                         
  21   2   9       2392.05       2580.81       147.26 o                         
  22   2   9       1760.26       1832.53       184.67 o                         
   1   3   9       1352.59       1160.43        30.67 o                         
   2   3   9      10975.30      11933.41       144.52 o                         
   3   3   9      52104.45      51924.98       522.37 o                         
   4   3   9         63.16        162.82        26.83 o                         
   5   3   9      62361.46      62587.99       666.91 o                         
   6   3   9       4504.38       4283.09        87.66 o                         
   7   3   9       6705.64       6506.33       104.26 o                         
   8   3   9      10997.70      10925.44       185.35 o                         
   9   3   9       3098.29       3041.04        58.94 o                         
  10   3   9         45.76        134.31        24.27 o                         
  11   3   9       3656.18       3591.62        80.40 o                         
  12   3   9       1385.93       1281.76        54.36 o                         
  13   3   9       4463.23       4536.17       101.60 o                         
  14   3   9        495.81        475.50        47.57 o                         
  15   3   9      10142.34      10355.36       179.17 o                         
  16   3   9       3661.09       3775.37       127.21 o                         
  17   3   9       1189.71       1108.56        91.67 o                         
  18   3   9        860.37        851.37        83.94 o                         
  19   3   9       1363.30       1275.04        94.71 o                         
  20   3   9         53.78         79.13        71.83 o                         
  21   3   9       7234.67       7582.00       220.03 o                         
  22   3   9         19.77        127.05       134.03 o                         
   0   4   9        258.98        134.25        23.28 o                         
   1   4   9      53505.86      52985.54       606.81 o                         
   2   4   9        129.69        135.43        13.48 o                         
   3   4   9     128520.26     133124.84      1366.07 o                         
   4   4   9       3769.47       3559.73        62.77 o                         
   5   4   9       8003.11       8356.84       108.47 o                         
   6   4   9       2216.71       1911.02        49.91 o                         
   7   4   9       7547.39       7441.96       119.43 o                         
   8   4   9       9256.20       9656.58       136.78 o                         
   9   4   9      33309.40      32537.67       399.59 o                         
  10   4   9      11898.07      12045.78       181.51 o                         
  11   4   9      16737.58      17256.41       247.37 o                         
  12   4   9        273.03        220.22        37.91 o                         
  13   4   9      20922.24      20707.19       295.34 o                         
  14   4   9         38.40         22.04        39.88 o                         
  15   4   9      61148.55      59226.40       783.07 o                         
  16   4   9       1021.76        847.79        69.81 o                         
  17   4   9      12640.40      12581.33       242.87 o                         
  18   4   9        548.77        440.66        69.65 o                         
  19   4   9         21.82        -14.23        62.51 o                         
  20   4   9        611.48        647.40        83.32 o                         
  21   4   9       2129.17       2159.02       118.17 o                         
   1   5   9       1284.77       1473.70        40.13 o                         
   2   5   9         49.54         47.34        13.46 o                         
   3   5   9       6840.59       6898.51        96.63 o                         
   4   5   9       4690.71       4250.59        80.82 o                         
   5   5   9       5737.16       5591.82        88.03 o                         
   6   5   9      10485.47      10455.48       132.53 o                         
   7   5   9        584.88        700.74        28.26 o                         
   8   5   9        146.26        185.03        22.46 o                         
   9   5   9       1634.87       1530.77        53.60 o                         
  10   5   9       1647.20       1633.29        57.97 o                         
  11   5   9      17813.86      17864.52       256.39 o                         
  12   5   9        604.58        644.02        46.62 o                         
  13   5   9        100.05         52.01        40.22 o                         
  14   5   9        103.07          9.29        42.97 o                         
  15   5   9        737.33        835.66        69.73 o                         
  16   5   9        135.76         43.97        54.82 o                         
  17   5   9        308.14        235.00        63.26 o                         
  18   5   9       1979.27       1832.76        99.87 o                         
  19   5   9        934.20        793.14        81.80 o                         
  20   5   9        511.68        711.43        88.04 o                         
  21   5   9        658.21        785.86       110.44 o                         
   0   6   9       1300.90       1339.57        58.34 o                         
   1   6   9      27777.62      28494.18       314.64 o                         
   2   6   9       2014.48       2127.30        46.96 o                         
   3   6   9       2782.38       2976.43        56.21 o                         
   4   6   9       1501.29       1641.71        38.51 o                         
   5   6   9      53315.28      53294.77       601.33 o                         
   6   6   9        707.86        496.55        25.95 o                         
   7   6   9      11260.71      11742.75       156.93 o                         
   8   6   9        274.67        350.24        32.56 o                         
   9   6   9       1430.63       1752.60        60.55 o                         
  10   6   9       1159.13       1217.13        54.90 o                         
  11   6   9      13512.96      12442.69       198.73 o                         
  12   6   9        632.46        493.88        46.88 o                         
  13   6   9      30333.37      30259.13       424.72 o                         
  14   6   9        497.60        466.68        54.20 o                         
  15   6   9      13524.75      14045.76       257.35 o                         
  16   6   9          0.14        -29.51        56.93 o                         
  17   6   9        897.69       1058.85        85.93 o                         
  18   6   9        101.39        139.22        66.68 o                         
  19   6   9      20210.69      19993.10       391.23 o                         
  20   6   9       1717.61       1703.34       110.37 o                         
  21   6   9       9737.77      10188.46       489.19 o                         
   1   7   9       2350.49       2138.06        47.91 o                         
   2   7   9       3334.78       3225.80        61.09 o                         
   3   7   9       4961.90       4759.84        78.46 o                         
   4   7   9        152.49        170.97        23.81 o                         
   5   7   9       6979.36       6964.11       107.17 o                         
   6   7   9        671.80        616.03        36.11 o                         
   7   7   9       4352.17       4472.29        88.36 o                         
   8   7   9       9522.81       9420.44       154.47 o                         
   9   7   9      92460.56      88142.09      1158.96 o                         
  10   7   9      12364.04      12543.97       223.94 o                         
  11   7   9      21642.95      20444.96       308.26 o                         
  12   7   9        753.02        670.85        54.10 o                         
  13   7   9       6727.24       6289.22       136.56 o                         
  14   7   9       7612.94       7727.94       159.63 o                         
  15   7   9      34889.48      34167.74       530.35 o                         
  16   7   9        847.04        740.98        76.32 o                         
  17   7   9      19943.33      20623.04       383.82 o                         
  18   7   9        300.47        566.69        81.05 o                         
  19   7   9        612.89        581.53       104.45 o                         
  20   7   9       1197.87        951.82        98.94 o                         
  21   7   9         13.51         50.48       134.73 o                         
   0   8   9        500.04        468.20        48.24 o                         
   1   8   9      10462.42       9968.54       156.87 o                         
   2   8   9       4261.53       4128.82        86.49 o                         
   3   8   9      20302.26      19303.53       266.94 o                         
   4   8   9        395.16        457.19        36.11 o                         
   5   8   9         35.12         25.58        28.00 o                         
   6   8   9         19.53         10.46        29.43 o                         
   7   8   9         19.58         53.41        31.28 o                         
   8   8   9        100.09         83.14        35.83 o                         
   9   8   9       5090.80       5559.69       121.61 o                         
  10   8   9        255.49        247.39        44.96 o                         
  11   8   9       3275.64       3197.68       113.22 o                         
  12   8   9        286.57        292.35        50.08 o                         
  13   8   9       1904.65       2009.51        86.15 o                         
  14   8   9        943.15        917.11        73.67 o                         
  15   8   9      19431.79      19602.08       395.26 o                         
  16   8   9        177.04        230.30        68.31 o                         
  17   8   9       2635.72       2418.53       123.39 o                         
  18   8   9        180.20        177.54        76.70 o                         
  19   8   9        127.71        169.15        82.07 o                         
  20   8   9        221.71        290.86       128.46 o                         
   1   9   9        142.49        120.23        31.34 o                         
   2   9   9        621.29        535.90        38.49 o                         
   3   9   9       1699.17       1731.74        59.01 o                         
   4   9   9       3481.15       3544.59        82.99 o                         
   5   9   9      15053.86      14543.89       220.02 o                         
   6   9   9        889.79        908.37        54.25 o                         
   7   9   9      52218.14      48718.08       662.18 o                         
   8   9   9        970.68        905.56        55.48 o                         
   9   9   9      42727.92      41758.62       618.37 o                         
  10   9   9         61.79         23.26        44.36 o                         
  11   9   9      18155.11      17832.73       300.45 o                         
  12   9   9        101.65         49.52        47.51 o                         
  13   9   9          0.29        -51.53        51.53 o                         
  14   9   9        214.22        271.57        59.92 o                         
  15   9   9      12025.02      12530.61       254.55 o                         
  16   9   9        229.20        368.83        74.53 o                         
  17   9   9      15697.06      14616.99       315.15 o                         
  18   9   9         20.67          8.71        75.02 o                         
  19   9   9      12068.92      12377.45       331.18 o                         
  20   9   9       1027.40        948.59       232.83 o                         
   0  10   9       1927.82       2193.51        97.16 o                         
   1  10   9      10222.16      10217.85       168.81 o                         
   2  10   9       1189.13       1108.09        52.37 o                         
   3  10   9         64.66         79.13        33.50 o                         
   4  10   9       4060.58       3995.01        93.35 o                         
   5  10   9        944.28       1197.02        57.12 o                         
   6  10   9       3680.39       3350.73        88.29 o                         
   7  10   9       8430.88       8141.96       151.91 o                         
   8  10   9        603.91        620.74        54.34 o                         
   9  10   9        990.47        991.92        65.94 o                         
  10  10   9       4904.52       4749.17       124.86 o                         
  11  10   9       5319.44       5134.55       133.24 o                         
  12  10   9       4275.58       4043.22       122.41 o                         
  13  10   9       5912.37       5999.17       163.92 o                         
  14  10   9       2000.01       1930.58       104.05 o                         
  15  10   9       3457.96       2953.75       162.45 o                         
  16  10   9        570.30        395.00        81.37 o                         
  17  10   9       3511.44       3253.52       184.49 o                         
  18  10   9        296.39        223.34        87.47 o                         
  19  10   9      11578.62      12033.85       412.91 o                         
   1  11   9       4723.17       4695.40       101.93 o                         
   2  11   9       2237.53       2178.21        73.25 o                         
   3  11   9       8513.15       8069.39       146.99 o                         
   4  11   9       3880.20       3997.65        97.86 o                         
   5  11   9       5464.09       5395.17       115.91 o                         
   6  11   9       4737.28       4169.57       102.08 o                         
   7  11   9       9744.36       9215.43       170.42 o                         
   8  11   9       1278.65       1208.59        69.12 o                         
   9  11   9      70703.44      68357.88       984.38 o                         
  10  11   9       4622.70       4589.06       128.01 o                         
  11  11   9      12301.54      12312.93       234.30 o                         
  12  11   9        406.59        346.86        66.98 o                         
  13  11   9       1365.57       1383.58        90.25 o                         
  14  11   9       3288.40       3147.29       129.53 o                         
  15  11   9      12495.32      12624.03       282.08 o                         
  16  11   9         56.53         80.88        74.79 o                         
  17  11   9      10708.88      10704.53       342.69 o                         
  18  11   9          0.90         43.81       115.82 o                         
   0  12   9         25.54         65.99        56.24 o                         
   1  12   9      23497.88      23457.62       330.99 o                         
   2  12   9       1590.40       1645.05        69.69 o                         
   3  12   9       5939.27       5849.31       123.89 o                         
   4  12   9        179.68        227.09        46.09 o                         
   5  12   9        529.55        463.51        50.68 o                         
   6  12   9          8.77         12.95        47.08 o                         
   7  12   9       2140.93       1928.50        80.03 o                         
   8  12   9       1160.51       1191.36        71.10 o                         
   9  12   9       7015.04       7216.06       164.49 o                         
  10  12   9         84.80         81.90        53.47 o                         
  11  12   9       6038.35       6199.77       168.45 o                         
  12  12   9         34.09         -4.26        59.25 o                         
  13  12   9       3491.45       3441.39       147.63 o                         
  14  12   9        911.10       1036.21       111.05 o                         
  15  12   9       1012.67        930.04        94.03 o                         
  16  12   9         22.29         18.32        77.63 o                         
  17  12   9       1654.32       1632.93       124.05 o                         
  18  12   9        317.59        100.15       314.63 o                         
   1  13   9       5252.30       5331.02       116.96 o                         
   2  13   9       1822.44       1877.96        80.75 o                         
   3  13   9       1774.31       1896.83        78.48 o                         
   4  13   9         47.61        -40.97        40.97 o                         
   5  13   9       3008.65       3199.18        99.79 o                         
   6  13   9       2014.06       1740.81        80.43 o                         
   7  13   9      10010.81       9957.02       188.38 o                         
   8  13   9        123.49         74.18        53.27 o                         
   9  13   9      14644.15      14596.56       269.17 o                         
  10  13   9         49.93        -33.86        59.30 o                         
  11  13   9       3411.52       3204.13       128.55 o                         
  12  13   9        527.53        535.51        75.19 o                         
  13  13   9         38.19        -29.13        64.77 o                         
  14  13   9        241.54        177.50        72.98 o                         
  15  13   9       8361.75       8388.99       226.77 o                         
  16  13   9       1132.12       1284.38       115.36 o                         
  17  13   9      14419.35      14859.16       735.85 o                         
   0  14   9        165.98         87.03        65.06 o                         
   1  14   9      21061.12      21123.82       304.02 o                         
   2  14   9        689.10        622.20        58.86 o                         
   3  14   9       2856.66       2827.44        97.75 o                         
   4  14   9        437.82        432.60        56.87 o                         
   5  14   9        241.77        183.42        51.86 o                         
   6  14   9        488.29        358.72        57.60 o                         
   7  14   9       7731.26       7614.39       164.60 o                         
   8  14   9        130.73         82.96        60.19 o                         
   9  14   9       2717.29       2504.44       115.26 o                         
  10  14   9         30.80        -34.26        63.05 o                         
  11  14   9         21.18         30.11        65.28 o                         
  12  14   9       1083.03       1092.09        98.21 o                         
  13  14   9        133.43        111.79        71.05 o                         
  14  14   9       1247.60       1178.35        97.79 o                         
  15  14   9         24.36        -56.90        95.12 o                         
  16  14   9        144.59       -175.70       203.23 o                         
   1  15   9       1977.26       1948.27        85.62 o                         
   2  15   9       2548.42       2686.07        97.77 o                         
   3  15   9       6530.08       6775.03       147.89 o                         
   4  15   9       5345.55       5392.84       133.41 o                         
   5  15   9       6391.69       6474.95       155.18 o                         
   6  15   9        735.47        716.59        70.68 o                         
   7  15   9         31.89         63.84        59.68 o                         
   8  15   9        813.32        770.25        85.54 o                         
   9  15   9      11173.46      11514.92       254.75 o                         
  10  15   9         33.95        -65.10        65.10 o                         
  11  15   9       7437.35       7499.52       209.37 o                         
  12  15   9          2.45        -32.99        72.10 o                         
  13  15   9         60.43        135.54        90.05 o                         
  14  15   9         33.18         51.87       116.74 o                         
  15  15   9       2953.97       2852.50       342.70 o                         
   0  16   9       1382.59       1252.71       105.83 o                         
   1  16   9      30815.63      31303.58       419.69 o                         
   2  16   9         12.86        -35.62        52.28 o                         
   3  16   9       4625.75       4797.72       127.79 o                         
   4  16   9        709.27        597.66        75.70 o                         
   5  16   9       3893.60       3933.42       137.44 o                         
   6  16   9       1191.08       1017.19        84.52 o                         
   7  16   9       1198.49       1176.53        87.39 o                         
   8  16   9        215.05        119.68        71.21 o                         
   9  16   9       1027.36        763.05        89.30 o                         
  10  16   9        102.93         50.82        77.47 o                         
  11  16   9       3604.66       3677.70       180.06 o                         
  12  16   9        186.86         44.91        93.42 o                         
  13  16   9       1623.32       1632.24       176.84 o                         
   1  17   9       5257.28       5142.30       165.29 o                         
   2  17   9       1473.13       1520.93       104.86 o                         
   3  17   9      14666.48      15096.89       297.30 o                         
   4  17   9        669.19        663.51        83.73 o                         
   5  17   9       5777.46       5829.57       171.21 o                         
   6  17   9       1302.14       1349.08       100.08 o                         
   7  17   9       1009.14        866.11       103.43 o                         
   8  17   9        658.60        596.93        98.50 o                         
   9  17   9        136.91        238.32        96.16 o                         
  10  17   9          8.32         -3.41        92.05 o                         
  11  17   9        459.31        423.12       141.88 o                         
  12  17   9          0.74       -165.87       165.87 o                         
   0  18   9        483.05        314.12       136.35 o                         
   1  18   9       9738.95      10316.20       293.66 o                         
   2  18   9        900.30       1084.58       114.44 o                         
   3  18   9        505.23        543.15       103.26 o                         
   4  18   9        284.99        479.77        99.48 o                         
   5  18   9       2260.59       2404.61       178.97 o                         
   6  18   9        200.61        198.79        94.78 o                         
   7  18   9       4435.82       4336.77       258.41 o                         
   8  18   9        610.02        622.54       116.51 o                         
   9  18   9       1345.89       1417.51       218.43 o                         
   1  19   9        127.66        163.13       103.72 o                         
   2  19   9        440.40        277.73       121.18 o                         
   3  19   9       3066.16       3471.16       185.91 o                         
   4  19   9        636.68        646.10       114.51 o                         
   5  19   9       2640.42       2159.12       163.67 o                         
   6  19   9         15.35       -139.16       139.16 o                         
   7  19   9        105.63        240.68       342.79 o                         
   0   0  10      28140.07      27685.04       766.72 o                         
   1   0  10     169054.33     170403.58      2909.70 o                         
   2   0  10      36000.88      36493.92       690.24 o                         
   3   0  10       1970.93       1910.08        68.06 o                         
   4   0  10      33330.95      34403.50       619.35 o                         
   5   0  10     115115.46     116774.07      1664.26 o                         
   6   0  10       4602.96       4434.64        95.57 o                         
   7   0  10      12311.06      11596.31       211.55 o                         
   8   0  10       3122.92       2964.95       124.74 o                         
   9   0  10       7603.16       7278.19       184.76 o                         
  10   0  10       8174.49       7959.63       201.90 o                         
  11   0  10       2234.86       2338.27       105.23 o                         
  12   0  10      23253.55      23523.39       434.71 o                         
  13   0  10      16161.90      15796.78       341.51 o                         
  14   0  10      32561.49      31875.47       616.80 o                         
  15   0  10       3186.85       3291.81       139.23 o                         
  16   0  10      11442.25      11078.50       267.81 o                         
  17   0  10       2966.66       2721.99       150.02 o                         
  18   0  10      10170.68       9940.72       294.96 o                         
  19   0  10      28236.73      27354.64       640.67 o                         
  20   0  10       1837.48       1699.37       139.60 o                         
  21   0  10       1887.29       1552.20       144.40 o                         
  22   0  10       2395.21       2332.38       371.04 o                         
   1   1  10       4633.56       4456.03        73.95 o                         
   2   1  10        824.29        670.73        31.34 o                         
   3   1  10      50028.62      50733.38       614.42 o                         
   4   1  10      40010.23      40631.79       448.87 o                         
   5   1  10      23017.36      22475.22       241.89 o                         
   6   1  10      10217.02       9602.36       135.41 o                         
   7   1  10       7179.27       6615.60        98.98 o                         
   8   1  10       6839.25       6633.38       116.07 o                         
   9   1  10         27.00         77.30        28.99 o                         
  10   1  10        616.24        686.09        44.81 o                         
  11   1  10       3615.59       3358.82        87.43 o                         
  12   1  10        761.42        732.37        52.99 o                         
  13   1  10         90.82         62.78        32.75 o                         
  14   1  10       2190.19       2062.37        72.95 o                         
  15   1  10       5909.90       6065.06       128.72 o                         
  16   1  10        100.73        108.82        49.30 o                         
  17   1  10        249.33        242.78        63.37 o                         
  18   1  10        148.55        123.34        63.35 o                         
  19   1  10       1418.14       1570.38       100.96 o                         
  20   1  10       3820.92       4050.40       175.87 o                         
  21   1  10      12029.44      12297.25       276.70 o                         
  22   1  10       4492.82       4706.87       375.55 o                         
   0   2  10        257.57        283.26        19.60 o                         
   1   2  10       4845.60       4277.50        75.62 o                         
   2   2  10       2286.59       1990.47        47.28 o                         
   3   2  10      24416.70      24925.80       277.26 o                         
   4   2  10       3286.52       3560.94        49.24 o                         
   5   2  10       4689.58       4869.76        75.01 o                         
   6   2  10       1007.32        849.25        29.94 o                         
   7   2  10       1572.19       1399.62        45.50 o                         
   8   2  10         75.65         46.57        26.83 o                         
   9   2  10      10230.50       9581.52       156.34 o                         
  10   2  10       2613.14       2666.49        75.38 o                         
  11   2  10       3194.64       3283.60        87.04 o                         
  12   2  10        148.97        160.42        30.88 o                         
  13   2  10       2231.37       2181.95        68.91 o                         
  14   2  10       2884.24       2906.49        84.73 o                         
  15   2  10      13307.60      13340.35       208.83 o                         
  16   2  10        856.71        838.29        59.44 o                         
  17   2  10       1302.07       1434.08        81.28 o                         
  18   2  10        210.18        159.73        56.91 o                         
  19   2  10        124.46        202.78        60.88 o                         
  20   2  10        138.45        198.12        65.89 o                         
  21   2  10         23.35         55.96        68.62 o                         
   1   3  10        191.20        146.34        15.12 o                         
   2   3  10         69.92         72.43        14.35 o                         
   3   3  10      37706.32      36970.45       411.55 o                         
   4   3  10         72.50        102.96        14.34 o                         
   5   3  10      56168.80      56836.41       609.27 o                         
   6   3  10       7665.01       7007.82        95.84 o                         
   7   3  10        966.72        833.11        37.46 o                         
   8   3  10       6170.49       5558.52       116.68 o                         
   9   3  10       1094.11       1063.18        50.49 o                         
  10   3  10      10883.81      10863.46       176.88 o                         
  11   3  10       2707.62       2737.22        59.47 o                         
  12   3  10       3509.07       3212.28        79.16 o                         
  13   3  10       1230.15       1295.71        57.62 o                         
  14   3  10       6559.79       6628.81       129.97 o                         
  15   3  10         69.81         84.74        42.90 o                         
  16   3  10       3918.46       3524.38       111.27 o                         
  17   3  10       5870.13       5828.20       149.56 o                         
  18   3  10       2990.01       3010.75       115.57 o                         
  19   3  10        575.21        615.77        77.92 o                         
  20   3  10        515.37        590.04        92.14 o                         
  21   3  10       5838.52       5678.05       178.32 o                         
   0   4  10         44.31         59.91        26.25 o                         
   1   4  10      58944.73      59401.45       678.86 o                         
   2   4  10        401.50        430.11        22.53 o                         
   3   4  10       1169.17       1344.61        31.61 o                         
   4   4  10       4970.91       4700.53        69.18 o                         
   5   4  10      56550.67      57533.24       617.84 o                         
   6   4  10       3973.27       4235.90        91.07 o                         
   7   4  10      31275.24      30232.33       383.64 o                         
   8   4  10        573.74        646.94        41.24 o                         
   9   4  10       2595.42       2366.18        72.72 o                         
  10   4  10        277.72        263.64        25.11 o                         
  11   4  10       5880.34       4987.10        99.71 o                         
  12   4  10       3104.60       3378.30        84.17 o                         
  13   4  10      23120.34      24380.96       339.28 o                         
  14   4  10       5486.71       5404.15       116.87 o                         
  15   4  10       6865.24       6841.30       139.27 o                         
  16   4  10       2137.99       2155.99        92.64 o                         
  17   4  10       3407.24       3392.04       121.07 o                         
  18   4  10        296.53        400.64        85.99 o                         
  19   4  10      21888.34      21451.92       387.70 o                         
  20   4  10       1080.47       1257.84        93.98 o                         
  21   4  10       3025.84       2990.63       147.42 o                         
   1   5  10       3718.39       3767.91        64.54 o                         
   2   5  10      10891.96      10637.95       147.27 o                         
   3   5  10       4871.28       4476.69        72.41 o                         
   4   5  10      16643.12      16118.53       247.64 o                         
   5   5  10       5043.73       5157.84        96.97 o                         
   6   5  10      28513.90      27354.03       349.41 o                         
   7   5  10       4043.59       3855.67        79.97 o                         
   8   5  10      21762.64      22408.22       325.14 o                         
   9   5  10      59021.58      57471.03       701.31 o                         
  10   5  10       2470.27       2434.84        68.76 o                         
  11   5  10      16628.43      15821.78       238.01 o                         
  12   5  10       1117.67       1095.57        65.04 o                         
  13   5  10       3255.17       3023.08        93.45 o                         
  14   5  10        564.65        635.20        53.32 o                         
  15   5  10      28160.36      27436.64       395.16 o                         
  16   5  10        931.06        912.82        69.73 o                         
  17   5  10      13794.15      13485.32       275.25 o                         
  18   5  10       3028.32       2997.22       126.34 o                         
  19   5  10       1073.14        910.54        86.52 o                         
  20   5  10       7008.62       6749.62       231.08 o                         
  21   5  10          5.19         61.80       121.27 o                         
   0   6  10        262.97        238.57        25.55 o                         
   1   6  10      18669.48      18884.64       260.25 o                         
   2   6  10      10982.62      10210.11       196.32 o                         
   3   6  10      40231.77      39656.28       479.05 o                         
   4   6  10       4735.32       4686.81        97.40 o                         
   5   6  10        138.45        169.85        29.77 o                         
   6   6  10       4591.21       4221.81        88.64 o                         
   7   6  10       4736.22       4762.95        79.61 o                         
   8   6  10        725.30        694.57        32.38 o                         
   9   6  10       5722.41       5849.85       114.17 o                         
  10   6  10      12518.76      11824.45       194.07 o                         
  11   6  10       3951.41       3571.78        92.36 o                         
  12   6  10       2832.18       3265.25        92.62 o                         
  13   6  10       5105.79       5383.58       123.16 o                         
  14   6  10       5640.93       5674.40       130.29 o                         
  15   6  10      28086.33      27796.76       431.93 o                         
  16   6  10       3482.81       3187.66       117.13 o                         
  17   6  10       2333.24       2355.74       124.25 o                         
  18   6  10        209.20        244.05        68.47 o                         
  19   6  10        171.42        173.45        70.78 o                         
  20   6  10        142.41         84.65        74.71 o                         
  21   6  10        636.64        888.87       204.10 o                         
   1   7  10       1728.83       1900.39        43.19 o                         
   2   7  10         21.71         29.55        16.94 o                         
   3   7  10        425.67        538.87        27.40 o                         
   4   7  10       2384.76       1983.09        62.76 o                         
   5   7  10       4668.64       5009.85        84.21 o                         
   6   7  10      22260.31      22377.73       284.21 o                         
   7   7  10        900.20        959.55        39.35 o                         
   8   7  10      16511.36      16231.72       246.06 o                         
   9   7  10      20909.52      20354.56       310.51 o                         
  10   7  10       7253.74       7107.99       137.33 o                         
  11   7  10      13831.90      13887.92       226.27 o                         
  12   7  10       3883.79       4407.14       108.52 o                         
  13   7  10       2716.42       2917.23        93.78 o                         
  14   7  10       1592.61       1482.32        74.35 o                         
  15   7  10       1536.98       1625.82        84.46 o                         
  16   7  10       1762.53       1599.41       101.98 o                         
  17   7  10        695.41        549.61        72.03 o                         
  18   7  10       3985.66       4295.26       168.95 o                         
  19   7  10       3430.59       3912.88       231.93 o                         
  20   7  10       3295.61       3459.04       206.72 o                         
   0   8  10      37319.91      36258.32       663.23 o                         
   1   8  10       4161.15       4196.34        85.91 o                         
   2   8  10      16726.49      16056.90       218.45 o                         
   3   8  10       3052.10       3106.74        66.54 o                         
   4   8  10       5085.00       5283.15       101.45 o                         
   5   8  10      13840.96      13262.82       201.38 o                         
   6   8  10         52.46         50.09        29.67 o                         
   7   8  10      16265.71      16022.90       245.34 o                         
   8   8  10       7108.83       6986.52       136.47 o                         
   9   8  10        119.59        104.11        38.57 o                         
  10   8  10       8042.35       7792.85       153.36 o                         
  11   8  10      24340.50      23396.92       361.08 o                         
  12   8  10       1589.05       1643.77        75.42 o                         
  13   8  10      22707.23      21503.23       341.78 o                         
  14   8  10       1413.58       1551.73        81.60 o                         
  15   8  10       8258.36       8019.76       185.40 o                         
  16   8  10       4274.73       4307.55       143.55 o                         
  17   8  10        362.39        373.56        72.89 o                         
  18   8  10       5463.93       5387.11       177.15 o                         
  19   8  10      10234.33      10266.79       267.86 o                         
  20   8  10        143.58        463.67       167.61 o                         
   1   9  10       2093.76       2381.58        69.14 o                         
   2   9  10       1394.44       1199.70        51.50 o                         
   3   9  10       2063.94       1841.60        61.68 o                         
   4   9  10        107.78        161.62        33.07 o                         
   5   9  10      10521.71      10664.57       173.15 o                         
   6   9  10        935.76        850.98        48.09 o                         
   7   9  10      12108.58      11718.24       194.09 o                         
   8   9  10        208.84        184.08        41.68 o                         
   9   9  10      93937.76      89421.78      1264.36 o                         
  10   9  10          1.54        -41.31        43.20 o                         
  11   9  10      16675.45      16122.81       277.60 o                         
  12   9  10          2.51        -23.05        45.93 o                         
  13   9  10       7611.82       7498.43       168.02 o                         
  14   9  10       1618.96       1524.36        89.54 o                         
  15   9  10      23230.59      22371.84       405.71 o                         
  16   9  10         28.89         86.96        65.95 o                         
  17   9  10      13625.71      13895.87       316.04 o                         
  18   9  10         39.73         16.99        73.25 o                         
  19   9  10       1103.18       1284.60       121.31 o                         
   0  10  10         45.05         37.68        45.65 o                         
   1  10  10       2213.64       2141.04        70.55 o                         
   2  10  10       4129.98       4225.68       107.39 o                         
   3  10  10        104.45         76.56        34.64 o                         
   4  10  10        170.36        194.25        36.78 o                         
   5  10  10          1.34          0.36        33.43 o                         
   6  10  10       1061.76       1124.78        56.45 o                         
   7  10  10         29.22         83.16        39.03 o                         
   8  10  10        281.43        245.69        46.17 o                         
   9  10  10        381.76        310.36        51.30 o                         
  10  10  10       2982.44       2902.92       101.03 o                         
  11  10  10        889.08        812.64        67.02 o                         
  12  10  10       2498.46       2458.80       100.10 o                         
  13  10  10       1219.86       1326.52        84.87 o                         
  14  10  10       3807.15       3937.39       135.47 o                         
  15  10  10        186.66        135.36        64.46 o                         
  16  10  10        596.64        510.94       100.65 o                         
  17  10  10          5.33        -41.90        71.87 o                         
  18  10  10        206.03        110.92        83.77 o                         
  19  10  10        160.55        -35.69       215.16 o                         
   1  11  10        810.88        843.94        50.72 o                         
   2  11  10         37.18        136.99        38.70 o                         
   3  11  10       2362.65       2278.33        76.97 o                         
   4  11  10       1543.61       1677.30        67.73 o                         
   5  11  10       7137.78       7326.80       140.71 o                         
   6  11  10        584.10        516.98        48.90 o                         
   7  11  10      25851.12      24645.38       365.56 o                         
   8  11  10       2559.07       2419.51        90.03 o                         
   9  11  10      22880.85      22401.59       364.36 o                         
  10  11  10        245.03        308.09        55.46 o                         
  11  11  10       3592.52       3377.12       115.23 o                         
  12  11  10        239.03        145.34        59.27 o                         
  13  11  10          3.40        -10.24        57.00 o                         
  14  11  10        227.51        178.96        65.00 o                         
  15  11  10       8284.61       8021.66       202.41 o                         
  16  11  10        215.07        251.30        75.50 o                         
  17  11  10      16492.57      16519.42       366.91 o                         
  18  11  10        254.39        245.62       144.58 o                         
   0  12  10      21097.10      21344.61       432.35 o                         
   1  12  10       5696.27       5814.67       121.88 o                         
   2  12  10      12918.73      12373.95       195.19 o                         
   3  12  10        800.58        758.74        55.74 o                         
   4  12  10       2774.95       2694.30        92.39 o                         
   5  12  10       2433.85       2315.33        83.42 o                         
   6  12  10        516.95        507.20        53.25 o                         
   7  12  10       3157.62       3157.55       100.14 o                         
   8  12  10       8792.97       8343.60       171.84 o                         
   9  12  10        113.86         83.67        62.56 o                         
  10  12  10        900.00        734.96        68.68 o                         
  11  12  10       1248.04       1188.23       111.57 o                         
  12  12  10       1367.29       1315.98        89.08 o                         
  13  12  10       5027.09       5019.45       158.41 o                         
  14  12  10       1715.12       1712.31       102.11 o                         
  15  12  10       6122.71       6324.77       189.83 o                         
  16  12  10       2569.66       2608.55       134.79 o                         
  17  12  10       1346.62       1271.10       159.31 o                         
   1  13  10       2233.98       2209.94        80.19 o                         
   2  13  10        516.77        504.06        52.63 o                         
   3  13  10      13859.54      13446.36       222.37 o                         
   4  13  10       4650.73       4334.79       111.55 o                         
   5  13  10      14577.71      14254.79       234.41 o                         
   6  13  10       2017.08       2015.72        85.05 o                         
   7  13  10         30.84         33.49        48.92 o                         
   8  13  10      11007.93      10777.27       207.36 o                         
   9  13  10      18954.39      18689.81       323.90 o                         
  10  13  10       5803.57       5772.22       163.08 o                         
  11  13  10       6458.28       6606.96       177.13 o                         
  12  13  10        346.39        312.05        70.00 o                         
  13  13  10        617.00        520.19        77.04 o                         
  14  13  10          1.75          2.78        68.07 o                         
  15  13  10       4428.15       4517.63       194.45 o                         
  16  13  10       2103.72       2047.55       176.99 o                         
   0  14  10        171.38        335.44        76.50 o                         
   1  14  10      28270.07      28198.94       386.81 o                         
   2  14  10        416.31        429.16        60.22 o                         
   3  14  10       3413.14       3335.91       102.43 o                         
   4  14  10         89.21         68.90        52.50 o                         
   5  14  10        859.85        910.09        84.82 o                         
   6  14  10          8.92         -2.81        49.41 o                         
   7  14  10       1447.17       1351.60        78.74 o                         
   8  14  10         43.79        102.23        56.33 o                         
   9  14  10       2273.21       2103.41       107.08 o                         
  10  14  10        141.42         30.39        61.35 o                         
  11  14  10       4244.68       4210.96       160.68 o                         
  12  14  10         15.67        -67.07        67.07 o                         
  13  14  10       1738.56       1632.88       105.56 o                         
  14  14  10          8.75        -52.15        73.54 o                         
  15  14  10        541.70        397.62       109.87 o                         
   1  15  10       6346.26       6685.45       146.34 o                         
   2  15  10         12.26        -22.54        50.32 o                         
   3  15  10       9759.82       9784.86       182.08 o                         
   4  15  10        257.88        199.14        54.78 o                         
   5  15  10         94.94        -18.39        51.24 o                         
   6  15  10       1412.26       1405.75        81.59 o                         
   7  15  10       1939.29       1832.74       100.46 o                         
   8  15  10        400.09        341.03        68.10 o                         
   9  15  10        846.63        902.59       111.14 o                         
  10  15  10         88.58        176.26        81.12 o                         
  11  15  10        132.31        131.06        71.63 o                         
  12  15  10          0.85        -55.06        80.65 o                         
  13  15  10        140.51         56.52       116.94 o                         
  14  15  10        286.02        209.92       142.34 o                         
   0  16  10       2074.99       2259.44       184.18 o                         
   1  16  10      16010.77      16188.19       250.73 o                         
   2  16  10        520.90        471.11        63.15 o                         
   3  16  10        217.40         80.41        53.79 o                         
   4  16  10        419.18        550.43        63.52 o                         
   5  16  10       1492.86       1322.87        87.34 o                         
   6  16  10        824.70        819.74        77.17 o                         
   7  16  10       4589.87       4722.82       151.58 o                         
   8  16  10        138.15        172.90        70.06 o                         
   9  16  10       1486.08       1292.45       102.28 o                         
  10  16  10        743.31        530.66       103.11 o                         
  11  16  10         36.42         11.30        78.55 o                         
  12  16  10        104.00         47.40       114.96 o                         
  13  16  10        338.50        220.57       218.96 o                         
   1  17  10        832.93        791.94        74.61 o                         
   2  17  10        119.95        171.10        66.13 o                         
   3  17  10       8922.12       9053.33       201.07 o                         
   4  17  10        275.40        207.54        68.53 o                         
   5  17  10       8668.09       8862.96       206.65 o                         
   6  17  10       1242.73       1260.00        98.67 o                         
   7  17  10       1377.47       1450.92       106.27 o                         
   8  17  10       5572.96       5470.24       182.81 o                         
   9  17  10       2009.83       1780.53       149.38 o                         
  10  17  10       3687.08       3637.23       216.47 o                         
  11  17  10       2527.36       2566.60       608.71 o                         
   0  18  10        311.93        322.90       128.50 o                         
   1  18  10       7815.36       7649.92       246.71 o                         
   2  18  10       3295.74       3801.33       180.07 o                         
   3  18  10        396.36        499.85        99.77 o                         
   4  18  10       1298.94       1212.31       120.65 o                         
   5  18  10       3706.54       3820.76       229.42 o                         
   6  18  10         66.76         -0.93        89.50 o                         
   7  18  10         32.98         -6.70        89.41 o                         
   8  18  10         59.01       -167.03       167.03 o                         
   9  18  10        194.02        189.63       335.50 o                         
   1  19  10       2221.01       2140.19       149.20 o                         
   2  19  10          4.80        116.31       100.47 o                         
   3  19  10       4434.26       4993.66       293.89 o                         
   4  19  10        245.65        117.63       206.92 o                         
   5  19  10       4387.70       5939.11       504.15 o                         
   6  19  10       1505.40       1804.03       386.55 o                         
   1   1  11          9.04         24.58        17.51 o                         
   2   1  11       3014.74       3001.79        72.30 o                         
   3   1  11      13546.02      13268.34       181.89 o                         
   4   1  11       9753.89       8920.35       120.92 o                         
   5   1  11      28456.12      28282.31       306.71 o                         
   6   1  11       2083.73       1925.08        41.07 o                         
   7   1  11       4069.13       3763.06        86.69 o                         
   8   1  11       4469.09       4107.48        86.36 o                         
   9   1  11        925.38        975.87        48.23 o                         
  10   1  11      14168.12      13936.01       215.10 o                         
  11   1  11       4540.09       4562.69       104.48 o                         
  12   1  11       1979.84       1924.84        79.83 o                         
  13   1  11          7.69         26.69        42.46 o                         
  14   1  11      14257.55      13592.11       220.77 o                         
  15   1  11        657.36        682.21        49.28 o                         
  16   1  11       8653.08       8590.84       160.74 o                         
  17   1  11       2269.73       2251.31       101.41 o                         
  18   1  11       6951.77       7187.36       181.34 o                         
  19   1  11       1293.47       1448.86       103.11 o                         
  20   1  11        120.41        118.56        77.29 o                         
  21   1  11       1917.95       2095.62       129.86 o                         
   0   2  11       1810.57       1739.04        53.50 o                         
   1   2  11     190038.64     194539.84      2074.29 o                         
   2   2  11       5870.12       5598.83        92.40 o                         
   3   2  11      14388.31      13459.10       160.01 o                         
   4   2  11      48106.39      48020.52       519.49 o                         
   5   2  11      27864.21      27707.10       301.92 o                         
   6   2  11      20673.32      20814.71       238.83 o                         
   7   2  11      11323.72      10741.56       160.67 o                         
   8   2  11       6492.86       6117.61       112.36 o                         
   9   2  11      21106.52      20492.98       292.67 o                         
  10   2  11       7240.52       7330.23       134.67 o                         
  11   2  11       8958.90       9040.51       158.49 o                         
  12   2  11      33065.96      32850.13       455.06 o                         
  13   2  11        143.28        275.15        48.68 o                         
  14   2  11      38568.46      38807.09       535.90 o                         
  15   2  11        391.71        380.58        47.81 o                         
  16   2  11      14413.41      14585.09       220.96 o                         
  17   2  11      10768.09      11098.16       267.43 o                         
  18   2  11         13.86        100.64        51.32 o                         
  19   2  11      19762.29      19436.63       373.54 o                         
  20   2  11      12321.66      13335.84       308.34 o                         
  21   2  11         50.27        -38.85        65.25 o                         
   1   3  11        108.89        132.38        16.66 o                         
   2   3  11      25324.74      25727.00       287.46 o                         
   3   3  11         22.12         49.60        15.31 o                         
   4   3  11      53663.36      52507.90       621.88 o                         
   5   3  11       2774.98       2813.95        60.53 o                         
   6   3  11      28512.40      27582.99       325.36 o                         
   7   3  11      15773.59      15466.77       218.30 o                         
   8   3  11       5791.35       5851.97       110.16 o                         
   9   3  11      42788.62      41270.48       548.18 o                         
  10   3  11         91.15         63.87        35.42 o                         
  11   3  11      14887.65      14544.90       227.36 o                         
  12   3  11        213.14        193.03        44.61 o                         
  13   3  11        116.22        101.16        45.06 o                         
  14   3  11       1471.76       1299.55        57.19 o                         
  15   3  11      17720.28      17320.18       262.10 o                         
  16   3  11       1479.24       1589.62        70.67 o                         
  17   3  11       7476.00       7502.75       196.59 o                         
  18   3  11       1170.87       1206.05        77.46 o                         
  19   3  11       4771.37       4721.31       145.28 o                         
  20   3  11      12075.22      12140.58       266.33 o                         
  21   3  11        301.21        227.26        74.41 o                         
   0   4  11      32497.30      31204.02       509.68 o                         
   1   4  11       2209.17       2048.89        59.82 o                         
   2   4  11        858.16        850.44        33.22 o                         
   3   4  11       8473.89       8660.86       123.84 o                         
   4   4  11       8971.49       8509.16       109.61 o                         
   5   4  11        250.34        284.02        23.72 o                         
   6   4  11       2375.10       2420.28        63.55 o                         
   7   4  11      10161.46       9956.05       154.27 o                         
   8   4  11         18.48         45.04        30.40 o                         
   9   4  11       4588.35       4430.83        97.90 o                         
  10   4  11          0.31         27.78        36.37 o                         
  11   4  11         98.91         80.36        41.00 o                         
  12   4  11       1799.23       1646.99        75.16 o                         
  13   4  11         73.74         51.62        32.70 o                         
  14   4  11       3621.27       3601.70        94.72 o                         
  15   4  11       6792.80       6681.69       137.52 o                         
  16   4  11       4379.09       4206.21       114.77 o                         
  17   4  11        132.22        105.17        52.73 o                         
  18   4  11        689.86        679.96        68.86 o                         
  19   4  11       1856.78       1925.55       106.83 o                         
  20   4  11        448.33        301.29        69.49 o                         
  21   4  11        373.22        321.42       146.75 o                         
   1   5  11        221.03        201.65        23.33 o                         
   2   5  11       1998.54       1889.10        53.27 o                         
   3   5  11      10701.54       9709.07       153.20 o                         
   4   5  11       7603.58       7656.40       113.30 o                         
   5   5  11      22330.95      22893.93       305.89 o                         
   6   5  11       8241.08       7993.53       130.05 o                         
   7   5  11       7572.26       7239.44       130.70 o                         
   8   5  11      42178.21      39967.03       566.11 o                         
   9   5  11       1465.84       1391.02        76.43 o                         
  10   5  11      31819.31      31588.92       463.88 o                         
  11   5  11       2219.96       2108.34        83.00 o                         
  12   5  11        756.71        710.19        60.84 o                         
  13   5  11       1386.03       1281.12        58.71 o                         
  14   5  11      14277.65      14357.52       237.43 o                         
  15   5  11        194.93        148.75        45.37 o                         
  16   5  11       4368.48       4507.88       125.82 o                         
  17   5  11       1721.54       1686.11        90.62 o                         
  18   5  11       7006.76       7545.39       232.18 o                         
  19   5  11        530.01        307.03        81.36 o                         
  20   5  11       2981.75       2844.78       126.79 o                         
  21   5  11       3329.06       3952.30       649.11 o                         
   0   6  11      27547.51      25900.50       556.41 o                         
   1   6  11       7881.43       6900.36       139.96 o                         
   2   6  11      15357.53      14814.26       212.52 o                         
   3   6  11       3352.56       2966.75        76.84 o                         
   4   6  11         14.48         29.04        24.08 o                         
   5   6  11      26260.83      26524.46       375.22 o                         
   6   6  11       9473.56       8510.21       143.71 o                         
   7   6  11       7085.57       6857.43       130.12 o                         
   8   6  11      14936.32      14937.03       250.58 o                         
   9   6  11       1352.70       1194.75        64.97 o                         
  10   6  11       1823.06       1691.78        77.43 o                         
  11   6  11      10659.11      10804.20       182.44 o                         
  12   6  11       1381.27       1416.15        72.74 o                         
  13   6  11      19884.10      19116.90       296.35 o                         
  14   6  11       1671.24       1542.79        72.07 o                         
  15   6  11       6970.24       6707.19       146.51 o                         
  16   6  11        506.90        521.68        67.31 o                         
  17   6  11        360.12        370.30        74.22 o                         
  18   6  11       2112.95       2042.04       105.01 o                         
  19   6  11       9510.89       9529.84       293.65 o                         
  20   6  11       4182.04       4630.31       190.92 o                         
   1   7  11        229.21        226.42        30.25 o                         
   2   7  11       8501.05       8031.80       135.86 o                         
   3   7  11        688.71        611.07        57.55 o                         
   4   7  11      28275.61      27588.07       402.93 o                         
   5   7  11        120.87        164.66        35.56 o                         
   6   7  11      41427.84      38844.48       553.81 o                         
   7   7  11      22431.60      21923.85       333.99 o                         
   8   7  11       2452.57       2546.93        91.04 o                         
   9   7  11      75429.05      72652.65       931.04 o                         
  10   7  11       1032.50       1244.47        54.88 o                         
  11   7  11      13365.31      13091.58       221.64 o                         
  12   7  11        377.81        331.57        45.22 o                         
  13   7  11       4712.77       4694.47       136.48 o                         
  14   7  11          8.72        -33.71        44.33 o                         
  15   7  11      22353.35      22009.09       378.88 o                         
  16   7  11         74.68        143.81        56.62 o                         
  17   7  11      16702.43      16077.05       329.00 o                         
  18   7  11       2562.34       2261.27       131.47 o                         
  19   7  11       3651.42       3561.32       144.18 o                         
  20   7  11       2108.58       1947.39       196.20 o                         
   0   8  11       5634.79       6012.97       129.77 o                         
   1   8  11       1514.06       1456.74        44.43 o                         
   2   8  11       4592.77       4641.92        82.38 o                         
   3   8  11        342.58        259.82        27.92 o                         
   4   8  11       6180.52       6248.29       102.63 o                         
   5   8  11       1685.25       1507.94        43.47 o                         
   6   8  11       3014.67       2596.80        59.12 o                         
   7   8  11        596.64        766.68        45.60 o                         
   8   8  11       2735.17       2779.56        81.55 o                         
   9   8  11          9.69          2.16        33.81 o                         
  10   8  11       3905.40       3881.97       102.80 o                         
  11   8  11        564.94        608.39        50.96 o                         
  12   8  11       2501.97       2608.13        91.85 o                         
  13   8  11       2803.90       2874.72        97.93 o                         
  14   8  11       8343.79       8145.55       170.76 o                         
  15   8  11        263.11        284.44        69.16 o                         
  16   8  11       1431.60       1310.55        85.56 o                         
  17   8  11         26.31         47.82        69.87 o                         
  18   8  11        612.12        435.46        77.13 o                         
  19   8  11        314.03        380.85        83.07 o                         
   1   9  11       1053.46        969.29        47.20 o                         
   2   9  11       1366.59       1335.13        53.04 o                         
   3   9  11       5930.43       5274.93       102.60 o                         
   4   9  11        966.71       1071.38        49.43 o                         
   5   9  11        509.45        354.85        40.65 o                         
   6   9  11        298.78        288.92        43.37 o                         
   7   9  11       5574.23       5056.92       112.08 o                         
   8   9  11       8939.57       8782.02       170.07 o                         
   9   9  11        934.25        940.77        57.38 o                         
  10   9  11       8862.14       8120.90       165.59 o                         
  11   9  11        190.96        217.35        48.36 o                         
  12   9  11       2123.40       2216.79        98.25 o                         
  13   9  11        289.19        195.67        51.79 o                         
  14   9  11         62.48         67.58        54.93 o                         
  15   9  11       3079.71       3189.62       140.32 o                         
  16   9  11        148.02        233.35        66.32 o                         
  17   9  11       4400.11       4248.80       159.14 o                         
  18   9  11        520.47        377.15        79.09 o                         
  19   9  11        399.09        235.24       108.05 o                         
   0  10  11      72461.87      69189.64      1229.64 o                         
   1  10  11       5299.24       4591.58        97.97 o                         
   2  10  11      47086.56      45744.91       589.93 o                         
   3  10  11       9710.80      10117.26       168.70 o                         
   4  10  11       4854.23       4826.75       112.81 o                         
   5  10  11       3159.90       3100.82        83.75 o                         
   6  10  11      10821.41      10942.41       182.69 o                         
   7  10  11       4923.44       4895.16       115.37 o                         
   8  10  11      24148.19      22757.44       352.80 o                         
   9  10  11       2395.92       2434.35        88.84 o                         
  10  10  11       1120.55       1002.95        65.61 o                         
  11  10  11      19736.83      18803.63       317.80 o                         
  12  10  11        585.45        737.83        67.43 o                         
  13  10  11      22525.20      21238.15       359.99 o                         
  14  10  11       1291.17       1210.27        82.89 o                         
  15  10  11      14142.47      13975.56       286.16 o                         
  16  10  11       4705.31       4506.36       167.27 o                         
  17  10  11         83.86        117.73        72.82 o                         
  18  10  11      14017.92      14058.13       359.07 o                         
   1  11  11       4597.22       4458.54       100.37 o                         
   2  11  11        183.57        109.02        37.90 o                         
   3  11  11      11204.12      10957.03       184.01 o                         
   4  11  11        908.99        719.58        53.27 o                         
   5  11  11      19835.86      19293.79       288.37 o                         
   6  11  11        209.01        120.69        41.61 o                         
   7  11  11        514.51        611.48        54.63 o                         
   8  11  11      11090.20      10836.11       200.69 o                         
   9  11  11      18924.45      18550.13       312.36 o                         
  10  11  11      14542.06      13703.01       250.01 o                         
  11  11  11       2390.95       2270.19        96.08 o                         
  12  11  11        425.79        335.70        59.77 o                         
  13  11  11       2635.04       2791.97       122.31 o                         
  14  11  11         17.52        -16.61        58.95 o                         
  15  11  11       4227.53       4336.78       149.12 o                         
  16  11  11       2347.80       2266.92       148.35 o                         
  17  11  11        617.20        599.32        88.29 o                         
   0  12  11         17.70         87.48        60.06 o                         
   1  12  11       9582.46       9386.16       164.27 o                         
   2  12  11         91.03         55.89        41.15 o                         
   3  12  11       2542.31       2486.41       103.12 o                         
   4  12  11        293.72        243.28        46.49 o                         
   5  12  11         78.74        113.69        43.94 o                         
   6  12  11        201.92        246.45        47.69 o                         
   7  12  11       1038.10       1076.25        66.84 o                         
   8  12  11        148.27         95.16        48.93 o                         
   9  12  11       1238.82       1207.49        76.42 o                         
  10  12  11       1408.39       1288.78        77.87 o                         
  11  12  11       2900.58       2607.63       105.02 o                         
  12  12  11       1638.09       1545.20        92.04 o                         
  13  12  11       2445.65       2524.29       149.17 o                         
  14  12  11       1695.63       1642.19        99.52 o                         
  15  12  11         49.57         24.95        67.00 o                         
  16  12  11         94.21         71.59        89.57 o                         
  17  12  11         22.47        -28.40       182.92 o                         
   1  13  11       2226.69       2440.84        84.36 o                         
   2  13  11       3885.63       4012.85       112.90 o                         
   3  13  11       2895.99       2685.93        92.64 o                         
   4  13  11        395.22        300.26        51.61 o                         
   5  13  11        730.40        669.00        57.80 o                         
   6  13  11        256.46        287.22        52.43 o                         
   7  13  11       1827.42       1711.53        82.32 o                         
   8  13  11        203.99        166.74        54.72 o                         
   9  13  11       4788.19       4627.04       171.79 o                         
  10  13  11        763.92        594.85        67.16 o                         
  11  13  11        623.52        502.25        74.58 o                         
  12  13  11        234.73        211.28        66.11 o                         
  13  13  11         34.18         38.11        66.65 o                         
  14  13  11       2458.21       2634.44       125.86 o                         
  15  13  11       5320.99       5865.04       186.24 o                         
  16  13  11        130.14         69.72       142.82 o                         
   0  14  11      29290.19      28673.35       570.73 o                         
   1  14  11       2423.00       2262.40        90.21 o                         
   2  14  11       3086.63       3342.70       102.75 o                         
   3  14  11       1074.11       1000.77        65.73 o                         
   4  14  11       1163.14       1251.73        87.53 o                         
   5  14  11       1443.63       1370.48        74.55 o                         
   6  14  11       2760.73       2676.48       106.14 o                         
   7  14  11       4222.70       4256.87       129.88 o                         
   8  14  11       3776.19       3524.78       121.59 o                         
   9  14  11          0.24         28.71        58.96 o                         
  10  14  11          1.84        -59.00        59.00 o                         
  11  14  11       1104.88        939.74        86.80 o                         
  12  14  11       1741.36       1684.58       104.13 o                         
  13  14  11       1538.81       1422.57       101.31 o                         
  14  14  11       1746.18       1717.33       153.02 o                         
  15  14  11       2719.51       3058.35       247.90 o                         
   1  15  11       1321.15       1477.06        76.31 o                         
   2  15  11        143.71        118.85        51.77 o                         
   3  15  11      18064.37      17367.62       273.99 o                         
   4  15  11        424.21        363.60        58.44 o                         
   5  15  11      20713.02      20871.40       324.11 o                         
   6  15  11       5325.95       5935.54       146.67 o                         
   7  15  11       8352.18       8191.08       199.14 o                         
   8  15  11      19701.26      19149.24       362.44 o                         
   9  15  11         46.81        -36.35        64.13 o                         
  10  15  11      11784.57      11978.37       264.33 o                         
  11  15  11        473.22        327.25        75.59 o                         
  12  15  11       1421.72       1682.52       128.16 o                         
  13  15  11          0.16        -83.60        83.60 o                         
  14  15  11       1522.18       1651.84       329.94 o                         
   0  16  11       2218.38       2104.69       123.89 o                         
   1  16  11       2812.00       2773.39        97.04 o                         
   2  16  11       1707.56       1794.13       104.07 o                         
   3  16  11        593.10        646.75        64.37 o                         
   4  16  11         27.70         47.95        53.53 o                         
   5  16  11       5560.33       6168.60       152.86 o                         
   6  16  11        118.50         54.46        74.56 o                         
   7  16  11        161.37         52.21        65.75 o                         
   8  16  11        211.55        181.79        72.17 o                         
   9  16  11         79.85         26.75        68.58 o                         
  10  16  11       1537.65       1613.03       143.31 o                         
  11  16  11          0.01         29.48        76.58 o                         
  12  16  11        469.78        303.06       140.17 o                         
   1  17  11       2328.11       2421.41        97.68 o                         
   2  17  11        428.57        343.94        66.70 o                         
   3  17  11       3075.68       3205.77       115.30 o                         
   4  17  11         11.14         12.55        62.71 o                         
   5  17  11        549.94        462.49        75.22 o                         
   6  17  11       1034.37       1020.88       102.19 o                         
   7  17  11         97.98        202.45        76.33 o                         
   8  17  11        969.03        686.98        91.50 o                         
   9  17  11       1029.48        906.12       100.84 o                         
  10  17  11        204.19         59.99       144.13 o                         
   0  18  11        495.01        510.49       144.76 o                         
   1  18  11       8075.30       8391.46       256.92 o                         
   2  18  11        475.98        563.93        91.73 o                         
   3  18  11        913.28        643.96        94.75 o                         
   4  18  11       4899.36       4982.06       173.06 o                         
   5  18  11        842.28        668.23        97.86 o                         
   6  18  11       3054.25       2927.15       198.88 o                         
   7  18  11       2876.15       2859.76       412.08 o                         
   8  18  11          8.01       -306.32       306.32 o                         
   1  19  11        164.55        385.77       226.03 o                         
   2  19  11       1554.58       1169.52       305.27 o                         
   3  19  11       3340.75       3599.30       488.29 o                         
   4  19  11       1517.96       1892.39       350.39 o                         
   5  19  11       2078.56       2463.95       692.87 o                         
   0   0  12       5925.66       6102.20       260.02 o                         
   1   0  12     131665.77     136590.03      2225.00 o                         
   2   0  12         59.91         63.09        30.58 o                         
   3   0  12      48969.90      48483.80       862.92 o                         
   4   0  12      53064.86      53961.45      1017.03 o                         
   5   0  12       4557.76       4362.14       118.06 o                         
   6   0  12      29073.26      28875.46       453.81 o                         
   7   0  12       5510.42       5247.78       130.79 o                         
   8   0  12       9616.01       8812.74       212.38 o                         
   9   0  12      11432.17      11386.69       290.34 o                         
  10   0  12        286.84        233.24        55.76 o                         
  11   0  12      10675.18      10722.52       249.56 o                         
  12   0  12      34345.30      34540.34       656.59 o                         
  13   0  12      16716.89      16739.76       360.46 o                         
  14   0  12      43784.39      43089.80       810.16 o                         
  15   0  12      22670.05      21343.95       450.77 o                         
  16   0  12       6464.47       6393.62       206.54 o                         
  17   0  12      10114.23      10581.22       344.44 o                         
  18   0  12       2950.02       2822.44       282.61 o                         
  19   0  12       7644.58       8420.45       420.36 o                         
  20   0  12      17680.59      17172.81       530.21 o                         
  21   0  12         34.95       -172.26       200.48 o                         
   1   1  12       5072.33       5290.94        84.20 o                         
   2   1  12      14215.84      14361.64       201.30 o                         
   3   1  12       6210.79       5971.35        98.97 o                         
   4   1  12      24596.13      24936.30       341.77 o                         
   5   1  12         46.75         45.74        18.88 o                         
   6   1  12        632.36        648.28        25.53 o                         
   7   1  12       4851.60       4726.82        95.74 o                         
   8   1  12       7224.33       7158.69       126.12 o                         
   9   1  12      16052.15      15927.69       237.79 o                         
  10   1  12      17542.68      17162.27       256.73 o                         
  11   1  12       7224.21       7429.71       141.17 o                         
  12   1  12       5235.36       5575.64       121.67 o                         
  13   1  12          8.40         14.27        43.54 o                         
  14   1  12      13074.65      13404.66       219.87 o                         
  15   1  12       2115.84       2260.31        90.01 o                         
  16   1  12      16117.27      16019.56       260.04 o                         
  17   1  12         45.08         -9.43        66.56 o                         
  18   1  12       4237.06       4080.00       156.47 o                         
  19   1  12       1675.86       1717.38       118.59 o                         
  20   1  12        729.81        681.17       101.75 o                         
  21   1  12       1153.94        922.75       181.03 o                         
   0   2  12      38553.73      38965.41       575.62 o                         
   1   2  12        502.90        512.81        19.79 o                         
   2   2  12         29.04         62.31        23.58 o                         
   3   2  12        572.54        661.35        30.44 o                         
   4   2  12        609.63        535.80        25.11 o                         
   5   2  12       2460.09       2185.88        55.18 o                         
   6   2  12         43.09         28.72        17.24 o                         
   7   2  12         20.13         19.71        25.64 o                         
   8   2  12        426.30        357.98        35.52 o                         
   9   2  12        182.49        135.83        34.50 o                         
  10   2  12       2710.30       2816.40        86.40 o                         
  11   2  12        399.09        433.54        46.69 o                         
  12   2  12       3146.20       3246.60        94.61 o                         
  13   2  12        125.39        175.77        47.57 o                         
  14   2  12         76.72        102.96        48.82 o                         
  15   2  12        469.21        387.07        58.26 o                         
  16   2  12        397.33        287.66        59.53 o                         
  17   2  12        243.71        187.76        72.80 o                         
  18   2  12       1711.61       1676.24       118.32 o                         
  19   2  12        177.18        224.85        88.05 o                         
  20   2  12          8.88        -56.26        87.73 o                         
  21   2  12        154.54        241.59       243.91 o                         
   1   3  12        262.98        244.39        19.44 o                         
   2   3  12       1448.71       1385.70        35.99 o                         
   3   3  12       6514.75       5990.94       108.51 o                         
   4   3  12      16464.98      15548.54       199.61 o                         
   5   3  12       6699.12       6151.06       125.49 o                         
   6   3  12       9640.84       9376.58       128.91 o                         
   7   3  12       7377.30       7348.14       123.06 o                         
   8   3  12      24609.88      23865.68       333.73 o                         
   9   3  12       5012.80       4560.19        99.31 o                         
  10   3  12      39994.82      39527.26       532.33 o                         
  11   3  12         41.29         11.52        38.69 o                         
  12   3  12       7341.73       6700.33       148.20 o                         
  13   3  12         15.97         70.98        45.64 o                         
  14   3  12      23080.19      22573.87       339.79 o                         
  15   3  12       1626.09       1745.55       103.74 o                         
  16   3  12       9689.28       9696.80       202.41 o                         
  17   3  12       4186.33       4381.92       162.91 o                         
  18   3  12      11042.02      11105.74       270.32 o                         
  19   3  12       1267.51       1152.89       108.64 o                         
  20   3  12        972.81        977.91       112.64 o                         
   0   4  12      27990.34      26780.67       445.45 o                         
   1   4  12      20735.19      20948.84       251.94 o                         
   2   4  12       7084.92       6844.65       108.07 o                         
   3   4  12       5144.57       4624.84        79.57 o                         
   4   4  12      19709.79      19595.38       257.81 o                         
   5   4  12       1400.28       1289.60        44.22 o                         
   6   4  12      15846.11      15186.87       194.12 o                         
   7   4  12       2682.85       2636.15        68.00 o                         
   8   4  12        659.23        792.78        47.60 o                         
   9   4  12       2056.36       2258.73        75.72 o                         
  10   4  12          8.40        -37.51        37.51 o                         
  11   4  12        155.42         64.61        42.87 o                         
  12   4  12      11135.91      10843.68       199.63 o                         
  13   4  12         22.62        -13.92        46.70 o                         
  14   4  12      14043.40      13575.13       245.25 o                         
  15   4  12        706.95        745.33        70.43 o                         
  16   4  12       1109.44       1230.26        86.64 o                         
  17   4  12       2246.80       2290.29       130.80 o                         
  18   4  12       3857.91       4035.13       231.28 o                         
  19   4  12       5970.97       6371.94       222.14 o                         
  20   4  12      15591.63      15874.32       417.87 o                         
   1   5  12         18.31         -3.60        29.07 o                         
   2   5  12       8226.84       7341.44       146.85 o                         
   3   5  12       8967.78       7978.16       197.25 o                         
   4   5  12      22687.66      22503.32       335.35 o                         
   5   5  12      12022.51      12070.37       172.98 o                         
   6   5  12      33287.30      32554.97       438.10 o                         
   7   5  12      32597.99      31122.61       436.64 o                         
   8   5  12         97.74        104.13        45.95 o                         
   9   5  12      63401.33      59659.86       858.35 o                         
  10   5  12      15606.15      14844.40       255.94 o                         
  11   5  12       9978.55      10414.70       199.16 o                         
  12   5  12        439.19        408.03        56.20 o                         
  13   5  12        526.19        632.32        64.55 o                         
  14   5  12       3606.10       3648.99       121.85 o                         
  15   5  12       9431.32       9583.62       205.83 o                         
  16   5  12       2587.86       2799.59       119.25 o                         
  17   5  12       8458.78       8085.55       231.44 o                         
  18   5  12       1033.25        875.14       109.64 o                         
  19   5  12       6643.54       6882.61       229.02 o                         
  20   5  12       4513.69       4255.52       304.28 o                         
   0   6  12      73887.05      72681.72      1458.68 o                         
   1   6  12        788.38        861.96        55.27 o                         
   2   6  12       3812.46       3524.76        94.81 o                         
   3   6  12       4078.97       3787.54        97.35 o                         
   4   6  12       1531.86       1513.80        58.61 o                         
   5   6  12       5361.41       5306.28       106.18 o                         
   6   6  12       4023.27       3749.13        88.71 o                         
   7   6  12         86.85         77.15        35.26 o                         
   8   6  12       3200.52       3540.92       102.05 o                         
   9   6  12        313.20        315.25        49.41 o                         
  10   6  12         48.47         56.00        46.47 o                         
  11   6  12        475.74        459.60        56.54 o                         
  12   6  12       6366.01       6192.77       149.10 o                         
  13   6  12       5135.24       5539.98       145.31 o                         
  14   6  12         29.75         14.16        57.55 o                         
  15   6  12        994.21       1025.70        80.85 o                         
  16   6  12        100.29          9.82        68.04 o                         
  17   6  12        817.67        717.12        99.09 o                         
  18   6  12       5371.38       5787.13       212.27 o                         
  19   6  12        653.58        524.56       111.53 o                         
  20   6  12        155.58        378.85       220.14 o                         
   1   7  12        119.37         59.01        39.56 o                         
   2   7  12       3549.93       3621.58        72.72 o                         
   3   7  12       9643.24       9132.37       143.76 o                         
   4   7  12      23316.18      22137.74       333.32 o                         
   5   7  12      10513.76       9897.79       174.81 o                         
   6   7  12        354.44        388.28        43.02 o                         
   7   7  12       4134.39       4422.21       109.91 o                         
   8   7  12      12140.82      11827.74       230.17 o                         
   9   7  12       5158.48       4812.45       132.65 o                         
  10   7  12      14299.13      13969.83       258.88 o                         
  11   7  12       1905.67       1961.66        91.49 o                         
  12   7  12        172.98        190.91        58.23 o                         
  13   7  12        469.13        452.67        66.98 o                         
  14   7  12       6093.28       6007.46       162.52 o                         
  15   7  12         41.74         -8.65        63.25 o                         
  16   7  12       1131.06       1072.43        78.41 o                         
  17   7  12        168.95        159.27        56.20 o                         
  18   7  12        190.86        191.83        97.91 o                         
  19   7  12       1596.58       1823.67       174.91 o                         
   0   8  12      58740.95      55022.28      1130.33 o                         
   1   8  12       7885.45       7548.95       131.27 o                         
   2   8  12      31678.50      31131.93       452.29 o                         
   3   8  12      20333.53      18685.52       282.58 o                         
   4   8  12        103.06        126.44        36.59 o                         
   5   8  12       6548.71       6908.82       138.56 o                         
   6   8  12      17337.09      16599.02       267.39 o                         
   7   8  12         56.84         85.70        43.05 o                         
   8   8  12      22415.41      21221.44       371.88 o                         
   9   8  12       5156.30       5067.84       138.16 o                         
  10   8  12        111.38         90.39        53.43 o                         
  11   8  12      10005.91       9818.47       215.31 o                         
  12   8  12       1600.45       1667.88        94.89 o                         
  13   8  12      17513.86      16825.79       287.25 o                         
  14   8  12       1971.84       2112.72        88.04 o                         
  15   8  12      16465.19      15756.19       317.94 o                         
  16   8  12        934.57        882.32        93.09 o                         
  17   8  12        718.86        669.43        92.24 o                         
  18   8  12      12883.69      12381.26       302.27 o                         
  19   8  12        716.29        264.34       226.10 o                         
   1   9  12       1856.99       1839.72        56.66 o                         
   2   9  12       2329.24       2458.87        58.51 o                         
   3   9  12       1799.17       1868.09        78.27 o                         
   4   9  12       9774.73       9402.35       174.20 o                         
   5   9  12         38.28        -23.57        38.01 o                         
   6   9  12      19429.25      18294.66       293.60 o                         
   7   9  12       1404.76       1240.03        70.34 o                         
   8   9  12       3355.53       3458.62       116.32 o                         
   9   9  12       6160.78       6218.93       158.84 o                         
  10   9  12       9294.11       8930.41       174.52 o                         
  11   9  12        997.90        975.29        57.28 o                         
  12   9  12         93.96         90.24        39.42 o                         
  13   9  12        145.84        140.08        42.62 o                         
  14   9  12          3.28          0.96        51.51 o                         
  15   9  12       4181.21       4116.88       147.55 o                         
  16   9  12        151.00        191.16        56.77 o                         
  17   9  12       3419.16       3248.21       139.39 o                         
  18   9  12         97.94        123.72        92.74 o                         
   0  10  12       1948.45       2082.73        93.57 o                         
   1  10  12      10047.15       9561.49       157.31 o                         
   2  10  12       1020.10       1166.47        52.70 o                         
   3  10  12         49.47         97.62        32.43 o                         
   4  10  12        167.80        202.23        34.51 o                         
   5  10  12         54.35        110.47        33.03 o                         
   6  10  12       2210.17       2123.13        70.05 o                         
   7  10  12       1903.10       1788.23        67.59 o                         
   8  10  12       3652.77       3674.39       101.33 o                         
   9  10  12        134.14        152.64        40.89 o                         
  10  10  12       1817.47       1659.77        74.45 o                         
  11  10  12       6450.80       6867.99       153.37 o                         
  12  10  12        800.05        763.13        59.61 o                         
  13  10  12       4769.62       4479.36       125.84 o                         
  14  10  12       2000.73       1999.75        95.90 o                         
  15  10  12        146.41        193.07        55.72 o                         
  16  10  12         83.20          3.75        57.45 o                         
  17  10  12         98.15        100.24        77.19 o                         
  18  10  12       1104.37       1213.07       175.80 o                         
   1  11  12        709.57        706.08        48.79 o                         
   2  11  12      12617.38      12070.33       188.45 o                         
   3  11  12       2138.24       2160.64        79.50 o                         
   4  11  12       8132.70       8208.48       151.37 o                         
   5  11  12        230.44        279.03        44.97 o                         
   6  11  12       3866.09       3811.02        99.69 o                         
   7  11  12         13.88        -39.18        39.18 o                         
   8  11  12       3424.60       3406.44       104.38 o                         
   9  11  12        390.19        390.99        51.55 o                         
  10  11  12        220.84        207.45        47.85 o                         
  11  11  12         13.60         21.03        45.53 o                         
  12  11  12        465.65        409.40        55.20 o                         
  13  11  12        992.83        984.05        83.62 o                         
  14  11  12        543.33        418.62        65.86 o                         
  15  11  12        577.09        647.89        89.61 o                         
  16  11  12         43.53          9.15        60.31 o                         
  17  11  12       1372.86       1458.70       122.53 o                         
   0  12  12      49205.04      47398.38       926.71 o                         
   1  12  12       5495.64       5399.01       117.24 o                         
   2  12  12       7833.78       7680.60       142.45 o                         
   3  12  12      12251.83      11446.20       194.96 o                         
   4  12  12       1994.78       2146.93        90.21 o                         
   5  12  12       2572.97       2567.22        85.85 o                         
   6  12  12      17753.86      17240.48       276.19 o                         
   7  12  12         82.77        110.57        47.13 o                         
   8  12  12      11597.45      10851.09       210.95 o                         
   9  12  12       2554.14       2132.26        90.98 o                         
  10  12  12        146.86         93.75        50.60 o                         
  11  12  12       4877.48       4753.46       133.88 o                         
  12  12  12       5668.35       5255.26       152.33 o                         
  13  12  12       7529.53       7391.45       186.80 o                         
  14  12  12       4863.31       4848.79       153.71 o                         
  15  12  12       9233.03       8925.83       217.26 o                         
  16  12  12        136.36         17.31        71.92 o                         
   1  13  12       1303.26       1198.88        63.54 o                         
   2  13  12        903.28        794.06        57.65 o                         
   3  13  12      12204.80      11709.59       236.23 o                         
   4  13  12       2258.00       2265.53        86.30 o                         
   5  13  12      19313.30      18709.24       289.32 o                         
   6  13  12        134.04         56.94        55.26 o                         
   7  13  12      10355.80      10141.67       196.33 o                         
   8  13  12      13298.51      12708.21       240.13 o                         
   9  13  12       1010.28       1018.03        72.50 o                         
  10  13  12      10856.29      10802.09       218.06 o                         
  11  13  12        612.87        499.41        82.28 o                         
  12  13  12         65.52        105.62        62.11 o                         
  13  13  12       1088.88       1071.22        85.85 o                         
  14  13  12        832.41        809.66        82.28 o                         
  15  13  12        120.59        -72.07        72.07 o                         
   0  14  12         80.98         49.97        66.15 o                         
   1  14  12        409.29        314.83        52.63 o                         
   2  14  12        710.21        557.07        63.02 o                         
   3  14  12       1625.49       1461.50        73.61 o                         
   4  14  12       1362.98       1274.00        71.12 o                         
   5  14  12       1250.39       1408.17        74.33 o                         
   6  14  12        233.25        204.50        52.13 o                         
   7  14  12        119.08        259.31        56.70 o                         
   8  14  12        118.77        118.40        55.74 o                         
   9  14  12          7.60         75.06        55.96 o                         
  10  14  12        410.54        337.21        69.05 o                         
  11  14  12        348.37        251.64        68.77 o                         
  12  14  12       1081.00       1034.98        87.10 o                         
  13  14  12        406.80        243.22        70.69 o                         
  14  14  12       2741.30       2850.00       186.11 o                         
   1  15  12        277.77        212.21        52.81 o                         
   2  15  12       3672.57       3416.51       107.99 o                         
   3  15  12        473.48        486.43        59.82 o                         
   4  15  12        218.42        169.59        53.01 o                         
   5  15  12         69.51         57.65        51.34 o                         
   6  15  12         37.19         85.25        54.60 o                         
   7  15  12       1703.45       1568.20        85.85 o                         
   8  15  12        496.09        520.82        69.22 o                         
   9  15  12       2475.84       2297.07       112.51 o                         
  10  15  12        786.06        673.16        81.12 o                         
  11  15  12        682.23        519.02        79.65 o                         
  12  15  12        514.52        288.42        78.84 o                         
  13  15  12         17.04         48.08       145.08 o                         
   0  16  12       6163.26       5502.26       201.78 o                         
   1  16  12        853.16        752.97        64.40 o                         
   2  16  12         35.54         28.90        54.05 o                         
   3  16  12        326.93        243.53        57.52 o                         
   4  16  12       3873.73       3854.37       119.62 o                         
   5  16  12         46.96          3.69        54.69 o                         
   6  16  12       7689.70       7897.73       253.54 o                         
   7  16  12       1039.35       1073.38        86.72 o                         
   8  16  12       1427.16       1166.36        96.52 o                         
   9  16  12        184.53        191.51        73.32 o                         
  10  16  12       2736.93       2798.07       128.48 o                         
  11  16  12          8.58        -81.85       112.93 o                         
   1  17  12         44.80          6.91        55.09 o                         
   2  17  12       1794.59       1638.14        85.98 o                         
   3  17  12       2290.38       2284.77       108.30 o                         
   4  17  12       1451.35       1808.72        99.55 o                         
   5  17  12       5943.39       5987.06       162.71 o                         
   6  17  12         16.37         58.94        66.97 o                         
   7  17  12       3939.69       3798.10       150.41 o                         
   8  17  12       6485.45       6337.32       238.01 o                         
   9  17  12        235.19        602.73       165.82 o                         
  10  17  12      11980.28      11670.01       765.84 o                         
   0  18  12       1821.62       1699.41       131.41 o                         
   1  18  12        641.24        682.92        78.46 o                         
   2  18  12        191.20        175.38        69.75 o                         
   3  18  12       1395.85       1078.99        92.65 o                         
   4  18  12        757.34        772.79        88.01 o                         
   5  18  12       1577.86       1853.59       150.95 o                         
   6  18  12        131.73        157.83       135.97 o                         
   7  18  12        234.52        161.67       138.60 o                         
   2  19  12          3.08        846.04       539.71 o                         
   3  19  12         77.73         65.64       430.31 o                         
   1   1  13       2028.35       1977.93        51.61 o                         
   2   1  13        163.48        212.18        25.11 o                         
   3   1  13       4245.63       4419.31        94.53 o                         
   4   1  13       5516.18       5371.48       101.27 o                         
   5   1  13       1031.54        936.34        32.74 o                         
   6   1  13      17749.64      17460.04       223.74 o                         
   7   1  13       4401.83       4626.74        82.64 o                         
   8   1  13      62801.17      60604.65       784.62 o                         
   9   1  13       1256.11       1120.19        53.39 o                         
  10   1  13      59640.05      57478.34       752.50 o                         
  11   1  13        243.45        143.98        41.79 o                         
  12   1  13       5460.58       5935.20       128.40 o                         
  13   1  13         13.56        -42.47        42.47 o                         
  14   1  13      25509.76      25163.25       370.85 o                         
  15   1  13       1875.86       1917.68        93.14 o                         
  16   1  13      21224.92      21118.33       321.48 o                         
  17   1  13       6131.44       6683.08       159.58 o                         
  18   1  13      18182.33      17978.58       411.04 o                         
  19   1  13        140.30        188.35        82.75 o                         
  20   1  13       2205.52       2468.69       155.20 o                         
   0   2  13      18042.98      17640.88       279.53 o                         
   1   2  13      12473.67      12299.32       147.09 o                         
   2   2  13      11982.92      11442.12       165.03 o                         
   3   2  13      16699.05      16740.93       230.90 o                         
   4   2  13       9105.49       8504.41       124.27 o                         
   5   2  13       1301.64       1314.41        39.79 o                         
   6   2  13      17109.09      16926.80       240.03 o                         
   7   2  13         71.03        128.01        25.83 o                         
   8   2  13          8.44         46.15        29.86 o                         
   9   2  13       2049.05       2089.54        70.65 o                         
  10   2  13        364.19        258.23        44.32 o                         
  11   2  13       4064.89       3992.60       101.68 o                         
  12   2  13      14884.80      14181.70       228.85 o                         
  13   2  13      10127.52      10404.27       198.09 o                         
  14   2  13       8177.30       8556.97       169.39 o                         
  15   2  13      14341.09      14366.28       236.95 o                         
  16   2  13         67.04         61.18        54.65 o                         
  17   2  13       2192.08       2506.99       113.99 o                         
  18   2  13       5306.63       5459.66       187.33 o                         
  19   2  13         90.57        -26.65        82.49 o                         
  20   2  13      19712.75      18364.19       579.74 o                         
   1   3  13       2595.71       2437.95        48.67 o                         
   2   3  13          9.82         15.90        16.65 o                         
   3   3  13      14670.08      14388.30       187.11 o                         
   4   3  13       6349.96       6678.68       103.16 o                         
   5   3  13       3343.57       3080.76        87.84 o                         
   6   3  13       1212.64       1177.22        50.51 o                         
   7   3  13      11232.33      10565.61       167.79 o                         
   8   3  13      21610.19      21621.40       307.48 o                         
   9   3  13      13402.63      13629.01       213.08 o                         
  10   3  13      52267.44      51008.36       674.27 o                         
  11   3  13       1352.23       1495.45        67.91 o                         
  12   3  13       6206.44       6108.38       135.16 o                         
  13   3  13        492.20        486.13        57.04 o                         
  14   3  13      13105.21      13348.63       235.16 o                         
  15   3  13         13.78        -51.82        51.82 o                         
  16   3  13       7676.20       7338.05       172.58 o                         
  17   3  13         39.65        156.26        69.11 o                         
  18   3  13       1060.21        846.94       105.39 o                         
  19   3  13       2087.08       2228.88       142.49 o                         
  20   3  13        238.49        341.77       132.36 o                         
   0   4  13     166135.09     166776.78      2859.90 o                         
   1   4  13       1154.78       1189.37        56.30 o                         
   2   4  13      37786.37      38218.14       441.91 o                         
   3   4  13       2681.18       2826.62        83.66 o                         
   4   4  13       1148.56       1305.04        59.41 o                         
   5   4  13       6739.28       6434.06       119.01 o                         
   6   4  13        461.27        521.94        28.85 o                         
   7   4  13          3.27        -27.42        27.42 o                         
   8   4  13       4255.10       4783.58       104.51 o                         
   9   4  13         29.30         10.45        34.66 o                         
  10   4  13       8511.87       8579.86       171.60 o                         
  11   4  13        397.71        346.39        51.42 o                         
  12   4  13      27735.58      26694.06       423.83 o                         
  13   4  13       1611.98       1628.63        83.83 o                         
  14   4  13      12283.62      11892.77       232.66 o                         
  15   4  13       1913.13       1839.00        95.69 o                         
  16   4  13       3716.39       3782.78       132.46 o                         
  17   4  13         10.32        -66.29        66.29 o                         
  18   4  13       8547.04       8778.41       249.48 o                         
  19   4  13         49.33         63.54        89.72 o                         
  20   4  13         13.85         17.12       236.56 o                         
   1   5  13        569.89        494.65        44.92 o                         
   2   5  13       9599.19       9567.96       180.16 o                         
   3   5  13       8592.37       8580.25       160.92 o                         
   4   5  13      36225.59      35423.97       526.07 o                         
   5   5  13       1404.67       1311.06        61.32 o                         
   6   5  13       1146.55       1085.60        48.25 o                         
   7   5  13       7662.00       7900.17       148.12 o                         
   8   5  13       9477.07       9124.92       171.77 o                         
   9   5  13      23101.32      22193.98       353.28 o                         
  10   5  13      10460.97      10360.67       203.15 o                         
  11   5  13       5291.95       5159.21       130.71 o                         
  12   5  13        450.34        496.83        59.98 o                         
  13   5  13       1933.19       1750.39        88.17 o                         
  14   5  13      13237.96      13472.59       285.53 o                         
  15   5  13       1167.68       1174.73        84.37 o                         
  16   5  13       5402.33       5968.55       169.87 o                         
  17   5  13       1724.60       1654.31       123.59 o                         
  18   5  13       3998.97       4095.89       180.19 o                         
  19   5  13       3577.24       3833.54       180.47 o                         
  20   5  13        275.20        350.08       278.49 o                         
   0   6  13      55658.72      54664.93      1117.18 o                         
   1   6  13       3628.33       3403.22        99.53 o                         
   2   6  13      24296.12      23262.08       377.65 o                         
   3   6  13       8189.30       8589.81       170.81 o                         
   4   6  13      11101.69      10718.87       201.75 o                         
   5   6  13        231.85        186.72        26.16 o                         
   6   6  13      24537.26      23511.59       353.51 o                         
   7   6  13       8521.26       8187.72       161.31 o                         
   8   6  13       2817.21       2623.92        89.91 o                         
   9   6  13        631.95        587.57        56.26 o                         
  10   6  13        692.13        741.06        62.05 o                         
  11   6  13         16.86        -12.85        49.04 o                         
  12   6  13       1095.55       1083.38        85.32 o                         
  13   6  13        542.26        457.96        65.38 o                         
  14   6  13       6332.37       6630.37       170.17 o                         
  15   6  13       1666.19       1695.92       100.55 o                         
  16   6  13        494.36        456.24        77.36 o                         
  17   6  13        411.08        499.82        97.47 o                         
  18   6  13       8570.07       8576.68       316.61 o                         
  19   6  13          3.03         69.84       146.02 o                         
   1   7  13         21.35         19.13        38.22 o                         
   2   7  13       4861.96       5024.13       123.38 o                         
   3   7  13       3941.53       3991.68       106.75 o                         
   4   7  13      16927.20      16293.06       238.16 o                         
   5   7  13      11320.30      11714.68       198.95 o                         
   6   7  13      28704.06      28166.33       417.23 o                         
   7   7  13       6668.98       6110.02       135.29 o                         
   8   7  13       1334.09       1553.79        77.55 o                         
   9   7  13       2771.42       2899.70       105.64 o                         
  10   7  13       8469.70       7695.09       177.41 o                         
  11   7  13         46.79         47.50        53.31 o                         
  12   7  13         21.02         -7.40        54.25 o                         
  13   7  13         84.64         81.05        59.24 o                         
  14   7  13        139.19        182.41        64.79 o                         
  15   7  13       1403.35       1392.70        95.71 o                         
  16   7  13        744.40        780.48        92.49 o                         
  17   7  13       2103.31       2179.02       138.26 o                         
  18   7  13       1591.59       1614.54       140.05 o                         
  19   7  13       1679.33       1247.17       444.90 o                         
   0   8  13      53993.69      53530.20      1106.18 o                         
   1   8  13        718.02        740.91        57.22 o                         
   2   8  13       9306.91       8542.14       178.03 o                         
   3   8  13        378.68        340.18        36.16 o                         
   4   8  13        196.76        308.38        38.67 o                         
   5   8  13         43.91         48.03        36.30 o                         
   6   8  13        418.16        401.14        46.35 o                         
   7   8  13       1433.22       1413.54        70.77 o                         
   8   8  13       8601.23       8291.54       183.37 o                         
   9   8  13         60.26          7.31        49.14 o                         
  10   8  13       1012.58        819.95        70.66 o                         
  11   8  13        627.15        451.69        67.14 o                         
  12   8  13       3195.03       3192.81       156.36 o                         
  13   8  13       2813.30       2780.31       122.29 o                         
  14   8  13        383.14        339.06        72.83 o                         
  15   8  13        741.92        976.09        91.01 o                         
  16   8  13        970.49        937.68       105.37 o                         
  17   8  13        132.95        108.52        94.23 o                         
  18   8  13       7792.83       8994.71       439.21 o                         
   1   9  13       1225.48        957.32        64.51 o                         
   2   9  13      15050.05      14337.43       236.75 o                         
   3   9  13       2272.41       2102.56        76.62 o                         
   4   9  13      44225.61      43163.51       618.38 o                         
   5   9  13       1298.23       1149.67        62.76 o                         
   6   9  13      18240.92      17309.39       282.69 o                         
   7   9  13        313.96        188.64        49.58 o                         
   8   9  13       6918.87       6846.16       166.88 o                         
   9   9  13       4360.99       4479.81       134.98 o                         
  10   9  13        291.23        175.83        58.84 o                         
  11   9  13        511.36        490.08        69.75 o                         
  12   9  13         10.70        -56.15        56.15 o                         
  13   9  13        205.80        137.22        65.56 o                         
  14   9  13        360.47        298.48        72.27 o                         
  15   9  13        125.72         -4.13        78.03 o                         
  16   9  13        319.18        282.87       112.91 o                         
  17   9  13         16.55        -11.69        93.88 o                         
   0  10  13      50318.34      48826.38       889.05 o                         
   1  10  13      23059.13      22283.56       310.88 o                         
   2  10  13       6044.21       5841.39       126.89 o                         
   3  10  13       8666.61       8026.66       159.47 o                         
   4  10  13       5240.10       4957.25       120.85 o                         
   5  10  13         90.14        125.97        45.13 o                         
   6  10  13      22427.75      21956.67       348.08 o                         
   7  10  13       1010.20       1020.96        69.42 o                         
   8  10  13      14218.31      13572.06       270.47 o                         
   9  10  13       6207.03       6186.33       165.52 o                         
  10  10  13        908.24        797.27        75.38 o                         
  11  10  13       3668.46       3742.33       135.80 o                         
  12  10  13       6786.29       6521.87       179.14 o                         
  13  10  13       3854.45       4038.57       149.24 o                         
  14  10  13      10223.14       9985.38       264.13 o                         
  15  10  13       5033.76       5856.36       230.26 o                         
  16  10  13        101.76        -39.69        87.39 o                         
  17  10  13        697.76        704.60       198.26 o                         
   1  11  13        284.39        327.19        38.93 o                         
   2  11  13       8024.94       7994.52       140.62 o                         
   3  11  13        841.94        808.72        46.21 o                         
   4  11  13       6147.59       5919.27       131.53 o                         
   5  11  13         23.56          4.96        33.97 o                         
   6  11  13      10241.30       9665.29       192.08 o                         
   7  11  13       1175.10       1099.43        76.83 o                         
   8  11  13        801.88        660.94        71.53 o                         
   9  11  13       2703.69       2641.68       117.75 o                         
  10  11  13       4106.94       3982.31       139.50 o                         
  11  11  13       1258.60       1265.77       103.52 o                         
  12  11  13         43.82         38.59        68.23 o                         
  13  11  13          9.74         52.74        72.42 o                         
  14  11  13          9.19        117.06        82.12 o                         
  15  11  13         63.71         54.48        87.43 o                         
  16  11  13       2076.02       1955.40       202.85 o                         
   0  12  13         84.00        189.87        73.69 o                         
   1  12  13        860.69        747.96        50.89 o                         
   2  12  13       2086.28       2082.88        73.54 o                         
   3  12  13          8.79        -32.10        36.99 o                         
   4  12  13       6475.08       6450.48       132.24 o                         
   5  12  13         52.34         -2.54        39.22 o                         
   6  12  13        792.16        876.37        54.98 o                         
   7  12  13        520.91        522.29        62.35 o                         
   8  12  13        400.70        511.35        54.07 o                         
   9  12  13        253.36        246.56        45.27 o                         
  10  12  13       2373.31       2203.61       107.07 o                         
  11  12  13       2719.15       2659.63        93.10 o                         
  12  12  13       3016.62       2983.61       117.41 o                         
  13  12  13       1346.64       1328.90       112.00 o                         
  14  12  13       7947.58       8245.36       264.24 o                         
  15  12  13        117.39       -105.89       119.75 o                         
  16  12  13       3273.99       3114.29       554.30 o                         
   1  13  13       1074.74        965.89        63.36 o                         
   2  13  13       7425.21       7212.85       140.57 o                         
   3  13  13       1841.44       1686.09        73.14 o                         
   4  13  13       5078.17       5259.79       146.17 o                         
   5  13  13         17.24        -42.10        42.10 o                         
   6  13  13       5812.80       6053.14       136.79 o                         
   7  13  13        444.66        328.28        51.82 o                         
   8  13  13       1889.28       1704.53        80.82 o                         
   9  13  13       1130.33       1191.88        71.91 o                         
  10  13  13        901.37        898.62        65.95 o                         
  11  13  13        219.82        200.57        56.49 o                         
  12  13  13         30.36        -49.64        49.64 o                         
  13  13  13        901.89        752.34        92.49 o                         
  14  13  13       1018.35       1297.34       150.66 o                         
  15  13  13        319.13         53.38       231.23 o                         
   0  14  13       7003.99       6899.02       204.51 o                         
   1  14  13       2543.01       2327.77        87.47 o                         
   2  14  13         38.00         57.99        44.95 o                         
   3  14  13        160.59        116.05        47.37 o                         
   4  14  13       3170.25       3028.67        97.94 o                         
   5  14  13        895.94        845.06        63.22 o                         
   6  14  13      13111.59      12712.59       227.10 o
[truncated: 179,011 more chars]
